# Supplementary material for: Transcriptome and association mapping revealed functional genes respond to drought stress in Populus
Source: Front Plant Sci. 2022 Jul 29;13:829888. doi: 10.3389/fpls.2022.829888 (PMC9372527; doi:10.3389/fpls.2022.829888)
Supplement: Supplementary file 1 [file Data_Sheet_1.zip]

Archive with 4 entries (4 files):
- Supplementary Figures.docx
- Supplementary Methods.docx
- Supplementary Tables.xlsx
- Suppl. Figures.xlsx
