# Supplementary material for: Transcriptome and association mapping revealed functional genes respond to drought stress in Populus
Source: Front Plant Sci. 2022 Jul 29;13:829888. doi: 10.3389/fpls.2022.829888 (PMC9372527; doi:10.3389/fpls.2022.829888)
Supplement: Supplementary file 1 [file Data_Sheet_1.zip › Supplementary Tables.xlsx]

## Sheet: Table S1
Table S1. Phenotypic variation of six drought stress-related traits in the association population of P. tomentosa.
Traits	Abbreviation	Unit	Condition	Minimum	Maximum	Mean	Standard deviation	Coefficient of variation	Heritability
Net photosynthesis	Pn	μmol CO2·m-2·s-1	watered	4.66963	30.5789	20.5527	0.571944	5.8327	0.782894
			drought	0.494068	19.7809	11.0938	0.432472	4.41037	0.773659
Transpiration rate	Trmmol	mmol H2O·m-2·s-1	watered	0.491183	14.4632	7.99699	0.295793	3.01651	0.864838
			drought	0.0174758	13.1656	3.02203	0.318156	3.24457	0.840269
Stomatal conductance	Cond	mol H2O·m-2·s-1	watered	0.00707945	0.637434	0.332773	0.0157277	0.160392	0.786872
			drought	0.000290756	0.592778	0.133051	0.0151167	0.154161	0.871408
The relative chlorophyll content	Chl	mg/g(leaf fresh weight)	watered	42.2333	69.9833	54.4914	0.493735	5.03513	0.292676
			drought	32.9	60.4	48.2625	0.484776	4.94377	0.557858
Catalase activity	CAT	nmol/min /g (leaf fresh weight)	watered	0.44246	3.6797	2.19234	0.0614943	0.627121	0.700525
			drought	1.08135	6.09534	3.49977	0.0773045	0.788354	0.824549
Proline content	PRO	µg/g (leaf fresh weight)	watered	14.5333	45.755	28.167	0.636871	6.49483	0.502004
			drought	24.8849	67.06	40.1205	0.743925	7.58658	0.492796

## Sheet: Table S2
Table S2. Phenotypic correlations for six drought-related traits in the association population of P. tomentosa.
		Pn	Trmmol	Cond	Chl	CAT	PRO
Pn	Pearson correlation coefficient	1	0.514367	0.521777	0.722813	0.110096	0.633899
	P_value (2-tailed)		5.00812e-10	4.12711e-15	1.10954e-14	0.315834	4.77278e-09
Trmmol	Pearson correlation coefficient	0.514367	1	0.947482	-0.0146898	0.455133	0.915169
	P_value (2-tailed)	5.00812e-10		1.20701e-05	0.895136	0.000164561	1.26654e-34
Cond	Pearson correlation coefficient	0.521777	0.947482	1	0.152515	0.339826	0.932174
	P_value (2-tailed)	4.12711e-15	1.20701e-05		0.160256	4.77278e-09	1.13398e-40
Chl	Pearson correlation coefficient	0.722813	-0.0146898	0.152515	1	-0.318316	0.0593626
	P_value (2-tailed)	1.10954e-14	0.895136	0.160256		0.0473921	0.593973
CAT	Pearson correlation coefficient	0.110096	0.455133	0.339826	-0.318316	1	0.573041
	P_value (2-tailed)	0.315834	0.000164561	4.77278e-09	0.0473921		5.66073e-11
PRO	Pearson correlation coefficient	0.633899	0.915169	0.932174	0.0593626	0.573041	1
	P_value (2-tailed)	4.77278e-09	1.26654e-34	1.13398e-40	0.593973	5.66073e-11

## Sheet: Table S3
Table S3. Transcription profiling (RNA‐seq) data sets used in co-expression analysis.
Sample number	Tissue	Condition	Species
ERR2836221	xylem	watered	Populus tremula x Populus alba
ERR2836225	xylem	drought	Populus tremula x Populus alba
ERR2836229	xylem	watered	Populus tremula x Populus alba
ERR2836232	xylem	drought	Populus tremula x Populus alba
ERR2836237	xylem	watered	Populus tremula x Populus alba
ERR2836242	xylem	drought	Populus tremula x Populus alba
ERR2836245	xylem	watered	Populus tremula x Populus alba
ERR2836249	xylem	drought	Populus tremula x Populus alba
SRR1293423	leaf	watered	Populus tremula x Populus alba
SRR1293426	leaf	drought	Populus tremula x Populus alba
SRR1293441	bark	watered	Populus tremula x Populus alba
SRR1293444	bark	drought	Populus tremula x Populus alba
SRR1293459	xylem	watered	Populus tremula x Populus alba
SRR1293462	xylem	drought	Populus tremula x Populus alba
SRR1293477	root	watered	Populus tremula x Populus alba
SRR1293480	root	drought	Populus tremula x Populus alba
SRR2712917	leaf	watered	Populus simonii
SRR2713140	leaf	drought	Populus simonii
SRR2682320	root	watered	Populus simonii
SRR2682321	root	drought	Populus simonii
SRR5332897	leaf	watered	Populus nigra
SRR5332895	leaf	drought	Populus nigra
SRR5320651	root	watered	Populus nigra
SRR5320652	root	drought	Populus nigra
SRR5320688	xylem	watered	Populus nigra
SRR5320685	xylem	drought	Populus nigra
ERR1864411	leaf	watered	Populus trichocarpa
ERR1864417	leaf	drought	Populus trichocarpa
ERR1864429	leaf	drought	Populus trichocarpa
ERR1864438	root	watered	Populus trichocarpa
ERR1864444	root	drought	Populus trichocarpa
ERR1864456	root	drought	Populus trichocarpa
ERR1864465	xylem	watered	Populus trichocarpa
ERR1864471	xylem	drought	Populus trichocarpa
ERR1864483	xylem	drought	Populus trichocarpa
SRR3241527	xylem	watered	Populus trichocarpa
SRR3241531	xylem	drought	Populus trichocarpa
SRR3241535	xylem	drought	Populus trichocarpa
SAMC533117	leaf	drought	Populus tomentosa
SAMC533116	leaf	drought	Populus tomentosa
SAMC533115	leaf	drought	Populus tomentosa
SAMC533114	leaf	drought	Populus tomentosa
SAMC533113	leaf	drought	Populus tomentosa
SAMC533112	leaf	drought	Populus tomentosa
SAMC533111	leaf	drought	Populus tomentosa
SAMC533110	leaf	drought	Populus tomentosa
SAMC533109	leaf	drought	Populus tomentosa
SAMC533108	leaf	drought	Populus tomentosa
SAMC533107	leaf	watered	Populus tomentosa
SAMC533106	leaf	watered	Populus tomentosa
SAMC533105	leaf	watered	Populus tomentosa
SAMC533104	leaf	watered	Populus tomentosa
SAMC533103	leaf	watered	Populus tomentosa
SAMC533102	leaf	watered	Populus tomentosa
SAMC533101	leaf	watered	Populus tomentosa
SAMC533100	leaf	watered	Populus tomentosa
SAMC533099	leaf	watered	Populus tomentosa
SAMC533098	leaf	watered	Populus tomentosa

## Sheet: Table S4
Table S4. Expression abundance of genes in our analysis. (blue and red color represent the genes down-regulated and up-regulated, respectively, in > 3 species in response to drought stress).
Tracking_id	ERR2836221	ERR2836225	ERR2836229	ERR2836232	ERR2836237	ERR2836242	ERR2836245	ERR2836249	SRR1293423	SRR1293426	SRR1293441	SRR1293444	SRR1293459	SRR1293462	SRR1293477	SRR1293480	SRR2712917	SRR2713140	SRR2682320	SRR2682321	SRR5332897	SRR5332895	SRR5320651	SRR5320652	SRR5320688	SRR5320685	ERR1864411	ERR1864417	ERR1864429	ERR1864438	ERR1864444	ERR1864456	ERR1864465	ERR1864471	ERR1864483	SRR3241527	SRR3241531	SRR3241535	SAMC533108	SAMC533098	SAMC533109	SAMC533099	SAMC533110	SAMC533100	SAMC533111	SAMC533101	SAMC533112	SAMC533102	SAMC533113
Potri.001G006300	8.51205	14.1747	13.1052	14.482	9.74201	13.5092	8.40963	10.8048	0.697279	0.977429	1.43264	2.16586	1.67636	1.36344	1.38668	1.846	17.2667	21.7541	18.023	26.5802	6.71782	6.89933	4.29925	7.86362	5.84625	6.9644	0.152596	0.266792	0.363882	0.414991	0.624137	0.208822	0.414991	0.362579	0.149346	0.414991	12.2887	12.8672	12.194	7.93165	12.8962	9.54822	16.024	15.8404	12.9774	13.8232	14.6595	13.3229	7.32873
Potri.001G010800	8.31887	11.2671	10.1532	9.58406	15.3261	17.7398	15.9699	12.5616	5.43215	4.34811	3.63277	3.05709	2.48533	2.30802	6.04026	5.82163	17.336	10.4482	20.1574	12.4542	28.3298	26.0154	17.0813	22.7697	10.9502	15.4168	1.18552	2.17516	1.4944	0.945079	0.979315	0.705291	0.945079	0.609989	0.64241	0.945079	8.97283	9.3817	19.132	24.4037	19.5731	23.201	18.9488	19.2561	29.299	27.3196	27.0696	26.5529	29.1999
Potri.001G011900	19.4316	16.8832	15.7923	18.9522	38.8159	29.504	30.5976	31.5019	1.12926	1.81103	3.65821	3.85919	2.05947	2.19813	5.43129	4.14561	19.6685	26.6327	29.5192	38.3155	20.1008	18.1224	15.3372	18.2914	14.5862	18.0702	1.08321	1.26796	0.821185	1.34464	1.36166	1.13794	1.34464	1.30723	1.43661	1.34464	30.2855	29.4014	16.6073	10.61	17.5369	16.5846	7.59742	17.1368	9.38939	11.3525	20.1025	14.3321	20.1132
Potri.001G016200	1.11591	1.45467	2.81469	5.6934	3.96134	5.81873	7.45286	22.5096	1.27816	1.85489	1.84873	3.24028	1.34413	2.47885	1.14207	3.14828	3.76981	7.63981	7.25032	10.4536	10.2837	4.41539	1.85476	3.50863	3.04107	2.27671	1.06971	1.98008	1.81062	0.40265	0.933898	0.677653	0.40265	0.944403	0.667102	0.40265	5.25237	6.03863	0.663544	0.477469	1.53977	35.6733	1.10836	59.7269	1.44732	121.316	2.45554	74.3638	0.392167
Potri.001G025100	65.2861	104.184	61.3193	105.582	78.3181	112.054	67.8085	90.0716	66.0187	57.0219	10.9893	8.77298	8.60782	9.52528	13.0726	6.09625	45.9425	37.3025	14.9125	8.21323	245.276	189.525	15.6798	45.5413	41.2708	49.3925	5.68243	2.80645	0.910575	0.623246	0.550698	1.48945	0.623246	0.495863	0.21336	0.623246	1.05334	1.33901	291.517	479.103	292.935	10.4641	3.33265	36.6555	415.384	15.1405	311.317	10.2002	316.491
Potri.001G025400	6.04449	9.5586	7.89961	5.54706	4.72875	13.6479	23.1834	4.93119	0.778642	1.14152	1.51877	2.12511	0.70136	1.53064	1.7007	2.06868	13.9206	3.4408	9.27794	4.92645	3.67519	3.71364	2.60898	4.50195	1.79558	2.01935	0.163453	0.248156	0.123032	0.348309	0.422888	0.317111	0.348309	0.668117	0.376943	0.348309	2.0343	2.37398	1.4129	1.21372	1.34327	1.59913	0	1.30241	1.666	1.73208	1.89772	1.02222	1.80166
Potri.001G028300	11.2055	15.7975	12.2132	16.2914	18.6892	21.5856	17.527	18.0731	1.33415	1.59358	2.05446	2.11669	2.20318	3.53655	4.07303	3.98407	14.4544	24.2088	13.9276	20.6997	4.16778	3.89609	8.17968	11.5396	7.66985	7.43847	0.827711	0.880851	0.678338	0.852598	1.50125	1.50137	0.852598	1.20942	0.75216	0.852598	11.978	12.4242	4.64806	3.29679	3.74724	9.40421	2.08578	8.06063	2.26733	4.49403	5.87191	6.68311	3.35423
Potri.001G031800	86.8022	121.457	112.739	129.956	265.482	232.221	247.992	181.19	16.9035	24.589	3.81695	7.59685	1.6391	2.82359	6.87735	6.94689	37.1543	53.8473	6.87535	8.55907	79.541	136.779	24.3513	33.5291	13.5965	30.7706	1.29808	0.581968	0.172127	0.377532	0.646932	0.761103	0.377532	0.443847	0.14923	0.377532	2.57163	3.01734	98.1673	247.566	110.051	1.95855	35.2517	11.8303	320.137	1.20089	113.995	0.582999	144.859
Potri.001G032900	52.1293	103.941	153.935	146.557	53.2594	65.8097	72.1065	109.585	22.0538	23.9902	40.0483	92.6633	17.2653	39.6547	17.3216	57.6185	58.0379	103.808	44.8789	71.2207	154.625	75.5268	93.3815	90.3452	90.9729	94.6532	9.64706	11.431	12.4628	9.63751	16.8042	12.5042	9.63751	7.28474	8.25762	9.63751	69.7348	78.0834	12.2268	7.31821	6.19658	12.9658	0.770749	7.88342	22.6232	35.1557	21.9479	27.0968	15.1253
Potri.001G036100	12.1683	10.9096	10.8174	10.0671	13.6303	11.3482	9.32917	8.47827	1.07755	1.17244	1.86565	2.20393	1.85381	1.57336	2.63702	2.82393	6.52335	14.4791	8.60894	12.2728	8.01518	7.51752	8.95438	11.0313	13.7027	12.1886	0.284123	0.518709	0.305008	0.564967	0.579428	0.479441	0.564967	0.59936	0.570787	0.564967	10.7368	11.0375	8.5058	7.90613	7.6469	7.58029	5.67589	13.3694	5.62024	8.67963	13.8562	14.4315	7.17283
Potri.001G042600	3.82623	6.29097	2.86999	8.58946	38.4207	34.7684	10.2546	30.6557	0.054764	0.133945	0	0.42358	0.197314	0.145124	0.130489	0.443976	3.71265	4.74322	1.78988	8.27626	0.121647	0.239382	0.700662	114.794	63.2959	3.3503	0	0	0	0.0980116	0.843594	0.206509	0.0980116	0.0531542	0.170846	0.0980116	4.65975	2.36881	462.027	371.456	181.012	71.6365	12.8269	1591.55	553.759	8.9361	36.056	20.3657	14.5214
Potri.001G047900	30.0032	37.1775	32.5926	26.7398	35.3577	42.62	30.4834	27.0228	4.26247	3.75037	4.59796	4.93859	4.54478	2.54322	4.64296	4.54138	50.2157	28.7248	30.7936	16.9919	25.2979	40.5532	13.915	40.416	18.9437	33.4457	1.59957	2.23955	2.42112	1.59983	1.56153	1.96089	1.59983	2.02893	1.18513	1.59983	36.3535	36.4469	37.2493	33.5228	22.5163	31.5912	36.8022	39.6128	39.3525	21.401	28.5489	22.0155	22.5112
Potri.001G051900	52.8163	115.425	57.9793	129.496	102.928	186.343	115.271	177.101	6.28415	13.249	9.36942	19.9207	9.73747	13.5786	22.9477	45.435	188.619	733.235	83.229	204.124	153.849	87.7784	114.652	163.638	92.845	88.55	6.15867	19.4841	8.09798	6.73066	12.9223	8.23507	6.73066	14.1247	6.67227	6.73066	279.899	282.67	53.4958	37.7846	44.0894	59.5342	1.86817	190.829	60.9833	92.7636	42.3786	98.7141	48.9003
Potri.001G054500	38.7089	49.3932	36.4409	37.7439	23.8555	31.8342	33.6775	27.7924	6.43333	7.69245	13.1124	12.6566	21.8364	14.9111	15.9849	16.2967	29.1687	22.3921	33.61	22.8346	34.3742	34.761	43.5231	64.0995	67.267	64.0054	1.52254	2.00468	1.55204	3.24134	3.21346	3.45209	3.24134	2.05753	1.9878	3.24134	58.7508	55.6187	92.6403	77.7325	109.488	83.3925	44.0578	116.85	99.0688	65.4401	88.1929	69.2976	88.2333
Potri.001G054800	0.281225	1.95535	13.5845	2.23382	0.711507	3.75817	7.94213	3.51631	40.9286	32.4932	23.253	49.6368	0.457967	0.757851	8.55593	27.1847	1.30892	2.02207	30.8064	2.16055	83.9881	27.5605	6.1378	29.4542	0.0512496	0.310999	7.16035	1.04608	1.7649	0.72232	0.0620488	0.430465	0.72232	0	0.0125194	0.72232	0.0232379	0.0117626	1.55268	2.02228	1.36421	3.60496	1.48664	2.60489	25.0317	21.4707	4.00104	26.0378	4.81475
Potri.001G055300	190.032	225.45	173.791	174.458	432.027	409.177	433.303	221.101	19.7787	29.384	49.1	79.0244	70.9566	112.044	57.4436	95.399	50.8764	75.063	68.5853	106.415	47.6543	54.1123	89.7958	179.757	467.047	332.361	3.13227	4.89455	3.91384	4.42259	5.37017	9.38401	4.42259	5.71429	8.52991	4.42259	181.996	176.806	329.183	251.867	192.562	30.441	231.45	436.867	241.253	8.39848	103.202	22.3012	64.2924
Potri.001G055400	82.655	108.821	113.198	98.9582	80.3516	111.714	87.933	90.0956	11.4907	16.7036	23.4453	21.7967	22.8568	24.636	38.0746	33.8887	44.2193	77.4355	41.2643	58.2632	44.3015	78.9314	143.84	211.949	71.9526	137.734	3.33876	7.24426	2.99658	3.67199	3.94616	4.00986	3.67199	4.71929	4.37956	3.67199	63.4443	60.6325	35.4069	60.1309	40.2147	52.3556	28.9483	45.5129	86.8691	63.2402	58.1116	53.3199	52.5049
Potri.001G057700	6.86816	21.7754	4.49929	9.95401	41.7704	34.9	25.5463	23.5589	15.442	6.33241	1.72939	1.9816	0	3.31263	2.50871	5.79327	14.7574	21.0917	7.59343	10.2564	47.5883	43.3349	5.77735	11.1615	4.00215	7.5796	0	0.148891	0.144843	0	0.0728343	0.0689397	0	0	0	0	2.27767	2.70455	8.90077	10.8552	7.17511	2.47178	0	1.46984	11.1419	2.98637	11.8172	1.51886	7.78833
Potri.001G066200	16.0688	22.6411	19.4245	25.3752	42.9984	40.5228	34.8936	46.9781	4.02862	5.63671	11.7809	15.2275	4.19748	4.02666	5.73455	6.91031	20.2615	18.231	21.1578	18.0909	6.41053	4.92913	8.5358	14.1721	5.78697	8.31857	0.726713	1.32237	0.956269	1.06644	1.0657	1.52274	1.06644	1.3299	1.47659	1.06644	10.5628	10.6077	13.1405	7.53935	16.2794	5.91146	4.79432	1.9765	8.26659	10.3929	11.141	16.1666	7.01426
Potri.001G067300	9.75661	13.0803	11.6535	25.1177	10.1431	23.1976	10.7102	28.8323	2.87514	2.59079	2.51484	4.44341	1.10772	1.95013	3.17624	6.39144	16.3523	43.2466	12.8286	52.5387	9.64716	11.2218	6.65335	15.2327	5.42527	7.39041	0.780745	1.78353	0.621777	0.685932	1.51821	1.24573	0.685932	1.55184	0.838925	0.685932	22.9662	19.4657	16.1538	19.7268	14.851	7.96766	0	24.4346	20.0205	6.34428	16.5148	7.7187	18.8908
Potri.001G067900	148.149	172.382	128.056	146.743	117.62	150.122	131.253	116.591	7.87866	8.74234	17.0652	15.2588	24.4355	18.8722	25.7648	20.1457	91.72	207.338	85.3144	64.0207	91.7588	86.6803	125.174	195.043	119.744	142.548	10.3538	13.6002	9.61008	10.8548	11.3533	11.6838	10.8548	12.8518	10.8639	10.8548	120.773	116.982	100.969	123.565	119.473	129.725	138.534	208.91	120.714	98.3624	99.0944	120.022	125.091
Potri.001G072600	27.7294	30.3125	25.5966	28.8529	21.0065	29.9185	19.0191	24.7072	15.7437	15.3089	12.2228	14.6685	12.5069	14.7596	17.1935	18.5313	21.5674	32.4664	12.6515	24.7259	26.1392	17.7329	17.9359	23.1936	23.0942	18.9506	1.57312	3.84871	2.29403	1.15819	2.14034	1.99466	1.15819	1.99512	1.78881	1.15819	35.1114	35.4228	31.4323	43.0651	27.1327	21.0549	17.0089	23.4054	66.24	15.2826	29.3076	20.4817	28.3017
Potri.001G073500	8.78744	12.7152	11.4525	14.6749	9.74095	12.4752	10.2895	11.4682	1.75139	0.875288	3.06224	2.46187	1.99861	1.41814	1.71994	3.09809	5.89499	6.32861	9.32652	10.1309	9.65194	7.1226	11.7532	15.9033	10.6761	11.6636	0.162807	0.394114	0.380623	0.395513	0.479009	0.455177	0.395513	0.30177	0.440118	0.395513	10.3754	10.2719	12.4519	12.1395	15.3547	11.3921	0.236798	31.406	26.7521	14.2953	13.7366	14.783	11.4772
Potri.001G079100	2.99851	4.71058	3.43195	3.73379	4.73722	4.36887	4.33943	5.36265	1.17044	0.967209	0.72094	1.37052	1.05427	0.509789	0.871517	1.36876	2.35408	1.42234	5.59055	4.21932	3.00625	3.71138	2.98618	5.33718	5.06126	5.14379	0.127411	0.211689	0.157649	0.172951	0.315409	0.186878	0.172951	0.0821453	0.175845	0.172951	1.43194	1.07829	15.6568	12.7443	15.009	11.7957	12.5703	11.0289	14.9107	5.85454	16.6207	10.2035	14.3896
Potri.001G080400	171.846	183.718	118.68	157.542	119.46	110.945	100.077	82.6105	22.9588	26.1827	41.748	34.7683	61.4677	64.4294	48.4135	61.1909	56.5303	64.8286	65.4241	75.3645	73.3137	60.1341	101.397	106.836	133.463	121.692	4.02067	5.03305	3.94974	5.4406	3.68776	4.87128	5.4406	4.47667	4.23896	5.4406	118.762	116.84	103.815	110.605	85.6419	86.6879	49.8422	107.946	125.235	58.4794	100.56	61.7022	85.8127
Potri.001G086000	2.57855	4.94347	2.06737	3.62568	4.25628	3.72694	3.70592	6.09271	0.0826272	0.195724	0.610739	1.53605	1.29005	0.475928	0.344539	1.01276	0.898146	0.529435	3.48815	3.52885	1.00943	0.529439	2.69313	4.15421	5.64911	6.30872	0.0464713	0.0599251	0.0511482	0.0830367	0.104637	0.177044	0.0830367	0.130587	0.319591	0.0830367	0.700606	1.0543	2.42542	0.562041	3.1161	1.33244	2.84435	1.44204	0.765591	2.90212	2.26266	2.97912	0.977439
Potri.001G087200	7.60291	8.6674	7.47092	8.78576	4.0784	4.83107	3.62731	4.2835	1.64079	1.57931	3.75419	3.86048	4.71582	5.42596	2.79272	5.09765	2.76616	4.55821	7.09887	53.0295	48.7396	2.0741	49.7847	5.37958	113.315	9.19719	0.174003	0.332327	0.179987	0.314216	0.21498	0.377643	0.314216	0.601255	0.469164	0.314216	4.92109	4.61794	16.2036	12.0699	0	28.8718	12.8461	11.7441	72.3437	18.5572	13.0894	16.9724	63.1554
Potri.001G090500	11.4831	14.171	5.16247	9.96004	9.04985	8.3753	6.32245	4.81499	0.542103	0.615213	0.555909	1.39704	2.38462	3.26301	2.57919	1.07712	3.87133	5.73376	2.16642	1.51133	7.83803	6.96191	8.08315	9.92952	16.1601	16.9364	0.0965259	0.111271	0.0252907	0.215399	0.173444	0.18903	0.215399	0.258253	0.253769	0.215399	4.7357	4.11048	6.13069	8.44341	9.19521	4.81937	0	8.42493	9.17227	6.5098	9.75846	4.48097	6.712
Potri.001G092200	1.54367	3.97614	4.26356	1.26296	0.150921	0.850606	0.34417	0.634382	0.220379	0.35916	2.46356	3.2599	0.32748	1.59913	11.9666	5.78672	9.08457	0.743094	4.05739	0.635405	7.1047	24.6886	26.1676	28.6248	15.5492	18.2466	0.0693858	0.376896	0.012819	0.535274	0.107695	0.0621918	0.535274	0.0218214	0.121472	0.535274	0.131123	0.0826319	99.1856	12.5167	107.451	10.2807	0	2.94289	9.90577	3.76994	91.4304	2.76848	53.5113
Potri.001G100100	168.407	311.471	234.763	461.857	171.982	106.74	254.579	159.537	14.1314	9.3102	138.329	184.475	90.8219	109.997	42.3169	31.0973	23.762	27.5101	114.016	114.501	6.78927	5.06432	10.3581	31.3897	89.2485	146.986	0.347859	0.834807	0.534863	1.58736	2.85987	7.5321	1.58736	1.29076	1.65839	1.58736	33.259	38.385	100.157	72.5567	62.0812	6.35506	0	4.97921	30.6285	14.9867	104.125	4.16332	77.05
Potri.001G102200	4.32087	6.75022	6.71951	12.3709	9.56638	16.2131	9.18638	15.6463	2.22447	2.5323	1.22707	1.92588	0.875532	1.53677	4.8387	11.727	16.3047	25.5384	15.4248	11.543	2.01839	2.63407	3.81258	7.81478	1.65886	2.10518	0.815343	1.46247	0.765696	1.80508	2.14603	2.21261	1.80508	3.41804	2.16972	1.80508	15.9017	16.1894	2.93469	2.80008	2.8838	3.21248	0	10.8003	3.52007	2.48284	2.81588	3.73124	3.20208
Potri.001G105200	25.7617	65.7768	50.0579	57.277	37.9714	86.266	32.6109	43.9718	19.2995	22.4612	15.4459	23.8188	10.87	12.6976	53.28	73.5575	118.739	403.557	33.5456	129.671	94.5166	83.0717	72.576	142.304	18.5288	27.1516	1.69689	3.26641	2.83501	2.52511	8.58169	3.07499	2.52511	4.05393	0.911488	2.52511	109.291	80.4809	73.6496	81.5703	57.1517	60.2436	0	111.633	129.927	36.7513	93.5548	52.4932	63.728
Potri.001G114600	23.7971	34.5112	28.2292	48.1679	20.7986	25.0972	20.709	29.0004	5.18024	5.84872	10.4511	10.7865	9.01659	13.4186	13.8637	16.6707	35.982	46.977	18.0607	27.681	112.739	66.2679	24.5178	27.9047	32.0829	24.8089	1.75477	2.22778	1.25091	1.27083	1.93271	1.29481	1.27083	1.38121	1.05064	1.27083	23.3469	20.408	15.9713	12.5928	14.8076	22.2944	15.6125	26.2546	9.91645	18.6187	16.7646	22.2091	13.267
Potri.001G118000	18.3304	21.2435	16.8924	17.2138	21.5077	25.4366	19.5792	16.1349	2.04231	2.07866	4.01153	4.01658	2.26412	3.31606	6.73832	5.60578	21.578	34.614	26.9353	31.0495	26.3033	23.6126	29.1623	35.7992	20.5661	24.1621	0.882299	1.12558	0.888972	1.697	1.30331	1.23356	1.697	0.917916	0.831908	1.697	39.8665	41.2388	19.6027	22.5185	18.1646	17.4971	12.8897	17.0631	20.6579	15.578	22.0496	23.5801	14.9914
Potri.001G118900	9.84479	13.4674	16.9152	16.7869	20.6497	23.4725	27.4523	30.8616	3.67805	4.27317	14.2422	10.8407	9.8876	6.16946	12.5909	7.36163	18.4499	29.1791	25.5437	22.9368	21.5646	14.4679	18.6584	26.8699	19.8624	26.8346	2.10739	2.05807	1.3184	1.98155	2.20113	2.52563	1.98155	3.68991	2.99262	1.98155	34.6379	33.6237	2.80418	1.51952	2.30302	6.76766	0	6.48731	4.21231	6.45534	3.74511	5.1489	6.27892
Potri.001G123400	6.39149	5.54878	6.33208	7.69249	14.994	12.5102	12.6261	13.7482	0.871267	1.35194	1.3059	1.55161	0.59293	0.908215	2.57177	2.31507	6.90924	7.38678	6.48548	7.55368	3.5927	4.05595	3.78219	5.95937	3.12342	3.33206	0.347435	0.485053	0.241882	0.260981	0.365009	0.347335	0.260981	0.479173	0.441484	0.260981	4.39901	4.47252	5.96452	4.92081	6.72274	7.54424	4.529	8.26304	5.66729	6.67014	7.17314	9.05426	5.95437
Potri.001G124200	8.56261	11.5415	4.5972	2.73749	12.5272	24.3066	6.51125	1.39815	8.7387	11.4504	6.49859	7.04217	1.02392	2.74599	2.22187	6.18701	12.1174	17.495	11.4352	25.2862	18.6418	20.689	5.71358	12.2403	4.16356	4.54655	0.495887	2.68648	1.33561	0.28935	0.573586	0.513171	0.28935	0.538405	0.587296	0.28935	24.3343	22.7947	25.4172	23.9999	28.6428	9.19071	19.4498	2.97525	11.2747	4.03711	66.6807	13.1257	30.1736
Potri.001G124300	11.2728	14.1455	17.2947	15.6006	13.6757	14.0197	13.8405	16.5296	1.65465	2.65927	2.3822	3.0831	1.48906	1.59367	3.50819	3.10421	22.0746	10.7507	15.2494	13.5769	17.0377	18.3778	11.645	13.4124	13.5371	14.7882	1.29352	1.46709	1.23656	0.965492	0.662852	1.14886	0.965492	1.47486	1.56346	0.965492	19.1646	19.5023	29.4213	25.6016	30.8213	21.6812	21.8529	31.803	33.261	22.6303	27.312	20.4349	31.4308
Potri.001G128200	7.50577	12.6309	3.03849	4.50267	7.99648	22.0858	3.85946	4.54511	4.369	4.4061	2.43771	5.74384	6.88265	3.44	7.09787	4.9511	2.77542	11.609	0.940874	1.40751	16.1564	20.5181	8.79146	12.2611	9.748	8.65843	0.799805	0.978415	0.500561	0.127227	0.10202	0.200081	0.127227	1.16653	0.240549	0.127227	3.18311	1.89548	58.9585	82.4606	56.0233	53.2646	39.7682	86.6304	108.57	16.2115	58.0591	35.1598	63.8179
Potri.001G128800	10.2428	13.5322	13.7774	12.7103	21.6099	18.2625	19.873	16.6521	1.79176	2.53894	5.51512	6.81042	4.79055	4.61099	6.01587	6.84258	5.65762	5.09587	15.4893	16.7773	5.84066	5.06641	8.38283	11.0489	12.2547	12.2697	0.289002	0.256817	0.156369	0.661797	0.586889	0.743485	0.661797	0.423424	0.612732	0.661797	11.564	11.8276	14.4816	9.98155	16.0669	7.19877	0	7.6858	14.5985	7.66551	12.5581	6.97875	8.53957
Potri.001G131300	21.0402	25.8652	23.9074	22.8895	29.4434	36.0739	31.2446	27.6655	8.32215	8.10197	5.30919	5.58838	3.25258	3.66825	3.89508	7.20008	17.1266	60.6202	19.3718	34.8741	47.4106	34.7132	21.8911	31.7753	21.5856	14.882	8.65003	12.1757	11.5136	4.42925	7.82769	6.32283	4.42925	6.30805	4.78803	4.42925	19.1661	16.9499	152.531	167.897	150.914	36.865	78.6149	101.438	190.866	39.0798	93.1258	54.5809	86.2218
Potri.001G137000	6.50223	7.97226	7.59421	9.42614	6.79414	9.14595	8.20195	11.8986	1.59535	1.34725	2.16187	2.87797	1.72441	1.26521	1.71059	2.36914	6.63988	4.51189	9.47014	8.4448	8.23971	4.9666	6.51256	8.56427	7.92145	6.38062	0.364162	0.482578	0.521758	0.472225	0.811988	0.759829	0.472225	0.6255	0.546148	0.472225	11.3025	10.7616	8.03299	3.53221	7.9924	4.48519	2.86963	8.80781	10.8146	3.60976	6.2853	4.28072	10.3755
Potri.001G145800	16.5409	26.136	12.1457	32.4898	1.84177	0.971712	1.38893	1.31432	3.7071	4.55296	2.4036	2.08873	11.482	22.6325	14.6443	25.146	4.35327	29.2282	12.8482	18.3774	10.8361	6.85341	23.7766	41.6884	4.60591	2.64389	0.0379431	0.139707	0.0456343	2.10208	1.84833	1.27598	2.10208	0.0179473	0.0599422	2.10208	1.15331	0.548266	10.2776	25.8169	6.02595	1.59005	2.37247	2.48032	21.7545	2.14845	11.7104	0.638461	6.98384
Potri.001G150500	18.2051	23.8647	35.0317	35.4976	41.787	54.3503	70.5119	87.4284	15.1785	10.2249	16.5283	17.0419	11.3933	13.0099	38.104	27.2453	19.48	33.6907	67.7657	81.8748	101.111	61.3545	38.7745	47.3301	31.3839	30.2327	5.73923	7.45928	4.93878	3.00764	3.76614	5.03038	3.00764	3.09577	2.51735	3.00764	14.7144	15.0917	60.3764	49.5118	67.4673	67.1846	0	68.9065	64.6807	116.603	73.0027	90.6753	92.9039
Potri.001G155200	5.86954	5.99266	7.16739	7.003	7.66448	8.59204	8.45903	9.49288	1.54513	0.809565	1.37299	1.89407	1.12544	0.647618	2.40947	2.04313	7.25616	6.48354	10.131	8.50647	6.6376	5.37324	5.82572	8.70717	5.22616	4.9427	0.673353	0.667517	0.515468	0.630037	0.645139	0.522255	0.630037	0.687529	0.741622	0.630037	7.10833	6.97067	7.03341	9.73695	8.80107	8.88386	10.4494	11.2691	9.86226	9.97156	8.49822	9.65106	9.63362
Potri.001G155800	3.10874	4.05533	5.05886	4.78374	3.13547	5.39311	3.53039	6.69451	0.935253	1.37307	2.09482	3.81626	1.53168	1.78898	1.722	2.22316	6.67605	16.6817	9.88928	15.3937	3.82432	3.08187	3.4446	7.59208	10.6224	10.6392	0.564673	1.40071	0.369178	0.633372	0.734178	0.85786	0.633372	1.87685	1.31985	0.633372	16.385	16.7534	6.02839	4.03394	5.5785	3.9365	5.81253	12.9763	4.44049	3.8256	3.30415	4.14358	4.4304
Potri.001G157600	0.165351	1.32798	5.72708	3.41224	7.96613	12.2011	5.8316	5.06293	3.09958	1.91317	5.9012	7.02406	0.21167	0	10.9104	10.7066	1.63237	44.4774	4.19904	10.2852	42.2579	26.16	15.2804	22.5196	0.304041	0.651277	0.64337	2.94865	0.565753	0.977419	1.39108	1.14964	0.977419	0.243057	0.118385	0.977419	0.387144	1.4778	13.7396	30.7044	9.79948	9.08552	0.694094	39.7319	20.9559	27.2724	17.7516	46.9088	4.00101
Potri.001G158000	5.31884	15.1213	27.929	25.0017	22.9267	58.7026	86.9562	42.6688	2.53711	3.30831	3.61161	2.3706	3.26358	6.33716	15.2588	8.56364	249.218	9.97106	53.7028	16.3125	8.31181	9.49459	18.369	38.2621	2.45406	5.30387	1.47037	0.458629	0.354795	1.32355	1.09007	1.09017	1.32355	3.86922	2.93667	1.32355	34.5661	32.9402	0.893289	1.54782	1.07688	4.30982	0.683892	2.58401	0.901159	11.9826	1.01846	6.40034	0.300744
Potri.001G158600	0.936929	0.247509	1.7953	0.488455	0.382681	1.09543	0.556832	0.583858	0	0.0819961	0.495595	0.0854707	0.161052	0.138956	1.19821	1.73872	0.690458	1.95551	1.75637	2.83925	0.0744704	0.195005	2.73701	4.87162	0.600333	0.144707	0.0535392	0.0541965	0.0238701	0.774404	0.290174	0.233413	0.774404	0.353974	0.296075	0.774404	0.601812	0.428971	0.642006	3.87593	0.100573	14.2201	1.89125	73.5273	0.266725	3.25463	1.33017	5.76636	1.30036
Potri.001G161700	69.8912	93.9876	109.819	147.391	127.938	178.7	201.03	250.562	7.67341	11.3933	17.2501	19.864	10.8289	11.5617	19.0719	21.3141	57.1674	68.5635	74.5664	87.8622	65.9231	49.2922	66.1383	74.4673	48.9774	59.8317	5.39927	7.25901	5.963	7.96613	11.0408	8.23255	7.96613	7.42479	6.91252	7.96613	72.6124	68.5923	33.7398	24.0764	31.2077	41.7612	20.1351	58.0656	41.7814	44.4662	38.8068	47.7831	47.1864
Potri.001G170500	19.8799	28.706	9.80827	6.04035	179.853	91.399	74.5584	49.9571	1.07143	0.51145	8.79944	4.91731	4.71822	6.95286	0.850984	0.685318	1.03438	0.157821	2.53206	0.847484	3.86777	5.02983	1.95847	3.14379	9.9571	10.5254	0.141213	0.166291	0.04817	0.323167	0.208582	0.3157	0.323167	1.331	1.63723	0.323167	1.92864	2.2008	3.26054	1.54796	2.32535	2.4795	0.992051	1.02445	1.35497	0.867465	4.70763	2.91052	3.02261
Potri.001G173700	2.19373	3.66302	6.19439	7.53038	1.71122	2.35931	4.28167	8.32714	0	0	0.266743	0.076425	0.260048	0.151194	1.28982	0.415489	4.18077	1.96149	7.83187	5.1383	12.5068	5.22264	21.3736	29.3146	10.3995	12.137	0.043965	0.232054	0.207161	0.437621	0.0636913	0.299791	0.437621	0.0404685	0.129895	0.437621	0.20836	0.0536098	0.445759	2.26196	0.929138	0.75659	0	0	5.55854	1.63585	1.90825	0.878844	2.18602
Potri.001G184200	5.92849	8.2405	6.07725	8.64649	13.0679	12.2742	11.4483	11.2376	0.77605	0.967204	1.39455	1.53263	1.1651	1.32581	1.50281	1.55538	8.94443	7.68947	14.0308	14.1869	9.40763	5.06211	8.80334	13.1277	9.83465	7.46833	0.228988	0.141647	0.178967	0.10657	0.303164	0.274536	0.10657	0.189241	0.237306	0.10657	5.89344	4.9593	4.46648	9.51662	4.34456	4.60529	0	19.948	3.49792	4.29317	1.20649	4.55872	1.38465
Potri.001G190100	7.93888	14.8766	9.90611	24.4951	40.8984	46.0437	41.4759	36.7644	5.59095	5.5777	1.33308	1.59494	0.216604	0.920991	2.14868	3.49968	20.1974	11.7156	11.7463	5.46484	53.6874	77.4073	37.1426	44.7027	16.8831	24.6595	1.55659	2.38103	1.73113	0.926315	0.822254	1.55128	0.926315	0.936102	2.01059	0.926315	24.0632	22.0202	51.6265	69.6981	48.8084	24.8708	59.6944	11.1106	94.6733	25.5837	48.5606	22.97	73.8517
Potri.001G192600	1.34822	7.45473	1.4308	14.8817	2.79572	10.2676	1.83147	23.1876	0.694635	2.1522	1.14098	16.18	0.55617	0.374002	0.551712	5.20503	0.1987	4.91132	0.333894	16.0617	0.128601	0.164879	1.83416	123.676	8.76485	0.743584	0.020852	0.212164	0.0595005	0.209702	1.82873	2.45661	0.209702	0.263457	1.72089	0.209702	10.7901	11.6926	6.90441	68.4276	4.54967	58.9903	3.41844	251.301	19.852	10.2332	3.08142	35.3166	2.94411
Potri.001G197900	90.5634	122.834	140.376	136.212	416.389	411.81	594.108	449.562	5.11605	6.00695	29.7182	37.0188	14.744	12.6365	45.5463	33.1526	182.169	81.4981	384.144	204.706	54.2272	60.245	243.163	253.268	127.824	120.262	2.65498	3.74853	2.42607	10.3378	8.5558	7.01343	10.3378	5.87378	6.2039	10.3378	112.6	112.726	109.034	76.5315	118.921	110.384	189.928	131.228	38.7479	99.7382	76.8538	67.4673	98.9821
Potri.001G199200	4.62687	5.39913	7.09458	7.83933	23.747	13.726	14.9445	12.0068	2.95718	2.59704	3.01686	2.63046	1.10985	0.950688	4.89876	6.65138	7.45136	12.8464	9.83243	13.4809	8.95114	6.51194	5.16473	6.92995	4.02332	3.19559	0.770506	1.28562	0.757872	0.813308	0.634198	0.878965	0.813308	1.0116	0.992415	0.813308	6.95532	7.50891	23.9487	18.1236	26.024	21.8876	17.1034	17.8271	12.0734	20.699	23.1199	25.2052	17.6516
Potri.001G200400	8.88683	14.4764	7.03352	13.8061	5.12303	4.44674	4.47473	5.89931	3.61717	2.60217	7.51935	2.78454	2.45497	1.53991	11.441	9.27528	4.47863	4.91893	13.1936	45.5334	6.67117	9.12417	11.5477	19.6513	29.7684	29.1156	0.1177	0.497053	0.137749	0.951445	0.827515	0.785037	0.951445	0.391809	0.442487	0.951445	9.06407	8.7796	13.9095	7.11033	21.351	22.387	0	2.85351	4.43212	12.8242	14.4827	16.7184	11.9698
Potri.001G204600	28.759	29.0013	6.48415	8.76129	2.7606	2.11213	4.70365	1.18558	1.212	1.01375	4.10597	5.60735	9.64338	6.29677	7.94166	6.19248	5.26536	1.20505	12.5988	3.87213	2.86114	4.17745	14.4023	25.5281	34.412	46.383	0.181235	0.192068	0.0850301	1.09441	1.39781	1.46504	1.09441	0.148175	0.39556	1.09441	3.01393	2.96401	21.5581	13.1397	19.7464	10.099	2.13475	6.23738	5.79828	6.29156	21.6357	3.98	16.3844
Potri.001G205800	25.2066	61.5378	34.1113	56.1058	41.9634	115.986	39.2549	65.5114	25.6141	31.6592	12.6797	16.4073	8.43963	8.86467	6.85624	10.4342	75.032	76.3914	11.5882	40.7915	148.639	140.769	20.2589	53.0022	40.7553	49.7368	1.96291	2.23858	0.977146	0.342446	0.829068	0.653186	0.342446	1.50108	0.673601	0.342446	10.3136	10.7919	147.367	182.973	146.803	19.5978	207.739	47.2038	240.969	12.9849	168.128	18.309	164.332
Potri.001G209300	99.4349	143.35	58.7105	48.9123	7.86989	22.1088	12.7969	6.06949	0	0	24.0853	13.0452	6.7088	4.41118	6.10045	3.964	2.19708	42.9922	50.6877	191.759	0	0.183491	26.5287	46.2839	28.8081	22.5123	0.042415	0.0980307	0	1.88653	2.62251	1.53648	1.88653	1.57661	0.902598	1.88653	56.458	56.3982	21.0058	6.45831	9.71699	1.7705	38.9026	13.3605	0	0.766177	2.30571	0.46157	0.894369
Potri.001G211500	3.98494	6.16284	6.71273	8.854	7.63833	11.2558	9.66657	14.6781	5.89515	3.04386	2.83408	2.72146	1.38147	1.35888	1.8843	1.44157	30.23	20.5227	24.2921	14.8019	48.1496	33.3913	31.8002	39.6151	15.2147	19.162	1.17245	1.27163	1.26018	0.895828	0.657068	0.625428	0.895828	0.425858	0.606401	0.895828	7.16987	6.90832	10.2483	13.9375	10.183	23.135	8.53481	20.4691	20.8113	30.7637	12.1735	29.1912	11.4397
Potri.001G221000	25.8517	34.2679	36.9448	38.3873	32.3466	38.81	44.1702	45.7205	2.11674	2.25472	5.2153	5.52307	4.44884	4.53879	4.83349	4.57834	22.4204	40.1012	41.1429	50.353	22.4734	20.7042	33.3638	43.2987	31.7479	28.297	1.09268	1.25971	1.02716	1.4779	2.25981	1.33412	1.4779	1.64491	1.69218	1.4779	39.2331	40.3251	26.0674	20.9807	24.7217	22.2323	31.7154	22.735	22.2438	24.6268	23.3168	24.609	24.8039
Potri.001G225800	0	0.0355464	0	0.196099	0	1.59353	0	0.0165756	0.334788	0.535386	2.47459	0.933727	0	0.112644	0.598286	14.2158	29.5198	557.298	9.81699	17.1141	12.0878	6.89038	9.28313	21.7525	0.136286	0.215587	0.0948007	0.212556	0.233143	1.01771	1.42	1.19834	1.01771	0.133293	0.038435	1.01771	4.37554	7.63079	1.15584	0.908009	0	1.05828	0	0	0.721211	3.90327	0.518955	2.87594	0.299326
Potri.001G234100	4.86191	6.04582	7.29582	6.51586	6.20647	8.26594	9.0815	8.78213	1.17678	1.04583	2.17455	1.86831	0.883322	1.23565	2.15812	0.987925	5.30174	10.4792	9.05755	8.91552	2.17307	3.24196	2.79514	3.98128	2.19661	1.92229	0.295064	0.521505	0.170724	0.503284	0.417252	0.361976	0.503284	0.352352	0.362081	0.503284	6.75629	6.48604	3.50026	3.24151	4.8088	3.90649	4.05124	6.98372	5.36939	3.11496	4.01677	3.79264	4.85409
Potri.001G240400	7.63716	12.9518	9.72804	11.7154	25.0748	19.0506	17.1015	14.2963	5.93569	4.1465	2.91105	3.5619	1.40496	1.71314	4.12552	3.00841	13.3274	2.17633	18.9027	21.3401	8.85442	9.08038	12.0064	16.8057	3.17749	4.02875	0.610281	0.572939	0.685789	1.22489	0.972331	1.12503	1.22489	0.917273	0.975058	1.22489	27.253	27.6121	5.14141	6.02125	4.91099	6.18961	9.31775	3.64811	5.88879	5.09974	5.30203	4.75056	4.8957
Potri.001G241700	4.02466	4.78422	8.59069	4.58638	9.17811	11.4067	22.5144	13.1005	0.480038	1.42362	2.95683	3.83343	1.03774	1.35368	1.31538	1.63178	3.6045	8.29419	6.86402	12.0908	3.78532	3.29298	3.50949	5.82036	1.52379	1.53469	0.494626	0.293093	0.256276	0.190938	0.0458755	0.183043	0.190938	0.199439	0.564212	0.190938	0.508676	0.459458	3.51189	4.10506	2.54661	3.77458	0.828722	0.894048	3.0586	3.88528	3.38014	4.0042	4.80007
Potri.001G254700	1.79657	4.51342	4.41345	2.62716	10.1602	7.10176	3.81331	4.24054	0	0.7417	3.56187	6.20308	0	1.32152	1.14821	0.623877	2.06765	2.55534	2.31733	4.57833	3.75033	3.58537	2.35115	127.969	118.575	8.88509	0	0	0	0.100284	0.196129	0.208763	0.100284	0	0	0.100284	0.753852	0.862602	112.032	194.418	58.8346	67.0108	11.186	623.963	146.97	25.3852	21.5947	72.6782	6.42048
Potri.001G261700	15.4432	18.3683	20.8184	24.945	21.3885	31.8796	21.0647	21.7267	2.10504	2.2857	1.57446	3.21911	2.52814	3.61318	3.94096	5.04047	16.2579	50.6965	18.4471	21.4619	12.1914	8.21068	13.0546	14.2007	13.7689	14.1838	1.62642	2.27857	1.34486	2.65726	3.55667	3.32045	2.65726	3.71679	3.22244	2.65726	13.5084	13.6102	8.69148	4.95488	8.46593	7.99322	7.29228	12.0265	13.467	9.04995	8.95788	8.36355	8.4496
Potri.001G263400	0	5.31227	0.0138314	0.696182	0.252076	20.3256	0.0717035	8.61665	0.120877	0.581555	0.14891	0.314047	0	0	1.15207	2.95199	1.97087	17.0661	8.7874	15.2673	1.20828	1.25328	4.16093	9.0413	0.0491938	0.0434713	0.058674	0.330108	0.117857	0.158511	0.275525	0.220008	0.158511	0.344341	0.142115	0.158511	1.67438	0.107054	0.479866	0.0884455	1.80194	0.874785	2.21794	4.63807	0.717653	0.161206	0.340651	0.450397	0.145596
Potri.001G264400	6.53224	11.8829	9.96174	13.5416	16.7697	15.6625	12.4459	19.036	4.47031	3.39396	5.74389	5.92224	4.12181	2.17298	7.13268	6.94652	19.5073	8.38175	13.6397	9.69718	10.6209	13.2153	11.3019	37.7368	12.1434	15.4675	1.16139	1.69103	1.86822	1.02938	1.24947	1.50253	1.02938	0.888938	1.21805	1.02938	17.0148	17.527	14.0914	7.15842	12.139	9.13445	15.6248	24.8575	9.96571	8.12535	6.04389	9.82716	10.9424
Potri.001G265400	4.36606	9.90137	4.80017	6.69065	14.4068	19.6027	12.915	14.334	12.1527	16.3191	2.13124	3.41782	0.397471	0.547103	0.292494	0.730858	4.39911	3.04397	4.08117	0.550741	1.04729	8.44199	1.23516	4.24275	0	0.703399	0.503949	0.277564	0.154576	0.119406	0.0412632	0.0995596	0.119406	0.279128	0.235815	0.119406	1.33005	1.68536	24.1299	91.049	20.9313	17.5703	16.6204	3.81466	43.185	12.9241	36.7227	10.7642	71.3717
Potri.001G265900	5.30024	14.7509	4.57156	9.33329	14.4387	21.6609	13.7911	13.4013	14.5622	16.9142	2.67881	3.33003	0.693197	0.579391	0.367808	0.856083	2.8682	2.80563	4.34948	0.385333	0.106464	4.2188	2.36786	5.62012	0	0.39334	0.0725975	0.042838	0.0455909	0.188195	0.0229175	0.0328251	0.188195	0.102196	0.0665204	0.188195	0.850834	1.20047	2.15136	10.3513	1.80291	1.52693	0	1.58669	32.9706	1.49403	3.51228	1.07552	6.70165
Potri.001G268500	37.6526	72.3105	62.4282	51.1557	3.93047	356.426	31.6555	49.5803	2.10597	6.57402	57.0765	62.5073	34.7774	22.0627	27.599	174.572	81.3257	11624.2	112.004	456.875	5.55792	6.315	51.0275	155.025	138.058	41.3713	1.50168	11.3999	3.02474	27.6567	84.7082	24.0587	27.6567	15.8671	2.90495	27.6567	119.725	138.242	26.3688	7.12414	26.382	41.8806	0	335.773	34.802	3.32813	47.5136	7.5573	8.12146
Potri.001G275300	10.3443	21.7436	12.4583	22.4131	32.1224	33.79	21.8659	18.4128	38.231	41.8291	11.1367	13.6332	2.83225	7.61441	4.19637	8.77781	39.6968	39.2067	14.2431	13.0632	67.3357	60.4576	7.96188	14.7803	6.79815	7.88527	5.62778	6.8213	7.64156	2.33218	2.92937	1.61275	2.33218	1.06927	1.09569	2.33218	22.2835	19.6098	66.0002	63.6618	42.9718	22.8167	76.3524	48.0417	103.236	41.8423	68.6179	33.6996	62.6175
Potri.001G281400	7.03116	12.6758	13.1672	14.6753	12.4447	18.7944	19.1994	20.6469	0.86308	0.886364	1.87666	2.41781	1.65852	1.32975	2.03598	1.83889	11.895	5.82044	18.924	15.1364	15.0707	12.0801	15.101	19.0161	14.9356	16.1232	1.72647	2.67435	2.161	2.02695	2.72948	3.5608	2.02695	2.96561	2.82285	2.02695	19.7484	20.8296	7.98338	9.58332	8.69553	13.1294	10.2281	21.2736	16.804	16.1676	7.6812	18.0579	8.83991
Potri.001G289300	3.05115	3.84702	1.40684	2.33268	0.431384	0.399884	0.797076	0.428117	0.100779	0.27573	1.11736	0.628865	2.54173	1.49002	2.76149	3.55274	0.691863	0.0445338	3.91136	1.50829	1.11928	2.38316	5.58727	7.34429	4.67553	5.17998	0.126581	0.242965	0.0472586	0.996958	0.509634	0.594376	0.996958	0.202008	0.20187	0.996958	1.44866	1.40407	3.0576	1.72889	2.4558	3.88303	2.00426	7.64081	3.4143	2.76882	2.25283	2.19044	0.7615
Potri.001G293300	0.658454	11.7005	3.06873	6.6017	20.615	24.8947	35.1019	11.0164	0.940796	0.857135	0.724358	0.861227	1.12989	0.834553	16.9278	23.764	1.73524	1.19784	31.578	42.5799	0.0653024	0.313652	52.6936	127.418	0	0.157116	0.161126	0.163928	0.19943	0.753216	0.872967	0.243535	0.753216	0.0218695	0.0581021	0.753216	1.38707	0.282641	1.58823	2.43922	1.36271	1.32008	0	0.649533	1.97578	1.14755	5.46873	1.08609	2.36867
Potri.001G296800	13.0558	22.2126	11.5779	10.2811	9.99006	18.0169	12.5857	10.2956	2.54993	2.46665	4.96806	4.67068	3.39033	2.82487	2.53163	2.45555	17.9959	20.1125	21.7702	15.8278	18.0328	12.282	14.2375	21.1377	38.1947	24.8591	2.46513	3.92693	2.62215	3.6415	2.91627	2.98532	3.6415	4.07088	3.66555	3.6415	20.8694	19.7934	19.1051	11.7817	16.2446	14.598	10.6659	10.4418	19.6274	21.0697	15.8555	16.6764	10.8186
Potri.001G297500	4.41062	6.9914	8.69011	5.77025	6.47859	10.1073	15.9103	8.41531	2.21111	1.46667	7.10583	5.2227	3.40601	3.05056	3.77958	1.57949	6.88859	1.74176	22.4099	6.14117	8.59503	7.95591	12.2702	16.379	15.2581	7.98215	0.602222	0.644675	0.494262	0.859816	0.485972	0.892595	0.859816	0.329026	0.63986	0.859816	2.88053	3.6585	12.3653	8.08289	14.7696	8.63572	0	4.33863	8.19891	5.15467	15.5836	6.67679	10.5672
Potri.001G298400	4.53346	4.49389	5.42661	4.59288	6.6825	6.21213	5.46275	5.16219	2.0758	1.23457	1.77151	1.68075	0.883309	0.934176	2.83673	1.51034	4.50142	5.76752	6.72469	8.50247	4.17379	3.95784	2.74321	4.07588	3.48851	3.03767	0.39127	0.333037	0.300154	0.351456	0.393587	0.421666	0.351456	0.495954	0.315641	0.351456	5.50349	5.57619	6.77955	6.46315	6.80689	7.82332	6.8906	6.60751	6.37317	5.62221	6.53219	6.6762	9.07181
Potri.001G304100	18.5913	21.1582	21.1367	30.6468	39.0516	49.1006	42.6551	55.1667	3.97929	5.89954	7.55729	8.37813	4.59513	5.23302	9.5434	10.5556	37.6102	53.2935	41.729	39.8299	16.0105	15.3255	10.6505	18.1118	16.245	16.5253	1.7682	1.68597	1.34734	1.72261	2.1225	2.39723	1.72261	2.74755	1.97476	1.72261	41.8588	38.8701	31.0054	19.1686	27.2861	19.6249	25.2664	77.0384	22.8087	15.9113	34.3165	22.9372	23.3955
Potri.001G310900	13.4289	14.8871	17.9784	22.1398	33.7122	30.4714	34.2655	41.5121	0.984495	0.990137	1.73259	1.47306	0.912118	0.727614	2.07771	2.06819	22.34	17.5759	20.4072	15.5036	15.9942	14.7181	9.25349	12.396	8.92841	10.1833	1.43732	1.16367	0.842312	0.907742	0.83709	0.692625	0.907742	0.888923	1.05218	0.907742	8.52685	8.83242	21.8711	15.0316	22.4482	22.7263	0	26.2876	22.9281	28.1128	21.2743	24.7318	23.118
Potri.001G318100	3.54878	7.1583	7.47477	8.80736	7.23369	9.41918	10.1215	13.7476	3.73798	4.2357	4.87734	4.64425	3.63621	2.33115	5.18848	7.43104	6.33908	7.25846	9.3217	7.66738	8.51994	3.63022	2.8932	4.67376	2.30428	2.43749	0.0200772	0.0970937	0.0579252	0.151708	0.177031	0.190425	0.151708	0.0762277	0.0803904	0.151708	1.10207	1.80983	6.01168	4.93629	4.69557	5.2229	0	3.9775	10.7335	5.80506	6.47491	5.49729	4.98614
Potri.001G319600	4.94112	7.28621	5.85798	7.20261	11.916	15.0756	11.3663	9.21481	3.62626	5.27361	3.64779	6.11513	3.20971	3.71559	5.40439	7.72088	9.56469	19.3572	9.45732	9.40418	6.46668	7.16826	6.41997	9.3286	4.94364	5.22913	0.304642	0.625927	0.454875	0.291722	0.357168	0.336172	0.291722	0.600939	0.608643	0.291722	7.09717	8.24282	11.0495	6.54415	9.71346	4.29043	0	4.59101	8.96023	3.30865	10.2172	4.803	7.43103
Potri.001G326300	2.02246	1.81886	0.672192	1.7255	4.69563	9.83017	1.4646	2.04245	0	0.0529727	3.14646	3.41627	0.230062	0.221696	4.184	21.8905	0.602748	36.879	6.89004	11.0486	0.780117	0.284288	14.3553	32.5701	0.883551	3.2095	0.0376603	0.252281	0.122383	1.78951	1.39442	0.93618	1.78951	0.0245799	0.0516818	1.78951	1.55397	0.980998	41.7296	2.51163	15.7561	0.380199	0	1.43989	7.1583	1.2777	26.7551	0.16829	6.63591
Potri.001G332500	38.8604	88.0153	90.0854	112.259	140.503	255.534	179.165	276.903	9.8129	14.6661	47.0822	58.0586	18.6083	22.8411	30.7653	31.8647	98.835	125.068	107.512	112.45	49.9755	47.4496	68.9585	112.341	31.8115	51.8747	5.79985	11.1693	6.40601	7.03308	9.50755	16.5191	7.03308	13.5771	13.4694	7.03308	107.383	106.893	22.4561	23.0788	12.6003	24.6316	5.52839	35.2441	45.0435	34.0778	10.8372	19.3979	13.5539
Potri.001G334500	0.0937505	3.06986	3.04006	13.9826	3.35788	11.3226	3.22365	17.3713	0	5.27452	1.2397	4.36734	0	0.61006	0	3.48046	12.6081	49.1826	1.25763	21.5288	4.13581	5.28611	0.245266	10.6794	0	0.847033	0.943601	4.11557	4.52591	0.185882	1.49541	1.51144	0.185882	2.3865	1.36474	0.185882	10.945	12.2316	37.7296	2.75451	20.8857	3.51727	16.4426	17.4945	38.9292	5.56521	17.5447	11.0648	16.0485
Potri.001G335000	8.6778	10.9124	9.8905	12.7152	24.2622	20.6994	17.0559	17.0861	3.82179	4.13932	2.99707	3.10458	2.4192	2.0436	3.15239	6.14758	16.6986	20.7297	16.1544	13.7309	11.8281	12.1279	8.54866	12.9638	4.2496	6.5092	0.737288	0.995305	0.785536	0.724533	0.71087	0.865883	0.724533	0.942287	0.831496	0.724533	14.5452	15.0702	18.143	8.91674	13.1119	9.89456	0	16.0164	5.79424	8.27431	12.3025	9.86922	15.2519
Potri.001G342600	8.64099	22.1423	22.8528	17.9404	4.23435	10.361	7.0285	19.524	0.391176	0.936409	16.9789	6.02709	3.19542	1.35633	0.994421	1.34302	5.30839	1.48037	14.6615	12.2233	8.62272	10.6333	4.31871	10.8511	61.1036	43.9301	0.508899	1.09786	0.662727	0.699804	0.803755	0.656956	0.699804	0.422345	0.391374	0.699804	1.45724	3.20926	61.106	21.9274	31.2019	24.0256	22.8176	30.3503	89.1901	46.1348	52.3481	43.1586	18.174
Potri.001G349800	3.18067	5.02741	6.16668	7.2223	6.69686	9.12781	6.72999	10.9217	8.53714	10.4874	1.84052	4.1446	1.78741	1.946	2.28882	1.68462	8.05161	6.43068	3.83925	3.48273	18.3628	16.701	2.58263	3.51003	2.28071	2.84922	1.16132	1.72132	1.64697	0.28004	0.264663	0.307223	0.28004	0.241228	0.218178	0.28004	4.32268	4.63288	9.72688	13.6899	10.4044	37.5872	8.99492	12.9157	21.0727	60.1925	13.837	48.0367	19.1944
Potri.001G351300	0.100982	0.141274	0	0.0304928	0.0761455	0.0340823	0.0857363	0.0172479	0.346868	0.863038	0	0	0	0	0.103312	0.0374227	2.60456	6.47609	0.625219	12.1649	2.59324	3.07135	0.761124	2.9208	0.381389	0.710644	0.213535	0.106055	0.0935439	0	0.0169549	0.0165875	0	0.0175208	0.036873	0	0.498289	0.431754	1.44539	1.53954	2.19006	2.10754	0.361363	0.990728	2.27173	1.26641	1.61694	2.5269	3.5722
Potri.001G352400	0.720736	2.62859	1.49514	1.90081	1.96253	12.9743	1.5128	4.40995	0.68769	0.858535	6.56562	6.25029	0.206478	0.588196	1.22894	4.03497	9.2947	17.3976	12.6433	19.331	0.954798	0.910133	2.04265	7.01886	1.04959	1.57469	0.414358	0.697549	0.410977	1.63912	2.04674	2.57812	1.63912	1.87137	2.00904	1.63912	6.3754	5.4546	0.904556	0.332481	0.0656363	1.66086	0.0987307	16.8675	1.47463	0.763355	0.371443	0.416346	0.424479
Potri.001G353100	19.4098	17.399	22.9798	28.1038	23.5283	30.1247	27.8577	38.7814	4.80483	9.09547	11.6574	12.8351	6.82757	8.13371	12.529	19.4709	32.2449	33.1596	47.0262	72.1582	26.4621	20.3984	23.0948	35.7535	22.7442	22.0884	2.24184	3.08149	1.83704	2.31479	3.77811	3.60143	2.31479	2.7609	2.58463	2.31479	26.5176	25.9659	12.5921	17.9297	15.9291	21.7461	0	23.175	18.6921	21.5943	16.912	22.2218	15.648
Potri.001G354600	20.4728	20.8842	26.8554	29.4959	23.2177	32.6857	29.512	44.7197	6.13055	6.64433	9.65087	10.2258	11.9351	8.79953	8.77315	10.1419	54.645	37.1819	33.345	24.7758	8.92532	9.34904	16.8751	27.7451	15.0674	16.2864	1.95736	2.28835	1.31472	2.91372	3.05309	2.0635	2.91372	1.92545	1.78443	2.91372	16.929	13.8718	7.0828	4.12317	8.03737	8.24136	0	8.31353	5.58982	6.65744	9.59191	10.492	8.3792
Potri.001G356200	6.03234	16.357	2.49132	20.8211	1.86781	6.85119	1.21236	14.6234	0	0.558052	1.23318	4.78403	5.41004	6.84587	2.53427	24.4129	0.161068	42.0787	1.3532	19.8241	0.138976	0.15993	2.93508	14.6593	1.06941	1.93932	0.0383323	0.637478	0.0245131	0.26303	2.91664	1.30074	0.26303	0.300301	0.227408	0.26303	7.16624	11.5026	1.9404	1.24356	1.07469	1.1313	0.852248	3.14713	0.248033	1.41126	2.07547	3.55477	1.05716
Potri.001G356300	19.2879	20.855	28.8164	21.2158	18.6887	18.6482	26.2482	25.2466	1.39683	1.01163	3.05363	2.51024	1.39951	1.24091	3.09027	2.21268	11.2832	20.0391	14.6214	17.4408	17.2227	9.51656	13.1682	14.7126	13.4501	11.4323	0.481038	1.01568	0.576267	0.865378	0.650326	0.589769	0.865378	0.583312	0.58875	0.865378	16.0368	16.1978	16.6782	15.331	13.5591	17.2717	11.5989	25.5232	20.3709	21.2656	12.8171	21.1653	12.6373
Potri.001G359600	48.4192	60.7794	39.1644	47.7193	25.5299	26.761	18.6008	21.3437	8.84067	6.60552	14.4691	15.2973	19.92	18.303	10.3524	11.598	28.1943	77.6686	32.3823	40.3604	38.7128	34.2968	50.464	59.9408	81.4514	81.6797	3.19943	5.60117	4.41066	4.31288	5.96057	5.95094	4.31288	5.76899	5.13489	4.31288	104.9	106.823	59.499	24.8396	49.8967	32.1631	0	53.3923	27.2878	24.1773	35.5097	28.7379	39.6981
Potri.001G359700	13.5718	15.4612	15.7443	15.5089	14.1838	16.2737	13.4862	13.7049	3.67781	4.57077	4.80603	4.41303	3.2594	2.60952	6.58791	6.94003	19.5379	17.427	20.6607	25.2875	26.4477	16.8243	20.596	24.833	13.2706	14.7704	0.807222	1.22948	0.736418	0.993553	1.06601	0.86504	0.993553	1.47801	1.15229	0.993553	21.2222	21.2667	25.305	20.0026	25.3023	25.4372	23.7503	21.4072	23.4046	26.4655	33.4574	32.4439	29.9147
Potri.001G360100	6.50583	9.45292	5.8204	11.8943	8.63075	10.974	8.11227	13.4047	1.33423	1.93517	2.00321	5.34133	2.20331	1.94757	1.39087	4.55174	12.5052	9.5993	3.18632	9.92321	16.763	10.8458	5.61375	7.48764	5.76909	5.80972	0.554734	0.891665	0.708902	0.124151	0.23556	0.119269	0.124151	0.291402	0.176348	0.124151	3.1016	3.17188	10.0877	12.1777	13.0114	12.9065	8.6171	10.9247	17.3286	17.054	12.3466	16.873	12.0061
Potri.001G360300	12.5847	19.1106	24.0724	22.9378	13.38	16.6067	19.01	25.0913	7.16745	6.06001	4.47713	4.48665	8.394	3.46615	3.28425	2.08535	24.1687	9.98906	22.5333	14.8235	41.5043	28.5669	20.7182	26.881	29.9095	28.5114	2.6196	4.01056	3.04233	1.46912	1.32404	1.49447	1.46912	1.31118	1.33058	1.46912	34.0401	36.3653	18.6969	14.4587	19.0568	59.4635	72.6911	61.1341	53.6348	108.063	22.7376	72.1119	24.2846
Potri.001G364000	16.0704	33.9683	29.7039	34.5676	70.5322	49.3453	45.6933	50.0438	4.88908	10.0569	29.4328	48.6923	11.0788	25.2748	58.2471	68.7898	10.1326	56.5799	35.0947	15.0198	6.25024	15.1748	13.2647	76.9642	10.813	51.0891	2.66387	5.48384	2.99914	20.2749	13.9993	13.1322	20.2749	5.69977	7.45195	20.2749	90.828	93.5305	27.0105	8.80392	11.763	7.44504	3.24548	33.7239	13.8442	5.56012	14.1614	8.10233	7.33326
Potri.001G367200	89.503	108.152	96.6704	113.486	75.0745	102.94	81.0754	105.028	10.3721	7.86665	23.0706	14.1538	26.2665	16.9591	12.0138	13.9746	26.2079	23.8082	39.1868	39.4123	50.9928	39.0107	59.8944	77.96	92.0792	85.254	1.74037	2.96589	2.60484	3.70684	5.40858	3.75411	3.70684	2.97089	2.88612	3.70684	40.1494	46.563	38.1864	31.2537	34.0332	27.9157	24.0724	27.178	69.9254	40.0989	32.3618	35.174	35.8056
Potri.001G373200	11.7596	14.957	12.0821	13.4487	12.0295	15.6854	14.3206	14.7192	4.89248	3.99294	3.27768	4.16022	4.48294	3.61836	3.5199	4.6455	8.81834	11.9438	10.5226	12.0451	22.0522	19.8585	21.8438	20.605	11.9754	12.3671	0.881936	1.08429	0.931196	0.371665	0.631101	0.53181	0.371665	0.508243	0.53726	0.371665	14.1521	14.3183	21.6122	18.0004	21.5137	29.9464	20.1176	25.1727	34.2071	25.9826	23.3643	30.2772	22.2548
Potri.001G378000	27.3578	31.1434	26.8859	32.4781	44.3477	36.1075	29.9413	25.816	6.67637	4.72863	8.7158	8.33234	5.32952	5.03115	11.0743	10.9734	25.5414	30.6384	29.2034	24.0351	17.7803	24.9872	14.465	36.4847	13.6775	22.868	1.59608	2.54017	1.54468	2.17656	2.8584	2.20593	2.17656	2.0915	1.59263	2.17656	32.7693	31.6684	12.9351	13.1281	11.6156	12.4883	2.82491	16.6053	17.626	11.462	14.1694	13.0844	15.4013
Potri.001G382100	1.9888	4.93812	7.23805	10.9927	7.01224	11.7671	15.572	13.8501	7.27216	13.1572	4.6741	5.39644	1.1392	2.90818	9.79392	13.9934	63.3556	14.8103	19.9142	12.935	9.48749	9.00135	7.7102	15.3081	7.98298	9.20443	0.0327776	0.031935	0.0503957	0.0646923	0	0	0.0646923	0	0.0736947	0.0646923	1.21699	1.06668	1.55235	4.19625	0	0.397616	0	3.18001	3.107	3.39281	0.284624	3.44783	0
Potri.001G383300	7.92776	9.60799	5.89721	9.0574	21.1601	16.6465	15.3488	18.1099	1.59017	5.84009	12.9291	11.7348	11.0768	6.39675	20.8394	16.9823	17.6034	26.9835	12.3856	0	0	17.0899	0	11.3961	0	15.3126	1.59348	1.84676	1.00436	0.975311	0.95337	0.669884	0.975311	1.83923	1.66236	0.975311	2.27165	2.60758	10.636	1.36007	7.80094	2.37302	0	0.993953	0.391335	1.00257	13.1959	1.79048	6.42815
Potri.001G384600	2.98948	6.39215	5.70523	4.88478	9.27243	9.86463	11.9353	12.3717	27.3378	23.2732	6.06132	5.64316	2.57171	0.830196	2.38797	0.728951	79.3833	11.6997	9.07234	3.72352	153.585	195.581	8.33316	15.9069	8.49118	12.8129	7.49968	13.7752	11.4986	0.629878	0.506372	0.687288	0.629878	0.406435	0.713558	0.629878	5.32504	6.40275	235.215	232.307	238.504	248.113	0	148.853	364.577	328.549	203.699	226.143	347.132
Potri.001G386100	3.13899	5.5525	1.29337	3.44977	4.29438	2.29692	3.11611	1.94185	1.08605	1.97906	7.65441	5.56132	7.84333	0.791294	11.5157	9.4448	20.0919	14.9947	13.8034	28.521	11.2387	5.37968	9.0662	14.6314	7.48918	4.50998	0.0721017	0.148887	0	0.484528	0.339805	0.155259	0.484528	0.12684	0	0.484528	1.01982	1.62982	10.9183	9.64738	16.4876	12.1468	0	0	0	9.3894	26.8022	6.06781	15.8731
Potri.001G399500	12.7791	13.8881	13.187	10.4577	10.7002	12.9553	12.5046	9.55256	1.94749	2.58226	1.55239	2.56602	3.02686	2.33666	4.5039	2.2106	9.89433	27.3082	5.00369	8.63337	10.8296	8.90123	6.56074	9.19867	12.7745	9.85126	0.685811	1.38012	0.977738	0.207849	0.525994	0.427186	0.207849	0.660504	0.699736	0.207849	7.1913	8.10116	7.2733	9.38687	10.194	9.85498	12.6937	26.3707	13.0614	6.73385	8.22278	11.5028	10.7306
Potri.001G399900	21.9125	23.3846	13.7271	16.6663	13.0507	15.6949	12.4903	9.61973	2.52138	2.25546	3.59658	2.6784	7.65013	7.50107	6.16592	4.62861	4.72602	2.1111	9.72705	9.54338	4.05328	3.34952	15.0789	18.044	21.6573	25.975	0.328093	0.534004	0.334818	0.837181	0.686395	0.635353	0.837181	0.665007	0.645012	0.837181	6.19951	6.39224	2.53999	3.7608	2.03897	4.03815	0	1.93758	1.31906	2.93546	2.20826	3.84686	2.08972
Potri.001G401500	22.8641	44.3355	46.4298	47.0268	64.0587	72.666	80.0184	73.3005	26.2422	21.9292	14.3208	15.0419	8.263	8.49982	11.1111	11.0026	40.0371	46.1332	25.054	25.2252	79.3653	36.6908	35.3232	46.3449	38.1362	36.4023	8.2354	14.4022	14.1928	4.2394	4.48049	5.32773	4.2394	4.38272	4.70421	4.2394	37.1451	39.8147	110.006	205.264	90.7199	89.9645	127.972	332.513	655.981	464.763	56.485	149.719	150.695
Potri.001G410800	0.310003	1.02958	1.16593	1.70119	2.72549	1.82353	1.30036	2.515	3.04262	3.80544	7.78934	9.11942	0.209313	0.542201	0.830665	1.31721	2.16565	1.49582	1.06442	1.37611	1.90737	3.16105	0.561424	2.10547	0	0.193706	0.148406	0.167357	0.200615	0.0333302	0.116674	0.0886942	0.0333302	0.032439	0.0687011	0.0333302	0.393646	0.262987	0.72165	0.224849	0.797941	0.115829	0	0	0.449591	0.234532	0.78444	0.135278	1.35513
Potri.001G411300	0.430697	0.953408	1.14471	1.88179	2.13402	1.79946	0.960488	2.29238	2.37398	2.12802	5.26249	6.12747	0.125937	0.433676	0.447564	1.93182	1.64503	1.77923	1.54188	2.57807	1.05125	1.93666	0.133076	1.15976	0	0.0938682	0.377041	0.346013	0.200376	0.122602	0.527109	0.278979	0.122602	0.10542	0.222921	0.122602	0.588308	0.755034	2.44194	0.388051	1.75165	0.720733	0.265332	0.149653	0.283022	0.307162	2.46331	0.327732	2.45787
Potri.001G412900	5.34478	14.357	8.89283	19.4671	24.0381	18.0326	12.7002	21.4165	41.6697	37.5048	6.13006	6.27639	2.80134	3.0624	4.8785	5.64134	15.8766	17.0781	1.3061	6.0046	95.7151	66.3911	4.50804	7.41858	0.39637	0.884419	3.60171	7.72293	7.2192	0	0.363827	0.119959	0	0.487299	0.0301319	0	0.309568	0.536428	64.9176	56.4525	49.8763	56.8345	63.1776	53.9811	115.681	89.4552	84.6321	91.2196	92.7262
Potri.001G416200	1.54317	4.14252	3.80583	1.71417	1.28341	1.27395	1.49002	0.902969	0	1.07193	2.88074	4.66874	0.624097	1.50244	2.16683	4.47516	7.02349	5.16672	5.74509	3.79453	3.03057	4.52868	7.12469	12.3685	0	0.195809	0.124814	0.270268	0.211114	0.585972	0.557684	0.721894	0.585972	0	0	0.585972	0.0482545	0.320684	2.72021	3.58948	2.07097	0.67357	0	1.77148	7.46459	0.67248	3.30742	0.701781	4.91529
Potri.001G430200	4.48555	6.47356	3.2126	4.41987	4.68397	3.72792	3.83054	2.97898	14.5976	12.1059	6.77821	5.02121	1.75317	1.74022	3.14379	1.36032	4.45668	3.44861	3.37362	0.36901	0	4.37931	0	3.42579	0	5.15453	0.917354	0.643445	0.880076	0.428613	0.249732	0.267136	0.428613	0.478545	0.328504	0.428613	2.70931	3.05111	0.4365	0.940482	0.139622	0.293188	0	2.09667	13.0737	2.81682	0.261343	1.03798	1.95986
Potri.001G432700	7.57317	13.1048	9.43746	13.3902	14.9509	9.7596	9.54019	10.4131	8.01517	8.71473	22.0826	21.1375	7.34904	8.41148	7.22234	8.29312	8.58977	2.60139	5.90026	0	0.226952	2.13023	0	2.46093	0.166322	3.44002	0.41611	0.301432	0.340454	1.94455	1.43971	0.75661	1.94455	0.472635	0.510917	1.94455	1.49397	1.87511	0.90881	5.42926	0.703483	2.28905	0.466626	1.23047	1.36168	2.92851	1.80372	1.68396	0.190062
Potri.001G449000	20.2116	20.2696	15.412	18.7176	20.5602	24.5853	19.6674	21.2496	5.78539	4.85727	7.18105	5.75733	7.31688	7.72243	9.81642	8.28817	20.5966	31.9276	19.5554	24.1634	15.2984	16.6265	16.9019	41.4952	30.8512	34.5021	0.871261	1.16936	0.654011	1.34239	1.48322	1.04932	1.34239	1.56595	1.36272	1.34239	20.8867	21.427	19.3652	13.3938	17.4547	15.7759	14.0247	26.8809	10.2507	11.2391	16.3145	14.4666	13.3203
Potri.001G466500	49.1025	58.4708	52.2856	60.5687	26.8436	39.69	29.1824	40.9346	15.3312	17.8564	30.2187	29.0855	39.1269	24.8821	19.635	20.8443	72.3602	70.6273	79.78	40.1868	0.986499	1.3137	14.0153	16.4048	18.9189	20.5347	0.034779	0	0.0371437	0.116162	0.270228	0	0.116162	0.0391273	0	0.116162	1.48208	2.50518	7.78191	8.58872	4.31286	6.76875	0	11.4054	11.941	5.65181	5.05749	9.32799	4.47438
Potri.001G472600	27.407	26.3549	21.8997	25.7681	42.1735	34.2811	34.8679	32.633	8.88131	8.15223	9.55814	10.3726	7.72664	8.67364	11.3583	16.1111	32.5923	19.4937	37.3495	21.7803	17.0461	28.0692	17.3281	40.8821	15.3496	34.7569	1.93813	2.6408	1.63002	1.76683	1.41095	1.80153	1.76683	2.21409	2.65604	1.76683	29.3992	28.0248	19.8698	16.2489	19.339	16.9139	0	8.80792	18.138	20.1621	22.3968	21.3951	23.4688
Potri.001G472800	85.6556	70.7855	35.4684	45.7845	49.5963	30.4229	32.982	23.0061	4.23535	3.96372	9.50557	14.9449	28.6194	27.9978	14.1144	12.8936	5.64845	5.80205	18.9488	11.1492	10.3193	11.8708	14.8158	27.7915	68.6885	138.856	0.43472	0.668327	0.570745	0.782133	0.948725	1.39938	0.782133	0.775245	2.25597	0.782133	13.4243	14.7468	9.77869	8.38292	9.55977	6.09918	0	5.80017	15.0274	8.2752	9.95822	8.57894	8.33554
Potri.002G003000	8.14982	10.8182	10.4172	11.818	12.7332	17.9294	10.534	14.8998	2.87119	2.64638	3.26173	3.1142	3.43867	2.32434	2.22711	2.54523	10.7111	17.2001	14.0208	15.6929	8.25196	8.128	8.29655	16.1491	17.0061	12.888	0.715365	1.27379	0.63847	0.683168	0.775662	1.25943	0.683168	1.79811	1.35708	0.683168	19.52	19.9175	51.2973	17.5876	45.7021	17.745	0	65.7229	43.6857	15.3467	37.982	20.8151	33.1769
Potri.002G003300	7.63259	11.2287	7.74941	9.88775	8.90802	12.5401	8.81385	8.2389	1.08936	1.44084	1.56567	2.5126	2.18054	1.48774	1.29784	1.58526	5.68691	4.49295	6.21791	5.30258	6.05002	3.52535	4.09313	5.604	5.54221	5.24718	0.313219	0.560158	0.446883	0.635793	0.357735	0.565858	0.635793	0.507728	0.494557	0.635793	9.69653	9.17323	3.3189	3.13458	2.85511	4.08386	2.23363	3.47456	9.56276	9.98488	3.80787	3.3196	2.1769
Potri.002G005500	0.112606	0.41636	0.152145	0.258819	0.145939	3.82193	1.26676	2.32494	10.9998	23.6335	1.78692	2.75808	0	0.0406707	1.72811	0.904501	18.3602	7.29116	1.43794	3.17701	24.8368	17.3973	2.94579	3.31977	0.147581	0.265828	5.64487	8.01972	8.44705	0.135433	0.0814312	0.105253	0.135433	0.165334	0.270898	0.135433	1.79711	0.65846	0.527853	1.42242	0.450484	0.979575	0.208769	0.586789	3.70787	8.76107	1.40518	6.21891	4.07668
Potri.002G013500	13.3891	12.7446	10.055	14.9693	32.5083	27.1794	21.7738	24.544	2.77158	2.88566	4.0039	5.4581	3.21164	3.18949	5.49749	7.23992	28.5426	20.5696	25.0137	30.9712	13.8146	13.1322	11.2386	24.1801	14.9554	13.0335	1.74495	2.13172	1.94528	1.47619	1.55211	2.05423	1.47619	1.83261	2.78639	1.47619	22.1555	21.6949	22.6265	13.9114	22.5175	8.99946	12.56	19.5504	63.6325	23.998	16.1761	9.29307	16.9026
Potri.002G015100	1.33091	45.7812	86.0619	33.2439	5.7867	50.8738	16.257	40.6484	28.7565	56.777	88.7912	99.28	3.32082	2.46079	39.9697	71.6806	562.675	43.1727	256.419	426.859	155.918	248.811	109.565	218.405	14.5551	35.6102	6.36314	10.1621	3.59545	3.77308	28.0515	9.65387	3.77308	1.42181	0.0392122	3.77308	4.68874	4.1916	1276.58	1496.47	1556.1	208.96	1136.25	142.161	1428.58	601.658	465.829	742.352	486.142
Potri.002G015200	11.2407	39.7482	15.0483	24.0101	18.4197	46.4219	31.0385	29.7146	6.42022	8.19312	6.27279	8.85309	6.64712	5.1568	5.53884	4.80605	52.7202	14.7724	44.428	17.8625	55.2081	57.5147	24.6188	39.0287	102.455	80.0935	3.50219	3.19947	4.21924	1.96201	1.95056	1.81121	1.96201	1.61271	1.33442	1.96201	19.8873	13.487	136.714	58.0693	134.095	147.635	197.864	81.6664	145.886	74.4973	90.025	78.1393	147.874
Potri.002G026800	24.5004	34.8881	50.5488	41.4954	43.6422	42.0647	39.2972	31.266	18.2423	13.7168	10.7265	8.8228	4.53116	4.43249	11.3656	10.15	78.6028	88.9244	65.6682	84.4905	117.924	85.9159	73.656	89.7392	119.927	97.6072	4.06242	5.01972	5.08869	5.04271	5.87785	4.83315	5.04271	3.46786	3.49043	5.04271	110.393	113.266	56.3865	94.1354	59.0907	79.6568	0	50.159	155.483	60.3019	81.3742	58.7535	56.6045
Potri.002G027100	5.09671	5.18002	5.76984	7.08872	13.0481	10.6005	11.2987	12.4948	1.94996	1.73812	1.27722	1.46726	0.954914	1.03788	2.40835	1.96353	8.93714	8.22361	10.527	9.21535	4.35001	5.2356	2.76422	5.46498	2.66711	3.76839	0.331443	0.426165	0.19507	0.242585	0.334884	0.395817	0.242585	0.407941	0.468038	0.242585	6.04597	6.07313	8.61857	7.1129	8.39366	9.48402	5.76947	8.89649	2.9957	7.44612	9.97988	11.0716	9.29077
Potri.002G029900	1.36525	3.38616	3.76994	4.02724	4.51206	6.08325	6.16247	5.25698	40.2922	47.4954	2.19388	4.46284	0.891176	1.21361	0.618824	0.569547	18.7529	4.95131	2.90676	1.51694	100.055	80.0247	2.44135	2.84472	2.77838	3.68578	11.6848	13.7922	14.0462	0.324286	0.156721	0.54316	0.324286	0.380298	0.424682	0.324286	1.98336	2.42602	60.9578	147.912	74.3493	75.899	82.9894	51.6249	354.163	130.305	83.4209	60.9519	142.488
Potri.002G031500	1.98008	4.29407	4.39729	4.17186	2.12763	2.46095	1.782	2.98521	0.850182	1.64811	2.09471	1.02366	0.408426	0.647572	1.21546	1.69692	5.32595	7.43873	6.49747	8.26598	13.2639	6.90702	6.18926	7.71949	8.15164	6.64904	0.264016	0.581369	0.432296	0.271774	0.328382	0.453716	0.271774	0.250317	0.0868107	0.271774	6.1808	6.78097	9.24003	10.943	8.57909	10.5191	0	6.97791	16.1222	20.3278	6.88117	14.3066	8.86373
Potri.002G033300	24.0796	50.1266	41.7191	33.8683	90.7858	79.6961	65.6364	45.2687	1199.01	1024.46	139	140.999	48.98	44.4063	22.6742	38.1231	293.397	133.962	80.4277	67.0941	1180.22	874.6	80.8744	111.458	77.5716	91.8108	101.462	112.789	112.475	10.1018	16.3297	10.7215	10.1018	5.8887	7.43981	10.1018	43.0749	44.0822	455.968	590.215	259.645	219.845	398.522	228.77	950.926	261.25	233.636	236.449	326.93
Potri.002G033400	8.51111	18.8512	12.0995	16.2051	18.5761	124.083	16.7622	50.9786	5.44189	10.2806	9.0411	19.9539	2.45838	3.26164	6.42383	30.3764	6.94065	58.9055	6.14299	69.6541	35.931	20.5677	14.0525	17.3208	25.8444	18.8921	0.215916	0.510081	0.156871	0.278311	1.06497	0.495353	0.278311	0.701042	0.63646	0.278311	10.6549	9.71148	76.3005	73.9181	54.134	36.5627	46.9437	131.676	56.6557	11.5797	64.1478	53.7073	36.6761
Potri.002G035800	5.68851	8.19907	13.344	10.4927	15.3492	16.4997	16.2748	16.9606	0.49352	0.91294	1.46133	1.06879	0.754373	0.369973	1.76244	1.40774	10.0107	11.9044	10.7525	15.3561	8.91963	7.67583	7.189	9.24607	6.7924	5.80339	0.475139	0.712442	0.474261	0.297751	0.526006	0.567464	0.297751	0.482133	0.705037	0.297751	15.7592	15.0035	8.87366	10.579	8.0022	7.69583	8.5003	15.8238	9.31821	8.59667	9.96016	8.99615	8.70061
Potri.002G057800	17.0773	14.4945	7.59961	8.71346	6.24623	6.70503	7.4451	7.51257	0.411092	0.532555	1.61425	1.42059	2.49946	1.55361	1.28563	0.842498	6.50434	10.5704	7.50817	9.98827	7.57606	5.54616	6.0577	8.0354	36.3554	29.3958	0.324565	0.275997	0.240186	0.181698	0.323455	0.308037	0.181698	0.263561	0.249496	0.181698	2.16195	2.6794	6.86419	8.53761	7.82587	9.99757	5.91903	5.34228	5.28906	9.24547	5.78446	9.23245	7.18471
Potri.002G062200	5.60651	8.68215	7.92236	4.28962	10.2338	16.4211	6.20343	5.85556	0.293174	0.824538	7.94567	7.48354	4.51082	2.35394	10.1291	15.718	3.64826	23.3173	13.1966	16.1587	6.70316	2.57129	34.1752	48.4959	34.76	27.7322	0.143644	0.289798	0.113277	1.31558	2.85802	1.72943	1.31558	1.8464	1.37977	1.31558	3.7218	3.04657	1.46425	0.755639	0.994823	0.834531	0.892726	1.2947	0	1.55591	1.14019	1.58354	1.66234
Potri.002G067400	8.68777	13	17.1564	15.9116	15.6258	20.8636	18.8501	17.1774	3.00351	3.95648	4.73609	4.68655	5.26652	5.10859	6.01154	5.88467	18.9443	12.423	13.9742	10.0431	8.40643	8.14234	9.7351	11.9091	9.77883	9.31752	0.746975	0.898034	0.827687	0.954137	0.778787	1.13178	0.954137	1.26722	1.19002	0.954137	11.3743	11.2155	11.3958	4.78935	8.50415	5.35419	9.15915	10.3023	11.4687	5.83495	9.94256	5.63654	8.39017
Potri.002G074000	40.4318	44.0521	28.0348	24.0092	0.865393	0.723292	1.24145	2.35546	0	0.152896	0.89927	0.605556	3.33146	0.953562	1.04361	2.2592	1.00228	0.38709	7.75476	1.81239	0	0.373911	3.46971	4.29101	9.98404	13.3806	0	0	0	0.0590504	0.0139099	0.0325492	0.0590504	0	0.016725	0.0590504	0.167557	0.26139	2.97246	1.56994	4.9672	2.47858	3.77135	0.912198	0	1.1217	2.44051	2.61387	3.70139
Potri.002G077200	9.36246	16.5067	24.0854	12.3259	15.7889	17.6983	13.3461	11.6192	4.15157	2.60463	8.69788	11.5692	1.23977	2.28768	1.7049	4.06974	7.80394	4.23507	9.79191	5.57148	6.17148	7.60522	10.2034	17.2069	5.32923	8.91719	0.699891	0.746558	0.938415	0.568673	0.6657	0.91347	0.568673	0.798657	0.62736	0.568673	10.74	11.6052	7.5693	13.6533	8.05668	9.46261	0	7.3548	13.0871	8.70532	9.88939	11.6835	8.46024
Potri.002G082100	180.783	169.937	212.099	176.339	77.3643	151.559	215.613	333.977	24.8442	26.7704	49.6663	48.2173	67.5558	50.1721	73.5413	36.8457	233.976	166.437	141.484	94.0981	114.707	117.064	104.519	166.315	188.729	215.156	9.45308	8.5465	5.9319	7.10134	7.0068	5.81773	7.10134	9.9952	6.81749	7.10134	129.319	110.469	186.351	47.3914	270.421	121.76	219.847	209.352	104.778	230.32	148.261	143.686	103.082
Potri.002G082300	29.5852	38.3036	34.6382	45.209	40.6919	36.0849	55.8055	44.2059	4.8565	5.42872	4.88274	4.14868	4.74029	3.38505	5.93822	4.42511	58.1578	19.2306	61.7297	63.312	91.2717	56.7512	25.6418	31.0752	55.3181	42.1428	2.59237	3.70175	3.57436	1.38171	1.23011	1.09987	1.38171	1.16331	1.59261	1.38171	25.2557	27.1976	141.495	198.406	183.864	120.923	133.704	113.951	251.351	234.481	138.735	155.838	118.709
Potri.002G083100	5.78545	8.10373	9.13921	10.438	6.28145	11.761	8.14518	9.31693	0.314414	0.514924	2.32399	2.07913	3.02088	0.743338	3.74584	1.87055	2.83304	1.52833	10.882	4.93647	1.9211	2.04073	6.89774	10.8312	11.263	7.64783	0.0972295	0.294778	0.0550239	0.31049	0.403667	0.442779	0.31049	0.240263	0.238011	0.31049	9.10657	9.25399	11.8423	14.1899	4.50851	28.6726	0	44.0644	13.9369	7.9804	4.10356	11.0824	4.72779
Potri.002G083300	1.85387	3.65939	2.09259	1.48702	7.58073	5.48059	4.81889	2.14049	7.30972	2.14334	2.31963	2.40242	0.251234	0.347275	1.24625	2.17822	9.64909	5.22518	1.37005	1.43493	15.9353	15.3028	1.7363	4.51602	0.639902	1.20354	0.992415	0.737412	0.582613	0.185579	0.182534	0.0893679	0.185579	0.200808	0.105694	0.185579	1.67606	1.64869	86.3944	166.224	81.3124	11.7949	109.588	14.956	192.914	3.7648	61.5167	3.85244	40.3535
Potri.002G085200	2.43367	5.29217	4.05072	3.72824	5.63125	5.80264	4.95732	4.69148	3.16103	1.54621	9.10916	3.21044	0.322049	0.355827	1.25994	3.14179	9.43123	11.011	5.07028	1.83963	10.7005	16.1474	7.40494	14.1243	4.70512	7.38347	0.554333	0.540052	0.464692	0.415408	0.339611	0.280875	0.415408	0.0993407	0.330558	0.415408	3.88993	3.2022	5.54111	7.76418	4.33121	12.9791	22.7983	18.7539	14.9263	20.6024	7.89783	15.0566	6.8819
Potri.002G085900	2.36333	5.0728	6.46273	3.45048	3.66378	5.03115	7.02282	5.91049	0.534084	1.45004	1.48038	3.33483	1.5234	2.90862	2.94285	4.73942	3.35149	3.42215	10.2843	5.11788	4.74557	5.78271	9.47725	11.1431	5.2167	6.50898	0.336831	0.397267	0.135233	0.500665	0.389013	0.759362	0.500665	0.326369	0.593183	0.500665	4.26539	4.42592	5.69866	3.925	5.55624	3.80572	5.70229	3.70591	6.7707	4.04526	4.35067	4.45205	3.77533
Potri.002G087200	51.9239	81.6984	76.0301	82.308	64.4384	89.5349	76.2007	79.2993	18.2864	15.1049	33.3357	32.7213	17.5868	20.1164	23.634	19.7679	62.9598	123.842	64.7293	22.8229	46.7578	115.523	40.6615	189.056	60.4231	164.972	4.73058	5.72837	4.79244	9.04738	11.5412	8.01569	9.04738	6.54133	6.99068	9.04738	172.083	166.125	52.1864	61.6278	46.2369	57.5984	39.0409	83.2282	98.7398	59.1145	59.0667	55.5782	60.3221
Potri.002G088700	27.5651	29.0988	22.9891	31.4667	28.8034	42.495	24.7098	23.9266	1.62179	2.0897	4.82052	3.75719	2.75489	3.32683	6.42978	6.54474	27.6185	93.3792	40.5953	44.8512	19.4075	14.7707	22.5682	28.5935	17.8522	20.644	0.900704	1.72272	1.15377	2.36215	2.39676	2.01865	2.36215	2.44354	1.62457	2.36215	46.023	47.3092	27.0975	24.1288	24.4915	28.1726	0	51.8427	35.4388	29.5577	24.2663	32.239	27.8419
Potri.002G091000	4.98779	6.73374	12.608	10.1254	16.0817	15.0427	17.9904	19.4294	2.65858	3.85535	3.27505	3.3626	1.06423	0.915299	1.05579	1.82449	13.7521	7.17942	8.94492	8.57296	26.9828	15.4435	5.53432	7.3975	7.75438	5.63856	3.53908	5.31445	5.81892	0.411657	0.727083	0.705805	0.411657	1.06662	0.948168	0.411657	6.41182	5.8859	17.7096	12.5288	20.2345	66.3947	30.3332	47.7534	45.4779	99.5506	21.5784	94.2372	26.9106
Potri.002G096500	10.5577	12.3566	24.8773	16.9271	10.404	19.2827	14.1315	21.6369	5.22449	5.46944	6.72705	8.34351	3.9313	3.04467	8.09827	8.03135	6.93263	10.3056	6.20852	9.09338	15.0365	17.1046	9.49469	13.4241	6.90554	6.47695	0.633006	0.951601	0.611736	0.546196	0.581777	0.582584	0.546196	1.11789	0.65257	0.546196	10.1657	9.2919	22.0193	18.0346	20.132	19.2541	15.9928	15.5626	16.3699	17.5545	21.6152	18.8635	16.8099
Potri.002G096600	9.32514	18.8449	29.6044	25.3365	18.7058	34.0755	24.936	32.8812	2.22417	1.90495	0.421536	3.15444	1.64383	1.9557	2.85364	2.47084	25.3265	32.5098	52.7595	35.609	14.8258	14.9819	18.8721	28.4138	18.1085	19.5457	1.11357	1.64389	1.60575	3.30344	3.63534	3.68632	3.30344	2.7457	2.95163	3.30344	50.0725	47.2642	24.1428	23.3411	26.7367	30.0373	14.0112	75.3082	45.1031	22.0673	16.4998	18.5796	35.9351
Potri.002G098000	21.3315	33.0575	31.0153	27.6788	38.427	72.3998	53.5772	42.3329	6.76941	7.73257	8.65173	8.2001	5.02959	4.21171	8.79029	6.79331	72.8999	28.4398	30.2621	31.3455	44.3697	65.5727	26.3901	39.3116	46.7017	28.9199	1.16619	1.54761	0.806771	2.54853	1.50647	0.988025	2.54853	2.37595	1.40127	2.54853	51.4458	49.9159	16.7162	46.5136	11.26	38.59	5.51612	25.2931	31.7173	39.0877	20.706	52.8578	20.5004
Potri.002G107800	7.79857	18.272	6.65761	12.0965	10.1445	12.8314	10.0965	9.59302	12.7279	9.74709	5.31989	5.10804	1.27384	1.69163	1.89545	1.31774	35.5303	5.82529	8.99403	5.44795	154.398	139.642	11.6542	15.6449	16.8647	15.2681	3.54866	1.44621	1.54805	0.772214	0.6413	0.765462	0.772214	0.57152	0.491115	0.772214	6.39009	5.5972	267.491	341.119	230.233	55.6637	292.376	34.5078	180.902	49.8649	231.642	34.1716	371.782
Potri.002G112100	2.1218	12.3352	14.5764	21.8881	38.9571	64.9623	54.3771	76.5306	4.78649	7.1458	9.38637	14.4616	0.600748	0.830057	4.92799	9.75382	20.2941	42.9788	6.05673	10.7918	23.234	37.8933	10.9439	41.6741	2.14473	12.8766	1.78785	3.45377	1.06961	0.427538	0.820597	0.578639	0.427538	1.28349	0.826418	0.427538	2.07602	4.31834	30.1951	26.207	29.7297	14.6924	0	12.8685	42.1797	9.19515	29.8895	11.9058	35.2732
Potri.002G113800	14.0834	14.4515	7.52859	18.3748	6.41234	8.27363	6.44164	7.03162	0	0.247866	1.09672	2.80695	2.33278	2.27464	1.05083	3.71971	1.48842	35.2934	3.45132	18.3026	2.26363	1.95172	3.88302	6.57745	10.6655	16.2512	0.136639	0.512523	0.195033	0.315743	1.01359	0.479073	0.315743	0.888668	0.853117	0.315743	21.0781	21.056	4.09625	1.52283	2.39416	1.63657	2.05118	6.53168	3.4166	3.19007	4.51491	2.51376	1.51645
Potri.002G117400	0.645685	0.546337	0.496547	0.477341	0.661518	0.472054	0.397247	0.464639	0	0.0420805	0.2475	0	0.144773	0.0425952	0.0957419	0.0433507	5.67221	7.04915	6.05444	9.05526	4.09851	3.943	2.66459	4.26252	4.11604	4.03909	0.216291	0.299199	0.24711	0.329455	0.178274	0.223851	0.329455	0.206126	0.378916	0.329455	3.20253	3.16355	2.50106	1.83936	1.66559	2.76091	2.43488	0	1.32599	3.33182	2.59031	3.00592	1.9809
Potri.002G117500	5.75934	7.59875	10.7519	8.48444	11.3659	13.6276	13.178	14.5635	1.87374	1.08578	1.43313	1.3976	0.342241	0.660692	1.69892	1.66067	7.8314	5.16209	14.3394	11.4998	11.1176	7.5948	8.49196	10.6689	6.54876	5.97508	0.456752	0.531811	0.46978	0.577802	0.469102	0.364222	0.577802	0.579312	0.529792	0.577802	7.12366	6.35513	12.1212	10.9136	12.2974	12.9896	11.4156	17.9035	11.2074	13.8852	13.6821	12.9333	17.6967
Potri.002G119700	0.518033	12.1189	0.640265	18.2028	0.730554	4.56147	1.52576	5.86492	6.11322	27.0745	3.52212	25.123	0.373283	3.69205	0.370321	33.4028	64.6691	53.4217	12.2949	641.236	6.17996	14.1079	7.62149	45.8374	2.77305	6.89871	1.64507	4.16648	1.69201	0.174143	5.06041	0.954088	0.174143	1.47535	0.144581	0.174143	89.4025	93.1128	64.4237	6.37564	79.1669	3.23682	27.4284	2.48419	212.122	20.3831	110.562	21.7321	56.8832
Potri.002G136200	3.29336	8.82104	8.13677	14.9787	12.9967	18.8712	13.0538	16.3586	3.57321	8.01871	1.58695	2.58908	1.89248	3.43804	3.17684	7.34909	13.1879	24.8597	10.738	16.9556	11.8814	9.81327	10.4279	14.2568	4.79187	4.23332	2.33031	3.51442	2.29926	0.514975	0.628505	1.50391	0.514975	1.48495	1.63461	0.514975	6.29948	7.04763	9.29015	10.7981	12.6306	9.60098	6.66942	16.2607	39.5969	16.5638	11.4496	17.2786	10.3117
Potri.002G136400	0.0349458	1.8971	3.40662	5.13942	0.687664	7.31782	1.07495	4.48934	0	0.0843487	0	2.52944	0	0.11689	1.80813	6.40456	3.68441	4.12441	7.98177	8.62349	0.53184	0.425212	0.875225	3.0057	0	0.321989	0.135759	0.0631984	0.05612	0.256415	0.444739	0.399322	0.256415	0.0633233	0.0977945	0.256415	0.24814	0.20673	0.0420171	0.126467	0.118176	0.0514123	0.280589	0.245525	1.25665	1.51297	0.447084	2.12412	0.169729
Potri.002G139400	1.98924	3.68053	3.52862	3.68862	9.04614	10.4499	11.8114	14.8231	4.21526	5.34605	1.29821	1.86087	0.66612	0.539122	2.31274	1.22927	12.4226	6.37244	7.17105	5.42606	29.2605	20.6327	5.67695	7.86166	5.5979	4.76096	2.19084	2.19646	1.6901	0.332408	0.378723	0.417817	0.332408	0.439076	0.387093	0.332408	5.39527	5.65901	21.0594	21.3442	24.9778	47.1261	34.6722	34.1912	27.8298	60.0182	23.3472	45.2321	31.4725
Potri.002G139900	58.1035	65.9138	70.9412	78.0018	69.2561	91.3237	77.748	103.069	9.16592	8.48958	13.2736	11.0808	8.65594	9.29744	13.0602	16.849	71.8196	71.7863	81.5265	53.7413	48.1573	56.22	47.5936	73.701	46.2998	67.8202	3.68725	4.52805	3.19201	4.0592	4.82971	4.85254	4.0592	4.43461	5.01318	4.0592	77.5133	82.8598	58.1601	60.4364	57.2375	55.02	71.091	85.182	61.7507	57.263	60.5792	60.0368	58.4744
Potri.002G141100	40.004	49.6516	42.9512	62.2435	46.8291	59.1634	40.3445	40.7507	8.26846	10.1016	17.3056	15.6141	15.5349	17.7658	16.5612	22.2327	44.6183	60.5837	31.6424	40.5942	27.9406	22.7338	23.2515	31.8744	27.8058	34.3343	3.5062	4.49213	2.90552	4.04766	4.25678	3.45348	4.04766	5.55189	3.60375	4.04766	65.414	63.6221	35.4732	24.5179	39.5054	29.9017	17.1917	38.2	37.7253	19.72	45.8464	25.0653	41.1192
Potri.002G145900	61.7445	74.4884	65.831	78.0601	66.6219	76.5078	57.4223	69.5912	3.32036	4.34522	8.73143	12.2832	11.3497	9.75202	17.1924	14.2264	21.3154	29.3734	54.9055	55.5694	25.0347	21.5123	44.6608	55.1999	69.0729	62.9721	1.10215	1.7057	0.956335	2.41622	2.29383	2.35872	2.41622	2.17161	2.6478	2.41622	45.1684	40.1135	43.102	38.4444	42.2073	40.0378	37.3585	66.7617	43.2032	35.7439	43.133	42.1303	37.3463
Potri.002G149200	24.2639	20.8122	20.4267	25.5771	29.9774	28.884	32.4523	34.6859	1.54555	1.70634	3.35472	3.91704	2.81464	2.46897	7.41732	4.24806	16.0954	10.5973	19.7239	21.1276	12.4741	11.2007	16.3539	20.3351	16.3923	17.6352	1.12344	1.11105	0.663774	1.29481	1.21398	1.08745	1.29481	1.37092	1.58125	1.29481	15.362	15.9367	17.3052	21.2245	18.1863	24.9322	13.1152	15.9579	12.0926	24.0627	21.2566	26.194	23.7204
Potri.002G149800	6.34058	9.5005	11.0159	11.2411	12.0436	19.236	12.2813	16.0907	2.38093	3.32703	1.14774	2.21799	1.24325	1.74878	2.46659	4.45548	10.9267	16.5139	14.7524	16.4928	12.2794	11.5002	8.32268	11.2942	6.83574	6.08526	1.40313	1.83727	1.22803	0.829231	0.849921	1.06534	0.829231	1.47278	0.989939	0.829231	13.8345	13.2652	15.5725	18.1887	18.1804	16.6526	0	29.3002	23.6428	17.8186	19.5399	16.6706	18.3119
Potri.002G156500	21.07	23.692	23.5948	34.0793	34.5396	80.1077	35.7778	35.3087	5.287	8.31586	5.54823	4.58469	7.40795	5.77995	10.2647	15.1528	16.2577	94.8802	15.4124	9.93674	15.6603	23.5292	9.18704	32.7529	11.7158	16.1186	1.98741	3.88206	1.47607	1.84349	4.03849	2.35126	1.84349	2.34594	1.60136	1.84349	40.4572	36.3545	24.0741	19.9508	16.6368	20.8572	7.66343	54.095	22.3377	14.1524	24.2252	22.4336	35.2205
Potri.002G159300	8.14982	9.94184	7.65928	9.64408	15.3029	15.208	12.5015	12.782	2.01059	0.879983	2.19445	1.68599	1.82583	1.14435	2.78252	1.58796	10.1102	10.458	14.926	9.47957	8.04687	8.14276	6.53711	13.1579	6.86015	9.20756	0.555761	0.657546	0.508972	0.568202	0.550412	0.493245	0.568202	0.605501	0.385556	0.568202	8.81047	8.61496	12.3311	10.0443	15.4212	8.49551	0	14.4045	11.7004	9.09733	10.6831	8.60547	10.2096
Potri.002G167100	7.75637	13.1128	14.2365	22.3498	20.3762	17.1929	16.6013	29.9307	4.78119	10.9427	4.06209	9.72864	3.36612	5.45854	2.52229	19.0543	9.47927	15.3222	5.94536	40.7205	14.845	17.1138	8.97229	10.0586	4.59282	4.84887	0.224953	0.534392	0.119785	0.332774	0.962724	0.662981	0.332774	0.625077	0.432355	0.332774	4.22828	5.29774	16.64	9.39796	14.5682	4.05021	0	4.86419	24.2599	5.13585	14.6964	8.96428	13.5899
Potri.002G175000	8.02344	13.7464	15.8714	17.2593	11.8175	20.0901	10.3432	17.7191	1.48997	2.84238	3.8346	2.6878	0.771722	0.687514	0.510345	1.42976	20.8707	17.3717	26.4516	29.4788	39.0343	26.7036	9.35764	17.6845	13.3872	13.5442	1.21457	1.39858	1.27762	0.374072	0.814945	0.696995	0.374072	1.25713	0.66105	0.374072	23.7536	25.2341	24.283	15.0916	21.9569	33.5424	32.95	44.5819	55.1402	42.1854	24.6587	35.2752	29.6242
Potri.002G175600	5.54973	4.60044	9.18466	3.68953	4.26735	12.4455	10.7538	4.01307	20.4091	12.3463	1.33437	0.817201	1.64321	2.71458	9.64441	30.9771	21.3788	229.121	66.2958	52.1509	16.7789	16.3174	8.68313	25.8303	1.99527	1.86713	1.69194	2.70452	0.762222	1.96637	1.49484	1.55495	1.96637	0.939233	0.515333	1.96637	6.6628	5.39299	3.6118	4.96774	2.0331	2.07491	0.48652	2.13904	12.2093	0.399778	8.81058	1.39257	14.5556
Potri.002G180800	84.3885	110.657	57.2329	79.8575	247.227	187.812	165.2	108.434	37.1755	29.0911	8.99626	7.15756	5.30218	7.27036	9.07824	10.6291	52.7767	39.8279	8.63145	10.0737	116.071	206.817	35.3508	78.6791	10.4724	42.2067	1.0798	1.00468	0.316274	0.652053	0.667607	0.818595	0.652053	0.215665	0.0771333	0.652053	2.37783	3.8572	150.58	339.889	180.505	4.96798	198.931	15.1532	298.841	1.18354	185.777	1.47089	202.305
Potri.002G185900	8.83244	9.15752	5.16018	6.12413	10.5531	3.56925	4.96324	2.29721	2.30952	1.83409	1.04821	2.50608	0.729928	2.26821	1.15853	2.54559	2.63385	0.161143	1.48981	1.37554	9.38287	8.85344	3.2215	4.44862	7.37094	9.87253	0.558534	0.283125	0.0615776	0.178461	0.203602	0.182936	0.178461	0.0811902	0.180124	0.178461	2.12459	2.08716	6.22653	8.01619	5.98159	2.78872	5.0899	1.71817	16.8434	3.72184	11.0935	3.76667	11.2285
Potri.002G194000	52.31	45.8938	42.6217	41.14	37.0407	46.0391	52.2825	64.2322	2.89597	2.68912	7.10249	4.96954	5.47772	5.51581	10.1449	4.60102	27.497	14.0538	37.0758	37.976	21.8802	19.5534	30.1024	42.9405	48.2121	49.7588	1.72279	2.09911	1.56948	2.68811	2.58913	2.1737	2.68811	2.14093	2.09539	2.68811	34.1041	33.9191	32.9536	24.1452	35.8461	46.4207	32.6031	42.4659	39.3513	48.4086	38.6832	47.4026	42.3838
Potri.002G201400	11.1348	12.8811	14.7227	16.3818	22.9785	30.5655	19.9057	19.25	2.55554	3.30561	4.16482	4.53726	1.81645	2.05722	3.6984	3.66534	9.015	6.18841	11.1979	9.57413	7.62873	5.51387	6.88766	10.6303	5.1219	5.85398	0.996607	1.00592	0.7847	0.748902	0.687886	0.886811	0.748902	1.20057	1.11017	0.748902	12.116	11.6588	23.318	22.748	23.2811	20.6583	5.89647	14.5945	26.2	26.8655	27.3629	28.8934	20.2829
Potri.002G206200	8.70505	10.9881	11.2922	12.5197	13.5833	14.4424	17.0123	20.5648	2.84893	2.40258	3.50964	4.53977	2.60038	3.03348	4.34449	5.5388	5.47636	3.27323	8.46235	6.23984	7.84715	5.88991	7.98428	10.5021	9.69287	8.61038	0.711548	0.641625	0.53654	0.772009	0.674493	0.852035	0.772009	0.815321	0.89081	0.772009	7.0002	6.09034	11.7319	11.4183	12.9115	12.1497	11.4888	16.8333	13.1023	12.3241	11.7276	13.2841	12.2217
Potri.002G209900	7.2997	11.792	14.911	18.1974	18.2253	15.4652	14.9824	23.7965	2.76739	4.12686	1.31779	3.99352	0.321462	1.18936	2.23311	9.02904	14.3819	10.4799	7.54088	19.7801	25.0967	18.864	8.92676	20.4976	5.6122	5.93136	0.832381	1.64925	1.0139	0.385701	1.0182	0.987621	0.385701	0.826004	0.719979	0.385701	15.1736	15.6113	16.2637	21.9775	18.5407	17.3699	24.6027	23.3363	39.0696	20.7127	18.0242	20.4814	19.2297
Potri.002G221500	30.3725	41.8885	33.6872	38.1405	86.5549	83.6527	76.2778	66.151	9.23858	11.144	19.229	15.6192	13.5359	10.9669	21.8923	17.4236	42.5372	38.886	64.3368	35.8527	30.6213	29.8325	39.5527	53.8074	35.1907	35.4382	2.89366	4.26192	3.75224	4.71626	4.00359	5.94288	4.71626	5.27212	5.51316	4.71626	58.616	58.8694	47.1124	34.6034	43.5847	39.9395	26.664	46.915	49.9251	42.1573	51.0661	49.1157	47.2527
Potri.002G223600	16.8073	14.5458	16.8827	13.8784	15.6282	14.8083	14.8803	13.7672	1.84113	1.69996	3.14065	2.7472	1.52787	2.67306	2.7148	2.54945	9.19748	40.7998	13.7442	24.1669	7.4737	5.81154	8.43249	11.5567	14.2333	11.044	0.489037	0.573956	0.386112	0.641811	0.620844	0.548248	0.641811	0.57001	0.599877	0.641811	9.02994	9.84286	8.92957	8.19194	8.46652	8.68748	8.93741	9.62871	6.49176	8.21506	9.35111	8.85061	10.353
Potri.002G225100	6.7464	9.92023	6.17234	7.91453	3.70123	3.92795	4.21755	4.02371	0.570456	0.569709	2.45964	2.1875	1.82698	2.32967	2.11439	2.28746	3.68512	2.38079	7.31193	4.99564	3.99871	3.53853	5.42975	10.8898	7.40156	14.3836	0.213662	0.344571	0.341404	0.589248	0.556839	0.331124	0.589248	0.482669	0.458196	0.589248	7.2461	7.51879	4.23975	3.65058	3.51946	4.6427	0.675978	1.5325	2.91626	6.36519	4.16417	4.47356	3.04989
Potri.002G226500	63.7752	138.59	124.16	136.663	509.581	289.296	547.514	367.481	0	1.59301	17.17	24.5265	5.28602	13.9579	32.3359	145.121	12.5901	41.8165	62.2806	0	0	3.56473	0	29.1687	0	36.6173	0.310958	0.655314	0.153862	1.16924	3.63816	3.41077	1.16924	1.27252	1.75301	1.16924	1.7718	5.21286	4.50984	7.61225	6.61148	8.05384	0	5.85626	0	11.7499	3.38893	6.29694	8.763
Potri.002G234100	15.2259	29.5672	61.4381	29.2942	77.3988	88.782	105.535	79.2438	4.24394	6.32255	18.3398	22.3126	7.29396	7.24621	37.1079	13.1933	25.0288	11.8051	40.8569	13.6846	1.82278	7.1197	8.05176	26.1595	12.374	27.9952	0.153931	0.170009	0.143777	1.00815	0.32448	0.29563	1.00815	0.35817	0.124621	1.00815	8.26906	5.10351	13.8472	13.4818	7.52124	6.69093	0	16.4135	25.7196	25.1711	14.1873	15.589	9.45801
Potri.002G234200	13.5409	23.9398	49.3659	22.6207	64.1465	72.4766	87.3489	66.9518	3.72729	4.50226	10.9145	13.5118	4.82635	4.93027	15.394	7.80893	15.5314	6.29298	23.3923	9.69439	1.37189	5.059	2.38309	17.6674	3.09996	19.0452	0.0441493	0.0177727	0.0317046	0.0804356	0.0345077	0.0344113	0.0804356	0.0348518	0	0.0804356	1.13334	1.47915	2.61652	4.47414	1.67755	3.29927	0	3.615	1.05243	8.04229	5.19101	5.99248	4.82339
Potri.002G239400	16.0909	13.0173	14.8803	15.2182	14.3056	14.0732	14.2024	14.7561	3.55642	2.86452	5.24083	3.46757	3.54101	4.11717	4.37812	3.37743	8.45373	14.1914	12.9429	15.8045	18.4631	13.1453	15.6596	18.878	24.1195	27.5198	0.694082	1.16243	1.2803	0.620048	0.879709	1.54225	0.620048	0.835008	1.66958	0.620048	13.369	13.2068	10.5746	7.58945	10.0096	14.8919	0	13.5588	5.56972	11.4762	10.2289	12.491	7.13835
Potri.002G244400	1.09726	2.86983	6.35574	3.00839	3.75588	5.20126	4.51087	6.57311	0.4959	0.850552	1.52727	8.39771	0	0.963119	0	0.861791	1.47805	1.52215	6.01885	7.2421	0.698921	0.565842	2.26656	10.561	8.67952	3.6293	0.0979389	0.125084	0.212012	0.218085	0.69491	0.792489	0.218085	0.120636	0.459763	0.218085	4.0527	3.2325	6.76928	6.45688	1.1788	6.71596	0	58.5758	6.18729	3.20687	1.47736	6.86989	0.415749
Potri.002G248600	6.63393	14.5989	16.2028	13.3347	13.4834	21.5973	18.7511	30.0546	13.9039	19.7877	19.0177	47.5818	3.66045	4.98301	19.6918	29.6953	13.6302	14.5453	42.0302	33.0735	45.2825	21.8731	25.2341	46.1718	21.1179	18.0464	2.70247	4.18765	3.37063	2.34657	2.59693	2.88643	2.34657	1.33345	1.32572	2.34657	9.70837	10.4742	6.06522	7.06734	4.33479	4.34627	3.76278	2.51763	9.01237	10.9849	7.20245	10.7434	8.0661
Potri.002G260600	20.8617	22.979	10.0941	14.1362	7.97805	6.43167	10.6065	8.39177	1.41847	1.6331	4.26172	4.23553	10.4417	10.3302	4.99078	3.9414	5.45951	3.15352	12.4474	8.97675	4.31979	5.67181	9.78428	12.2254	26.9941	26.5968	0.381876	0.364546	0.246063	0.974312	0.842267	0.706194	0.974312	0.614779	0.694964	0.974312	11.779	12.1363	9.17004	4.52869	9.28419	7.52959	7.27905	6.91477	5.95781	5.2611	8.354	5.51308	5.97281
Potri.002G262300	7.45232	9.40188	12.5171	13.1502	18.7322	22.0844	22.4277	25.5372	1.43222	2.08645	2.60458	2.72102	1.18768	1.24352	4.06269	2.91701	18.3923	28.4802	20.9721	25.6783	6.71809	7.37714	6.88846	9.95861	7.5259	7.36015	0.732666	0.887691	0.470791	0.543725	0.590924	0.666503	0.543725	1.00512	0.873427	0.543725	12.2404	11.1315	13.8486	13.3697	17.8323	17.063	0	21.1199	12.0265	14.8409	17.6204	17.1664	18.942
Potri.003G014000	11.1365	10.9833	10.8239	11.327	20.9764	20.1542	17.1525	16.5402	24.2095	37.6123	41.3467	42.4233	33.9305	32.8081	38.7079	46.6317	15.5249	11.5008	21.4638	14.9559	17.2294	12.9748	8.01835	11.4647	6.66232	8.20106	0.94894	0.756479	0.592287	1.18768	1.00558	0.806364	1.18768	0.824294	0.926907	1.18768	1.72485	1.33553	2.91871	5.58338	4.43155	5.3192	2.56624	11.8138	9.88183	12.4742	3.9395	6.62205	13.7386
Potri.003G017900	22.6245	21.4297	18.8114	23.4506	19.6845	19.6721	19.2087	17.6783	5.59341	5.73942	50.5312	32.2832	0	6.55677	0	7.91695	1.59999	0	2.69377	0	0	1.27395	0	6.89547	0	3.97587	0	0	0	1.31355	0.866513	0	1.31355	0	1.25204	1.31355	1.22501	1.92997	0	3.84442	0	2.87604	0	16.6203	0	3.52658	11.7593	2.7328	0
Potri.003G019700	6.72517	8.55093	5.39587	6.75535	7.38566	8.45472	9.32429	8.10749	7.68209	8.38155	4.56868	6.91137	7.63545	6.83651	5.3651	5.31175	3.86449	1.17059	1.78266	1.64418	9.26937	6.96573	3.38982	5.14874	10.2435	7.84164	1.56026	2.01716	1.77105	0.34815	0.235134	0.826308	0.34815	0.731194	0.840765	0.34815	5.16157	5.04203	12.8942	24.4247	15.2408	18.8915	0	33.1296	23.987	20.2258	9.14526	14.3153	17.585
Potri.003G021800	41.9068	40.7778	34.2757	38.9128	41.0781	32.7696	29.7767	23.8885	2.9908	4.53682	6.36403	7.83726	7.67179	7.17205	9.84756	9.1061	28.3539	56.366	20.2533	27.5248	25.7326	20.5098	30.026	34.3879	32.3958	34.0033	2.58102	3.92892	2.64643	3.96613	4.47703	2.84251	3.96613	3.14924	3.04421	3.96613	26.0575	25.642	21.4646	20.0159	24.2838	16.7601	15.2314	29.6287	42.5366	17.8587	26.0522	17.2953	22.0565
Potri.003G022100	7.58676	8.75654	10.0408	13.5299	14.2589	14.1609	16.0781	17.4126	3.66576	5.59399	4.23097	5.10264	3.24617	3.76331	5.0643	7.79107	11.6063	14.746	10.3526	6.66134	4.15773	6.41271	2.24296	5.02038	3.12608	4.48726	0.912973	1.16553	0.484277	0.558561	0.589717	0.84682	0.558561	1.22347	1.35949	0.558561	11.5686	11.5452	10.1038	7.48235	10.0507	9.24441	4.62727	13.6729	8.23758	6.80965	9.4234	10.6789	8.95938
Potri.003G023800	28.876	39.6201	42.9522	54.5279	42.8239	58.4851	39.9813	59.6921	1.15624	3.05126	2.19624	4.07462	2.89256	2.32933	4.72731	2.73946	36.3632	43.1811	39.3647	71.2542	41.4834	37.2828	32.8593	51.7934	35.2351	43.6166	1.81591	3.20126	2.47649	1.90327	2.47333	2.43912	1.90327	2.49233	2.62517	1.90327	35.0348	34.8561	124.2	47.699	117.808	60.474	0	145.665	116.423	54.2273	99.8319	68.6862	95.79
Potri.003G024000	5.32325	9.51539	8.35233	8.18452	13.6573	17.273	11.6627	12.8153	3.60519	4.31481	3.7087	3.12865	0.803471	1.10897	3.14385	2.10577	7.25603	9.06602	7.33296	7.04329	5.00608	4.95711	4.45173	5.90576	2.53256	3.65347	0.622878	0.535641	0.713687	0.191658	0.419547	0.388408	0.191658	0.346479	0.348524	0.191658	3.90701	3.27837	20.7627	21.4968	17.6802	21.7054	0	18.8989	15.689	13.8436	20.2213	15.854	24.3999
Potri.003G025500	11.3917	13.0083	14.4032	10.7299	13.3052	16.3002	10.3315	10.5509	12.6708	19.6481	26.5165	27.4376	23.5559	18.9836	16.6083	18.5143	12.3014	5.97938	21.2995	0.91974	0.164609	14.3202	0	12.2529	0	11.7615	1.42594	1.43815	1.14239	1.69432	2.13186	1.47805	1.69432	1.68226	1.90438	1.69432	8.26831	7.16499	0.0594433	0.135348	0.0559462	0.362217	0	6.54975	6.22392	3.78388	0	0.0714882	3.91872
Potri.003G030500	4.2638	7.05804	12.5149	10.2608	14.5216	17.6492	21.9705	26.4862	6.22199	6.72515	6.9557	7.53265	1.32462	1.5997	2.05929	1.36045	6.57716	1.84633	3.80701	2.25177	2.99737	7.22718	4.6038	6.13525	4.76982	7.99314	0.640525	0.539857	0.379235	0.162724	0.0462048	0.051557	0.162724	0.0810647	0.186124	0.162724	0.971474	0.841883	3.47155	2.38224	0.64216	2.11311	1.64234	1.36067	2.31822	6.16739	3.47153	5.4808	2.20193
Potri.003G031000	2.13141	3.77765	34.2552	33.4233	50.3909	28.4976	122.159	198.377	14.5337	12.5417	10.5997	10.1093	0.990662	1.79518	2.89793	2.36232	19.6383	1.14561	8.34237	2.09767	35.5337	30.6916	5.39344	6.71159	4.70885	4.10723	2.51093	1.87358	1.88439	0.435723	0.124613	0.448741	0.435723	1.16893	1.2235	0.435723	2.37769	2.62842	36.2081	32.6608	49.6178	26.4582	0	9.49814	16.3203	28.7995	41.5432	30.7514	52.1397
Potri.003G031200	4.24807	5.10137	3.53824	5.67654	7.58865	6.69644	7.24777	6.15714	2.34524	2.1947	2.78214	3.68104	1.66911	2.34258	4.44979	3.76728	4.62144	3.83836	7.95303	6.84863	3.85876	3.17085	2.98989	4.18102	3.07534	3.04089	0.333417	0.394334	0.182233	0.311216	0.382417	0.303618	0.311216	0.385995	0.330344	0.311216	5.13301	5.1039	8.54632	4.51528	8.60365	6.19653	6.37995	6.24246	5.81239	7.13147	9.56143	7.82546	6.28031
Potri.003G031900	22.8277	22.5359	24.5075	29.2267	64.7944	59.6463	68.8447	77.6342	1.76169	2.40534	4.48765	4.48051	2.72542	1.59459	7.55887	4.40932	34.0468	26.508	44.3322	45.722	30.932	26.8949	26.2049	32.4557	17.7833	19.0295	2.61201	3.33037	2.10797	2.28371	2.67268	2.50119	2.28371	2.4665	2.83402	2.28371	23.3456	22.6159	43.354	35.2161	51.2224	50.7009	40.7118	56.2935	35.6414	45.2117	49.9272	55.005	47.7787
Potri.003G034600	0.149797	1.09759	4.83295	1.92982	0	0.908052	0	0.0273357	0.643162	1.08126	0.792322	2.78143	0.257479	0.324601	3.44811	7.65029	8.18693	3.31581	2.31862	2.58289	48.2232	30.3281	22.2074	24.4728	4.79932	6.16586	1.05668	0.353656	0.291634	0.151488	0.339651	0.200149	0.151488	0.082883	0.0626702	0.151488	0.537669	0.506012	16.493	28.2965	14.2862	5.63144	57.3835	12.5773	83.1446	5.88997	34.1342	4.85131	28.1075
Potri.003G036400	1.22336	1.57719	0.91647	1.96424	3.05397	3.02257	3.06456	2.35381	45.591	57.5353	12.0669	11.6599	0.468064	3.03525	2.32157	5.32407	15.1727	6.1081	6.81183	0	0	18.2521	0	3.30677	0	2.68651	2.72886	7.05345	6.61841	0.176211	0.47534	0.867603	0.176211	0.623975	0.671115	0.176211	0.839422	1.31063	2.72959	4.73344	4.1219	3.80066	1.75751	2.42759	27.526	3.67629	3.57363	3.42452	1.13379
Potri.003G037100	6.36633	7.79155	6.64422	6.06551	5.61992	6.58636	6.05509	5.63295	4.45328	4.55106	6.47537	7.54653	6.31284	6.33633	5.91435	7.43097	7.20954	6.29082	9.07139	2.98487	4.78408	7.40673	4.53695	11.0155	4.51622	8.61155	0.664352	0.611307	0.644502	1.22916	1.05376	0.813234	1.22916	0.704775	0.751309	1.22916	17.1204	17.694	0.936236	1.34854	0.60567	1.811	1.4145	3.96902	2.11514	1.47318	0.93583	2.5094	0.65266
Potri.003G043500	40.0282	45.0009	57.4105	61.1158	73.6061	62.7733	81.3322	87.3305	23.1157	20.3727	25.726	29.9172	16.0892	19.5823	21.5934	25.4444	30.6311	29.9621	39.2267	41.3767	31.7585	29.45	29.0934	38.2548	25.0896	32.9136	2.07181	3.32183	2.26762	1.69668	2.25026	2.32338	1.69668	2.23559	2.41714	1.69668	34.0836	35.9238	20.3834	22.239	15.1291	22.5908	18.0367	17.8104	30.2005	24.7811	18.8448	25.2259	22.982
Potri.003G045300	129.434	193.095	162.08	175.387	143.737	198.418	159.329	146.933	36.6914	31.6511	40.7088	50.4644	38.3185	45.0255	38.5545	47.2049	357.305	202.975	181.241	179.885	188.343	151.754	157.404	223.192	204.723	239.402	9.76855	11.5328	10.3704	13.735	15.839	11.2779	13.735	10.2139	9.08865	13.735	212.152	228.121	170.78	134.497	127.126	129.45	24.3651	130.431	196.05	137.301	150.556	141.429	159.855
Potri.003G048600	2.5662	5.20784	5.24638	4.97154	4.83758	5.89495	4.4745	6.54171	1.84875	2.02041	2.00421	3.05304	1.06577	0.645379	3.78839	4.03024	12.6603	3.95408	14.6797	8.36872	6.98159	5.37137	5.27156	6.70614	3.61162	4.44601	0.160139	0.273685	0.1924	0.249804	0.173392	0.155704	0.249804	0.0967619	0.0307495	0.249804	3.14029	3.47993	5.04177	4.38294	4.07514	4.73121	3.43742	5.47122	4.95359	7.55368	5.42879	6.09224	5.0531
Potri.003G052400	7.58547	10.5225	11.7215	10.3351	20.4521	25.9216	15.4989	8.86858	6.67505	4.22402	5.05275	6.53912	1.60183	2.72537	10.0908	5.30602	18.4865	39.2464	27.4116	46.0401	35.3344	36.6827	35.4202	41.1603	2.78654	4.38931	1.3538	3.65031	1.49059	2.88904	2.65292	2.31276	2.88904	0.893625	1.17014	2.88904	9.74608	11.3974	40.9498	61.6171	35.7147	41.4919	42.6723	51.474	50.3025	49.6095	32.9589	58.5664	19.4042
Potri.003G055800	26.6117	36.6611	26.745	33.2628	58.8392	80.2181	49.636	73.5286	6.16848	6.92692	11.8207	16.0353	13.9505	9.81156	16.4894	14.4412	44.1236	38.5613	32.5282	36.7528	31.4197	29.9773	34.3226	83.0468	89.3845	56.8246	3.82111	4.16451	2.96904	3.66061	4.13299	4.33986	3.66061	3.69583	4.04231	3.66061	31.4746	24.855	296.784	84.3681	192.848	46.85	121.888	188.677	87.8926	16.2784	86.2497	27.8282	95.5635
Potri.003G059300	5.2692	5.01905	4.47021	4.70784	3.24433	4.27736	4.12638	4.57198	0.718762	0.950006	1.38616	1.05172	2.25228	1.13541	1.0054	1.07778	4.46209	5.99271	5.56384	7.25058	6.39326	4.0337	4.18147	6.04098	8.2379	7.54627	0.337162	0.582422	0.412314	0.363713	0.455379	0.420324	0.363713	0.372926	0.512928	0.363713	4.95792	5.53016	5.48204	4.91878	6.1069	5.27156	6.63886	8.6959	1.74576	4.83026	4.28508	5.47772	5.21604
Potri.003G060300	1.27411	2.54173	1.1342	2.41864	0.453178	4.36384	0.775592	2.39238	0.213906	0.245125	0.527102	0.0755103	0	0.0773923	1.96752	0.497894	1.24262	2.98172	2.50546	0.189827	3.89851	2.19941	14.1381	18.8558	5.55533	6.17417	0.102538	0.222796	0.0958376	0.538853	0.186012	0.17213	0.538853	0.060848	0.164987	0.538853	0.10254	0.0397771	0.776785	0.690533	0.729839	1.02113	1.37078	3.42152	8.71328	1.19165	1.65548	1.86797	1.99208
Potri.003G071100	0	1.1898	0.559706	2.21598	0.613572	1.44183	0.138171	3.82651	0.349341	4.51596	0	1.00183	0	0.109731	0.83239	5.85007	0.899358	0.617492	0.839657	6.50555	2.91081	2.67546	2.44832	99.7592	0.711063	0.544262	0.233689	0.61674	0.480034	0.284908	1.23362	0.481411	0.284908	0.168014	0.251098	0.284908	1.6706	1.57154	160.303	176.798	40.5147	19.8414	0	442.532	623.868	6.85137	14.7211	8.98148	11.4889
Potri.003G078800	12.7973	14.5356	14.6847	17.5294	24.0075	23.1673	20.5531	18.6458	3.39291	2.87787	4.66068	3.92436	3.17329	3.37042	4.82926	5.50786	11.1706	16.9728	11.3654	15.4681	10.0379	8.46413	10.7748	12.0902	10.1179	8.8014	0.791619	1.45422	0.943161	0.837947	0.917771	1.25771	0.837947	1.12548	1.16507	0.837947	12.1616	11.8069	11.4835	12.228	13.1853	9.40121	11.2844	18.2422	18.7317	11.2118	13.7048	11.432	10.3727
Potri.003G084000	0.101877	1.36784	0.300324	0.153136	0.192049	8.52065	0.0864955	4.85949	0	0.198273	0	0.154368	0.525262	0.147154	0	0.0943703	0.375315	0	12.9305	6.70802	0	0.598226	26.9229	39.0635	0.534183	1.78883	0.039794	0.139771	0.034513	0.132911	0.297974	0.568408	0.132911	0.468951	0.482565	0.132911	1.2667	0.977626	0	0	0	0.60323	0.933725	4.08012	0	0	0.534085	0	0
Potri.003G091000	1.46745	2.54379	3.27249	6.49855	6.67633	8.99261	5.52474	10.2919	0.408389	0.711514	3.15937	3.83163	0.937429	1.19899	2.16071	12.7321	2.30324	42.3794	6.57407	24.9265	1.28439	1.4063	2.02979	3.58559	1.92735	1.02567	0.198462	0.647429	0.189036	0.247437	0.95857	0.610048	0.247437	0.910606	0.430847	0.247437	20.7129	20.3091	4.09673	2.03688	3.74355	3.62491	2.74558	7.39009	1.91391	3.53344	2.94404	4.72264	2.14394
Potri.003G094100	3.82967	5.61217	7.07023	3.86629	3.81283	10.2075	7.8542	5.16592	1.35251	1.65513	2.28003	1.80209	1.36788	0.557772	1.1873	1.20906	8.36889	4.59262	11.0685	6.08075	4.42759	3.96197	7.02606	9.57085	2.83917	3.19299	0.804951	0.869977	0.463822	0.668604	0.656454	0.645518	0.668604	0.517876	0.532851	0.668604	4.16566	4.33355	3.41865	2.70785	4.18049	3.36198	3.26877	4.79218	2.91175	2.83193	3.9986	3.12374	4.04265
Potri.003G100500	2.08533	6.26831	12.5778	8.17861	8.37258	17.515	17.7636	14.8015	2.57245	5.33807	3.53471	6.56667	1.90124	2.32702	15.6774	23.7434	16.6839	31.6763	4.96944	12.9297	8.02172	6.89076	7.71566	13.4042	0.805306	0.580025	1.54927	3.34751	2.76658	2.55006	4.7688	3.02648	2.55006	0.56289	0.43676	2.55006	10.8978	9.39503	14.4925	19.9477	11.8258	10.8328	21.8439	28.3132	17.5253	3.60266	11.2919	7.97757	7.31238
Potri.003G109200	5.15956	12.2374	2.98738	3.41162	7.29919	30.025	1.17418	4.81478	1.27919	1.66925	0.672318	3.49428	0.327697	0.920603	1.21919	4.21387	7.00808	12.9118	1.20997	2.75594	9.37346	11.996	7.2977	287.873	648.608	69.6539	0.222433	0.210014	0.440243	0.267067	0.934393	0.649174	0.267067	0.239093	0.492785	0.267067	4.32069	1.37614	813.103	180.428	400.384	32.602	224.417	1364.07	1268.93	5.14586	135.949	12.7726	123.397
Potri.003G109300	12.6648	17.7271	14.7111	8.18555	38.9704	83.6696	30.9816	10.887	3.06369	4.28759	7.21144	10.0512	2.10256	4.10517	11.0152	51.374	10.0469	53.1624	20.6549	36.5066	12.0309	8.676	15.7657	29.4455	2.18195	4.84222	0.206421	2.67101	0.299629	1.12288	1.88933	1.12255	1.12288	0.759174	0.559646	1.12288	17.5724	14.1764	18.5118	8.39058	13.0606	18.6728	0	24.6419	17.3019	12.5954	26.0833	15.7017	15.205
Potri.003G110100	8.33338	6.87351	8.45129	8.56183	8.94101	9.69198	10.1908	10.2533	0.392747	0.614777	1.04235	0.980574	0.943395	0.851637	1.91008	1.78456	6.9095	26.1929	6.13587	7.64764	4.12666	3.94714	4.20662	6.78395	7.23641	7.03538	0.293904	0.457637	0.283388	0.326657	0.291047	0.35304	0.326657	0.578951	0.709525	0.326657	7.03856	6.58455	8.44823	6.18728	8.09817	8.01228	5.32313	16.8742	4.93403	5.86639	7.22847	6.83364	6.2998
Potri.003G110600	4.27383	5.39496	4.26875	5.38081	7.14423	5.82836	5.00561	5.11004	1.54535	1.67442	2.2607	2.38724	2.08796	1.32912	1.84109	2.23769	8.08309	11.2678	10.8837	13.148	7.55747	5.9364	6.85069	8.44511	7.19553	6.27328	0.292962	0.532098	0.253259	0.368421	0.393748	0.364057	0.368421	0.464778	0.500291	0.368421	11.5638	11.5348	5.47257	5.93647	6.40874	5.07006	9.05583	11.7374	5.96798	5.0598	6.0295	6.40299	5.63668
Potri.003G110700	0.680094	2.03983	0.49435	1.55148	6.36638	4.17044	3.46449	3.72369	0.880078	1.66006	1.08418	1.15549	0.192177	0.374251	0.857864	1.22265	1.57913	0.14142	7.26779	1.48943	2.71012	2.54776	5.09358	10.357	0.325593	0.346986	0.221475	0.0669325	0.142645	0.288435	0.0698453	0.0850226	0.288435	0.0827415	0.329265	0.288435	0.191286	0.143299	3.94168	7.38478	4.35958	2.66859	13.5002	9.33097	10.6021	3.17373	4.43243	2.51257	2.86737
Potri.003G111500	36.5512	41.2361	2.68963	11.2794	57.8766	52.7546	36.223	53.9902	43.4013	71.5751	4.73088	10.5834	13.3942	4.62799	13.7267	68.9824	9.65975	7.55619	10.9877	33.1544	3.67044	7.39265	3.85328	17.6888	1.39131	12.2221	0.298542	1.21385	0.369748	0.0118618	0.0921569	0.122752	0.0118618	0.282115	0.475533	0.0118618	4.98354	8.55408	77.7917	120.639	51.4593	14.6914	21.2381	6.90988	119.102	7.30054	119.564	20.7771	136.674
Potri.003G114000	55.4422	91.5649	87.2372	87.1767	141.519	132.298	191.644	231.255	10.3586	15.8667	57.5204	70.863	43.8794	27.4167	46.6421	34.5742	112.372	63.5106	179.338	179.246	80.1173	66.8527	117.337	169.547	76.5492	100.486	14.9662	19.3892	24.2848	21.7259	27.1873	27.4992	21.7259	15.4073	21.4612	21.7259	103.778	116.717	36.897	17.6605	34.2586	33.8382	0	19.13	29.264	56.5586	28.8152	57.2241	24.0636
Potri.003G116400	21.6053	28.8377	23.4394	20.3153	13.1933	17.765	10.2568	12.112	1.03497	2.25367	6.62128	4.61143	1.9888	3.65639	2.2106	3.91736	10.8013	13.811	15.0312	11.4394	12.1379	11.8387	11.1506	18.2544	24.3281	24.7941	0.580103	0.648994	0.73199	1.03892	0.749743	0.991725	1.03892	0.805045	0.43034	1.03892	23.1761	22.1016	19.6534	12.955	18.1845	16.8329	0	24.0026	22.9997	12.308	16.6854	13.9061	20.0723
Potri.003G121900	16.3714	21.3868	34.8792	30.9972	17.7157	42.458	25.6019	41.9986	5.29184	4.21047	1.73843	2.18911	3.17774	2.50824	2.31167	4.26704	25.6577	37.6491	24.3335	35.8042	38.8918	29.9638	5.75001	13.4107	3.73324	3.69105	1.60341	1.1829	1.14344	0.635376	0.755571	0.610137	0.635376	0.827807	0.465621	0.635376	16.4409	15.0962	48.7721	61.9098	39.6155	21.5155	8.98818	78.5652	40.0302	14.0448	42.5761	38.042	48.0848
Potri.003G122100	24.816	20.4403	21.7893	19.4271	7.81759	8.63435	8.29085	7.46094	2.38024	2.27396	3.15777	2.71133	3.73819	5.92628	3.4901	3.45691	6.04074	9.46625	10.7367	15.7545	5.66149	5.48109	9.47215	12.9771	8.71297	10.4052	0.437932	0.607406	0.436861	0.18476	0.402577	0.326848	0.18476	0.266306	0.398395	0.18476	6.33495	6.12147	5.29075	4.56529	5.11943	4.43113	0.646337	8.35206	14.7331	4.9679	5.62364	5.44846	5.93697
Potri.003G129400	0.0677937	0.118143	0.0532904	0.328681	0.191729	2.64648	0.449047	1.08143	1.68867	2.74268	0.143389	0.0456673	0	0	4.16251	8.70137	33.2447	53.1783	16.5475	16.518	3.6049	2.79652	5.66433	12.1343	0	0.0576116	0.904857	0.820504	0.433651	0.354138	0.417663	0.431041	0.354138	0.432954	0.0814806	0.354138	5.36179	4.43604	1.65312	2.29202	1.10155	2.25045	0.457632	4.53718	0.650477	1.24349	1.19603	1.35126	1.67006
Potri.003G131300	0.76384	1.37699	0.945054	3.27775	2.04275	1.25648	0.962852	1.0895	17.6061	13.2659	0.333902	0.167534	0	0.091196	6.44829	9.33064	32.3426	8.71297	17.7805	9.72418	82.3654	55.9551	12.5741	16.3233	0.590052	1.37684	4.8359	2.61908	2.91329	0.530444	0.0849142	0.126746	0.530444	0.194185	0.0449203	0.530444	0.83526	0.345894	9.10151	13.1929	9.64152	16.9198	5.87152	1.24588	13.0721	18.7588	27.3184	25.063	29.5436
Potri.003G134200	15.2215	26.6634	25.3096	37.6177	87.861	98.073	85.8921	92.3583	5.81393	9.45598	9.51701	14.8417	4.13394	6.43744	11.9344	26.4161	35.3802	149.141	52.2673	107.059	22.8512	19.1448	20.2339	40.6852	15.0121	16.0725	1.63255	3.86675	1.24751	1.35496	3.07874	2.15699	1.35496	4.785	2.51853	1.35496	66.5632	70.2337	29.9404	20.7877	32.6861	23.9254	23.6369	56.7374	31.7619	26.1891	36.219	31.7239	34.499
Potri.003G140600	1.91832	5.62401	18.552	7.90539	1.19072	0.981897	1.74787	1.64635	1.23032	1.49549	6.77672	12.0539	0.965061	0.692981	2.39335	1.9248	33.1287	15.7415	14.4912	16.3199	77.0946	54.1551	24.3195	30.3154	10.0549	11.282	1.05281	1.60778	1.58985	0.775693	0.742275	0.857264	0.775693	0.0578368	0.0798078	0.775693	0.308873	0.889347	36.8117	37.4715	35.7365	36.2786	26.3968	24.1986	54.2722	34.435	32.5639	27.5706	28.7154
Potri.003G141000	8.90085	6.6724	6.55723	5.86708	6.77378	6.32601	5.5439	5.63401	0.494802	0.926981	2.43716	0.969099	1.85662	1.62101	2.79962	1.00267	15.486	23.2165	15.3168	23.6646	9.84431	10.9475	7.73454	13.6527	7.17684	9.08214	2.24707	2.46965	1.46227	1.22992	1.33868	1.38163	1.22992	1.06212	1.08054	1.22992	13.8604	14.3042	14.2528	14.3889	12.5303	16.1425	1.29473	3.46879	15.7264	20.9498	13.2398	18.6785	8.88992
Potri.003G144700	17.0768	22.5607	23.4042	26.1063	24.4263	25.0087	21.4936	21.5936	1.07194	2.14118	4.22572	3.08558	4.63462	2.73565	4.08664	2.59718	10.8546	9.85268	11.6446	11.8807	28.679	13.6609	10.0211	13.1423	11.7343	13.9153	0.524099	1.212	0.813931	0.196981	0.654377	0.822234	0.196981	0.591832	0.532341	0.196981	16.7778	16.8243	10.1065	9.96252	7.86193	13.7742	12.2639	17.9785	18.2184	14.1199	7.73939	13.4402	11.9875
Potri.003G158200	15.6282	20.329	13.4537	15.8793	10.7918	14.1768	10.3963	9.5435	2.71845	4.47502	3.03495	4.9028	2.75472	4.51463	6.07254	5.384	11.8305	17.7139	9.83606	14.2726	19.6841	10.8659	21.9734	30.3618	19.7127	20.2751	1.00023	1.56923	1.44828	1.5201	1.45992	1.34075	1.5201	0.940667	1.2075	1.5201	14.0508	12.9368	29.8452	60.053	22.1203	31.2171	13.3465	153.004	79.6806	25.5213	24.9377	31.5319	27.1927
Potri.003G164400	3.17318	4.76666	5.57868	4.24334	3.02671	4.3299	3.28792	4.61705	2.87877	1.7428	2.04452	2.15857	0.545897	0.687053	1.21782	0.934095	6.0066	3.86219	5.70742	8.37912	4.29979	3.18879	5.43509	9.58044	3.2616	3.57888	0.223804	0.312668	0.359177	0.110132	0.177162	0.216698	0.110132	0.206851	0.029818	0.110132	6.08444	6.2893	4.73526	6.6668	4.73411	4.66944	5.61345	3.11917	11.3178	5.13062	5.92771	6.41567	5.05444
Potri.003G164600	5.17251	9.22105	7.62408	10.2137	6.28176	9.55868	8.2131	10.8526	1.06772	1.78323	1.44687	1.06777	1.02586	0.78812	1.27205	1.90073	9.07097	4.48231	13.9852	5.45338	4.41087	8.94927	3.53983	12.5617	5.20516	11.72	2.08521	2.03444	1.81364	0.748747	0.835971	1.37314	0.748747	1.49184	1.5914	0.748747	10.7521	10.3856	9.2731	9.86902	10.8145	10.8477	8.18182	26.5543	11.8308	11.4606	9.60158	10.8521	10.0369
Potri.003G166400	93.1307	93.2607	75.579	92.6761	85.1302	100.496	86.4331	88.4688	7.03101	7.57643	16.4378	13.5588	18.0944	17.1731	23.9159	16.3684	70.7449	85.6006	81.8128	96.2416	124.377	73.5279	125.633	133.137	188.81	190.647	3.30744	3.62536	2.43198	5.08407	6.26978	3.95856	5.08407	4.97682	6.12409	5.08407	146.75	153.136	36.2815	41.2581	31.9237	49.8154	0	75.8111	39.0116	46.7974	40.928	51.5223	48.8385
Potri.003G168900	4.19209	5.35662	6.11669	6.08718	7.75422	8.51638	8.70324	9.68112	4.79984	4.15287	4.2934	4.57968	2.93531	2.91644	5.44612	3.19868	7.24384	5.08065	8.32781	5.84725	5.28326	4.20428	4.73166	6.78577	3.2397	4.12015	0.815079	0.767097	0.492982	0.981555	0.686673	0.74176	0.981555	0.915314	0.80989	0.981555	5.03614	5.13521	9.87089	5.24036	9.94764	5.79216	5.35578	7.2534	8.61577	4.96262	9.71678	5.6066	10.113
Potri.003G171100	76.3851	150.352	74.048	99.4016	48.3959	97.3051	57.5347	86.6151	43.5812	57.6859	81.8116	79.0046	117.162	74.29	96.4956	83.6078	163.043	222.644	91.0267	41.2915	45.3398	101.365	75.2841	267.152	199.543	224.37	3.35452	5.3349	4.3374	8.82498	8.72365	6.40938	8.82498	6.31817	5.55576	8.82498	160.338	142.894	90.9941	35.8081	97.7651	18.5445	0	27.5409	143.677	35.0493	45.5616	16.5671	22.8102
Potri.003G171400	17.4793	22.6013	23.6208	22.7208	15.851	40.6275	23.5086	19.3702	6.3815	7.68161	2.39262	11.5096	5.4982	6.86384	6.28052	8.27477	6.1608	10.2071	39.1575	32.3102	10.4006	7.82761	11.7064	18.1888	16.9945	16.5362	0.74298	0.755984	1.03904	1.02287	0.74267	0.973841	1.02287	0.835585	1.17478	1.02287	8.36015	10.7911	15.5798	12.1325	13.6596	5.92442	24.0218	5.21413	43.6056	15.3374	16.6936	8.60021	17.5833
Potri.003G172500	9.70379	11.8379	12.482	11.1207	16.3904	15.7095	16.9405	12.312	2.97767	5.93438	4.0859	5.20954	4.95735	4.0207	5.194	8.95808	21.6564	17.9801	22.6847	10.1566	12.1907	18.0912	12.1822	25.9553	10.423	16.3385	1.79841	2.4246	2.21305	1.51259	1.52973	2.42502	1.51259	2.10504	1.82574	1.51259	34.0122	33.8199	6.33326	6.81317	7.17375	8.41953	0	7.76644	7.14413	10.7138	7.41084	8.32879	6.07997
Potri.003G175800	3.42536	7.08969	7.76745	7.30886	3.50455	5.51851	4.32502	5.94433	2.13687	1.28558	3.40669	2.03715	0.905778	0.812884	0.748766	1.97803	5.23157	4.11038	7.52237	6.97565	3.77002	3.00754	2.7574	4.25704	3.78614	2.35302	0.223779	0.390313	0.370272	0.509776	0.592613	0.430417	0.509776	0.465482	0.178697	0.509776	8.33897	8.81228	1.67887	0.570124	0.997696	3.79778	7.33607	5.6598	0.392623	3.32438	0.375056	2.82764	3.55161
Potri.003G178400	140.466	119.064	120.961	117.506	160.871	152.04	169.077	139.559	20.6287	18.2428	45.7138	46.0368	49.2652	49.0867	58.6162	61.4812	69.7416	102.945	93.3731	145.521	76.2508	58.5172	50.5687	65.2524	105.295	102.512	3.31279	3.46957	3.1503	7.69387	9.93753	6.54785	7.69387	5.22422	6.32225	7.69387	82.8734	79.4336	112.782	115.635	99.5104	149.771	0.657541	142.328	38.171	71.778	121.438	147.65	97.251
Potri.003G179100	15.3506	14.028	8.99866	10.993	11.0224	12.604	9.95652	8.16404	0.707205	0.659176	1.2197	0.755824	1.86857	1.28598	2.35912	1.60447	9.83156	8.00032	12.7809	9.34564	10.6041	7.72443	7.58349	9.69362	12.0885	14.8745	0.28478	0.366674	0.142665	0.54506	0.579804	0.747889	0.54506	0.886406	0.889635	0.54506	6.30536	6.20147	9.67624	11.8392	8.72863	12.4553	6.06357	6.79873	4.72552	19.0913	12.9182	14.9653	9.00396
Potri.003G183500	4.36054	7.79786	5.79715	5.26621	3.8683	5.60939	6.06144	5.18451	1.10121	1.42033	7.46129	5.38119	0.881699	1.93834	1.74927	2.41295	2.205	1.54097	2.20569	0.804218	3.67031	3.30876	4.47413	7.40486	6.42562	7.96166	0.148264	0.0784353	0.0661028	0.0390403	0.25277	0.112582	0.0390403	0.037442	0.0349453	0.0390403	3.22255	2.577	5.13666	4.11762	7.10996	2.81883	6.63475	8.42708	9.01644	5.16918	3.75518	4.7872	6.34416
Potri.003G184400	1.57472	3.41809	3.01188	3.85748	6.14912	6.20033	5.84927	4.98331	2.41484	4.38854	0.892465	1.39113	0.145011	0.160162	2.87697	1.31198	21.1892	3.36141	13.2607	4.53983	6.77224	6.11813	1.83907	3.53147	0.049139	0.271759	1.39176	2.56127	2.22295	0.760883	0.528723	0.938819	0.760883	0.335402	0.350921	0.760883	3.07641	2.69731	12.2224	15.4857	11.5188	15.4067	10.3843	17.0797	34.1086	17.0931	13.44	15.1754	12.2641
Potri.003G193800	20.849	18.5773	71.8238	27.6355	43.2692	21.901	89.13	26.2013	4.87507	6.78642	0.449202	2.29949	0.583914	0.561606	1.34644	1.99098	19.0573	61.4968	20.4059	62.9998	70.6418	64.851	17.3394	32.6438	29.1839	28.9261	0.0899232	0.254849	0.0759373	0.427826	0.82539	0.960463	0.427826	0.281126	0	0.427826	14.7198	12.1413	24.1098	48.9283	24.5076	0.332221	29.8844	4.24122	50.2127	0.204451	25.3493	0.309401	16.7466
Potri.003G199000	10.9905	23.6397	17.278	26.6573	38.3397	50.6259	37.8411	46.2785	54.2145	52.4073	27.0287	27.3224	8.5959	7.98357	10.2555	9.43711	9.8901	15.9245	2.19453	0.969768	6.49235	39.9322	0.831798	19.5177	1.64848	10.2292	0.893712	0.711938	0.300274	0.202906	0.58312	0.218359	0.202906	0.416497	0.197917	0.202906	0.368757	0.507464	68.8439	84.0937	63.3002	5.01151	0	17.4349	139.745	6.54263	69.1544	5.04939	61.2505
Potri.003G199200	8.41892	17.8578	14.5155	20.318	26.9745	37.5097	27.8329	35.2839	43.4435	33.1823	23.8827	24.0268	4.61366	6.34804	10.3168	11.6485	6.7704	11.7881	1.89441	1.33248	6.91048	25.8275	0.86485	11.7615	1.48554	6.38491	0.73983	0.583033	0.199061	0.3224	0.483646	0.196434	0.3224	0.200392	0.20244	0.3224	0.307635	0.576646	53.1994	67.0893	42.3437	3.75245	2.66488	26.0743	129.845	7.46066	58.3066	6.53883	53.0274
Potri.003G201200	7.13233	8.55758	9.45081	10.1454	18.7362	19.4389	19.8669	23.4462	2.79849	3.42185	4.05883	3.15767	2.45974	2.40385	4.61072	3.48041	13.9935	11.1267	16.2719	15.1962	10.3752	8.25637	9.82853	13.3131	6.75101	7.98254	0.798199	1.21174	0.75239	0.721517	0.625232	0.918742	0.721517	0.916692	0.94982	0.721517	9.73551	9.71213	13.544	11.2422	18.0797	18.3689	18.1822	29.1429	12.7115	17.5799	14.2749	20.3654	14.1827
Potri.003G207200	11.1579	15.4101	11.984	14.2318	27.5678	19.4221	23.978	18.163	4.15218	7.4482	0.940169	1.06595	1.89164	0.466256	2.95686	2.18952	34.6733	6.79737	9.06509	15.2326	10.0758	18.341	6.2246	9.40392	5.98314	9.59468	0.52514	1.11344	0.406465	0.45001	0.367949	0.437988	0.45001	0.291168	0.415313	0.45001	3.90392	4.5668	18.1681	40.9291	17.6547	4.31537	19.7108	9.74136	61.9216	3.20084	16.715	6.86006	11.7298
Potri.003G219900	0.27976	0.680464	2.42259	0.854954	2.86763	6.13084	1.92987	1.10417	4.50455	3.79979	3.14456	3.46924	0.360664	0.0976843	6.88713	4.09566	11.9511	25.5786	8.38984	12.059	30.1861	39.8066	11.1153	15.0102	0.916653	0.887147	0.623413	1.72681	0.994629	0.540145	0.600659	0.610035	0.540145	0.0972844	0.0772483	0.540145	0.315193	1.06646	2.47104	3.32012	1.70202	6.24031	5.10427	21.2333	7.21196	11.6892	2.08888	9.2894	2.93463
Potri.004G001200	23.778	26.865	31.6941	26.2864	40.3025	29.5534	27.2019	21.1951	5.54488	7.02497	7.12784	7.92252	4.05358	3.14842	8.47296	8.80164	28.0784	39.5342	22.5509	37.6652	42.425	31.7969	24.4554	27.7705	24.9912	22.0032	1.35982	2.28272	2.1629	0.989361	1.39408	1.39438	0.989361	1.2293	1.07146	0.989361	26.0232	24.7886	27.7453	34.9076	31.858	30.4655	0	26.6764	30.8577	26.2092	30.7175	32.4886	38.9268
Potri.004G003000	20.7836	29.8252	3.13173	6.094	1.64932	0.449899	1.30122	0.202227	76.0218	56.705	4.82669	1.98104	7.43078	2.79343	6.49936	9.81932	367.969	3319.14	14.2606	44.2958	913.044	435.544	7.30942	18.4986	0.0697514	0.614647	23.0072	14.5099	10.9427	1.3187	0.112015	0.480124	1.3187	0	0.0365657	1.3187	0.200354	0.209265	194.38	89.7078	149.27	19.6906	0	20.0341	73.7426	13.4615	173.122	17.2088	317.622
Potri.004G004200	11.5499	28.8068	20.4893	28.351	35.3994	43.8062	37.0072	40.4662	3.58462	3.34563	9.18052	12.1183	9.13893	8.17406	8.91584	9.57815	26.1876	18.7444	31.3426	30.7033	25.7158	20.443	32.5312	41.9204	37.9224	34.6708	1.32437	1.93201	1.32979	2.06288	2.40271	2.39192	2.06288	1.98794	2.05775	2.06288	53.7138	49.5853	28.025	20.1696	29.6809	33.4017	0	51.9089	30.4292	32.8015	29.0021	31.3063	32.3108
Potri.004G006600	25.0477	34.8577	31.4918	31.1529	41.3184	46.4716	39.1964	34.8873	35.5644	24.5981	8.48435	10.9058	7.73467	5.32628	8.47471	6.06122	68.0559	26.378	21.8181	26.8716	257.277	146.836	29.8557	36.139	36.9254	33.5966	4.13828	4.65393	4.30171	1.28114	0.964405	0.703141	1.28114	0.826886	0.86008	1.28114	15.5944	17.6536	178.923	186.865	152.555	107.896	87.8834	89.5479	347.341	140.315	167.87	143.778	239.291
Potri.004G029200	1.14404	2.93941	0.267662	1.36309	0.975626	1.60841	0.786302	0.138213	0	0.70652	3.45536	4.71209	0.561439	2.38922	0.835409	2.00121	26.3766	15.0801	17.7641	7.17839	0	19.1617	6.41824	35.7881	7.43132	23.8318	0	0.0736817	0.0715903	0.0714477	0.070706	0	0.0714477	0.28323	0	0.0714477	1.10285	0.393193	1.03741	4.79154	4.80045	0.531286	0.635094	0	0	0	5.15541	7.10212	0
Potri.004G036600	89.0843	85.2137	65.0263	90.5597	106.363	106.187	71.8	84.4179	3.65331	9.20869	12.8093	19.8998	7.08769	12.7334	20.7579	20.0293	35.8123	17.3236	47.7189	40.7665	0.902814	11.254	11.7335	30.4564	7.83783	15.5313	0.251989	0.146038	0.506335	0.643973	1.48842	1.21528	0.643973	0.386143	0.837719	0.643973	8.42993	8.83913	16.21	11.9668	12.3748	11.0957	0	22.5782	47.4077	15.3462	12.0039	14.6872	8.90488
Potri.004G042200	22.7141	32.8402	37.296	35.9957	46.1887	68.1332	57.7352	70.1231	3.55201	5.2232	5.63659	6.98758	4.48286	4.20841	7.31593	7.24969	23.7136	18.064	49.38	43.2065	28.9529	25.9854	24.4285	35.1296	19.3561	23.6111	1.74565	2.49717	1.68594	2.36717	2.40221	2.23915	2.36717	2.40077	2.56395	2.36717	25.4753	23.3744	42.487	44.4744	37.5508	48.4718	30.5482	107.943	51.342	42.5872	42.7043	47.4037	41.9043
Potri.004G043900	32.4487	27.1169	21.8706	23.088	15.6538	12.7297	16.1689	14.1076	1.79218	1.48865	6.5721	6.09135	7.90883	9.59147	7.05097	8.18234	8.69123	15.2498	9.59537	12.9317	7.86909	6.82928	11.1216	15.2886	31.9892	28.8789	1.40166	1.69687	1.20312	1.79068	2.09047	1.59383	1.79068	2.07516	2.24825	1.79068	17.7579	17.1029	10.8669	10.1736	11.1438	15.4512	9.07538	12.3021	6.74979	11.5605	10.6942	12.4355	9.37091
Potri.004G045300	9.86295	16.6172	13.7072	20.9895	19.9764	24.4601	25.386	31.973	1.41815	1.87769	2.7397	2.56651	2.90305	3.80815	4.14711	5.70766	17.9291	2.76908	14.2515	14.3377	4.08557	4.60479	2.75924	4.74852	2.70088	3.36484	0.300711	0.387007	0.161749	0.339746	0.192777	0.347525	0.339746	0.869385	0.63589	0.339746	11.0965	11.9642	7.75746	4.49741	5.2054	11.8141	0	6.82819	3.37541	14.8954	4.92957	16.8658	2.54983
Potri.004G057700	0	0.212576	0.581241	0.174344	2.36287	7.4894	1.88924	1.15578	5.14012	3.74569	4.0973	3.0948	0.145622	0.0407967	47.7723	15.0808	7.2392	13.4948	11.2047	16.0664	134.458	99.2963	59.9926	64.9142	1.9083	2.15478	1.82656	2.34515	0.88771	2.26609	1.36717	0.9669	2.26609	0.141952	0.0412137	2.26609	0.200703	1.07842	16.7484	20.8476	19.1347	12.301	27.3935	11.4	4.03793	9.18899	11.7913	17.2364	3.35734
Potri.004G058300	8.50717	12.1572	9.01541	12.1807	12.8644	21.4493	14.2888	16.0552	8.23255	6.77566	4.05672	5.63686	3.66195	5.18255	4.94034	11.2736	8.55618	8.70412	10.3613	6.055	2.64148	3.94806	8.54533	11.7067	3.4249	4.92276	0.430079	0.698612	0.572388	1.1415	0.963087	1.47978	1.1415	0.731317	0.749834	1.1415	5.50171	6.74331	9.59071	15.0895	10.2322	7.88786	4.67469	11.5948	17.5065	2.782	7.8661	3.80708	10.9746
Potri.004G058800	6.44225	9.03645	9.85773	2.23401	1.12712	2.48533	2.28799	3.03271	0.146796	0.363234	15.9257	9.51812	2.87712	1.6945	5.70802	2.16447	1.97861	0.584362	13.8916	4.67396	1.10239	1.62488	10.4166	15.6745	12.2444	14.5663	0.0561315	0.058249	0.0815484	1.34983	0.467916	0.618261	1.34983	0.150272	0.020998	1.34983	1.61013	1.68372	5.39409	4.51142	8.45962	6.61713	1.02207	4.74761	1.12382	2.25308	3.32611	2.99634	1.61727
Potri.004G062700	6.03685	9.37274	7.46999	4.76479	4.21488	6.73923	2.94237	3.37569	0.959832	0.919238	2.36487	1.78339	5.76378	2.87078	0.571759	1.23157	6.3835	7.21051	9.22872	9.03648	2.83505	2.9985	4.3439	6.78658	14.4126	12.1402	0.381206	0.302463	0.256292	0.544824	0.37988	0.325641	0.544824	0.513895	0.347222	0.544824	11.3203	11.6539	0.880451	2.17334	0.644604	3.80204	4.5035	6.16081	4.29378	4.03627	1.79571	2.94937	2.78908
Potri.004G065900	18.7254	21.3473	21.4937	24.7341	21.8494	24.4355	22.3347	21.9547	2.97231	3.04866	3.96437	4.15985	5.80442	4.68225	5.603	7.59791	11.3169	7.40232	15.154	10.2935	7.80527	6.80687	11.5999	13.5692	16.9692	18.134	0.920062	1.13622	0.908629	1.55128	1.29036	1.45529	1.55128	1.08872	1.57582	1.55128	8.42562	8.67946	13.1666	17.2678	17.0028	12.3088	14.0171	12.1498	17.1928	9.56434	14.2955	9.83782	12.6226
Potri.004G066700	27.2767	30.0153	41.5107	33.7955	25.1938	17.8634	21.7861	23.872	23.3642	21.5755	25.0874	22.1088	21.9544	13.2307	5.62118	9.45059	38.1238	18.0362	30.9102	23.9096	18.441	25.8712	17.8647	31.8982	19.7864	36.9005	1.12427	1.40481	1.68377	0.876379	0.773757	1.19444	0.876379	1.7818	1.2249	0.876379	52.0763	51.5725	9.0139	8.81378	13.5254	6.7501	9.22964	16.977	27.1669	9.16896	10.2914	10.1034	10.2329
Potri.004G067700	3.09581	5.28345	3.90485	4.934	4.93069	4.89922	3.74613	6.10309	3.26696	3.45494	3.6653	5.78414	2.60618	2.04984	3.6099	2.80021	3.47793	1.23702	5.87804	5.84792	5.42906	4.24616	5.28092	6.33243	6.00732	6.80093	0.31372	0.754453	0.505556	0.554507	0.499877	0.631556	0.554507	0.549483	0.639987	0.554507	4.85485	4.58758	5.74524	5.88279	9.40097	6.5506	0	6.76451	8.76071	8.85187	6.02361	6.98189	5.92781
Potri.004G067800	0.202665	10.2386	0.464677	6.85501	0.0636747	1.1043	0.114712	3.72015	3.77051	5.36632	20.7236	28.639	0	0.188691	63.9257	555.701	22.4007	61.2641	69.9886	442.02	1.61101	2.66129	1.41396	27.6699	0	0.476236	0.0862249	0.178677	0.05203	0.487737	1.19346	0.188095	0.487737	1.46515	0	0.487737	2.50656	13.8444	217.953	61.0819	171.815	2.34482	0.032287	0.919326	12.7291	2.73361	24.3304	3.9631	6.07935
Potri.004G070000	0.747366	0.618006	0.805459	1.12895	1.40334	5.41177	1.26416	0.722051	2.88066	2.7235	8.58745	12.6387	0.48949	0.855413	14.1725	9.37303	0.605959	1.16621	2.3406	0.316575	0.770556	8.54405	0.84538	6.87343	0.0705879	0.473293	0.0211868	0.0760404	0.0442806	0.108932	0.298471	0.123249	0.108932	0.047192	0.0841152	0.108932	0.0394185	0.0229887	4.84611	13.2454	4.37325	2.9682	2.33372	11.6654	9.98151	18.8651	8.99893	8.83612	3.42822
Potri.004G070800	0.802626	0.797423	0.837389	1.38788	1.51063	4.81491	1.36404	0.643244	2.5631	2.8845	10.3239	14.3177	0.350927	1.3401	21.7544	16.1224	0.55473	1.32528	2.12852	0.444501	0.405725	7.20273	0.296748	5.71113	0	0.363078	0.0997826	0.164226	0.0914303	0.127362	0.078987	0.0363345	0.127362	0.0333315	0.099851	0.127362	0.0298116	0.0375615	4.45797	8.77979	4.13904	2.85332	0	5.96245	12.889	17.0905	7.87317	7.13918	3.1148
Potri.004G071000	0.698161	0.703466	1.04492	1.45237	1.56018	4.27182	1.07181	0.537063	2.77386	3.59001	12.2331	15.818	0.848554	0.773439	21.0238	12.9158	0.47088	2.03321	2.65723	0.281368	0.499378	7.4602	0.900071	7.00507	0.0522814	0.472187	0.277211	0.484104	0.182371	0.522258	0.568473	0.403668	0.522258	0.115196	0.233361	0.522258	0.176812	0.192318	0.460289	1.13749	0.384364	0.660641	0	1.39763	0.892376	1.4955	1.362	0.935276	0.310586
Potri.004G073600	6.65963	14.6296	4.21615	5.50432	2.74084	24.7871	3.06448	5.62343	0.218288	0.279224	1.29078	4.92484	0.104865	0.873561	0.104025	0.519466	1.44239	7.29245	0.776382	1.52988	0.290921	1.34807	1.32988	98.5371	234.736	16.8365	0.00908253	0.0093775	0.00677113	0.0618719	0.091643	0.0688745	0.0618719	0.147286	0.0528172	0.0618719	1.66076	0.813346	873.728	251.946	450.208	50.8347	104.993	1472.54	935.262	6.31377	147.292	22.5048	59.4875
Potri.004G075200	92.3368	143.371	75.5065	86.3104	147.291	208.596	144.175	144.475	0.965726	2.39054	36.7762	47.7249	43.8727	41.6001	20.5086	11.9227	10.7103	3.37874	26.3388	19.298	5.9014	8.02475	14.8339	19.9612	199.326	158.218	0.344799	0.709194	0.221309	1.68733	0.884851	0.52087	1.68733	3.90188	4.39049	1.68733	34.5384	36.676	25.0124	7.85645	27.9	7.30509	0	6.0149	9.16511	57.8892	29.9317	48.7705	11.6875
Potri.004G075700	23.4352	27.3205	20.2223	27.9329	29.6622	32.7106	27.1343	27.3749	5.12009	7.59357	6.90872	8.6697	6.17051	5.25311	10.5742	8.82513	33.9782	30.0052	31.2614	26.5442	32.1094	24.1065	20.9006	31.672	19.4743	24.4007	2.12147	2.57809	2.2385	2.18836	2.10838	2.71005	2.18836	3.0044	2.44563	2.18836	29.4212	29.9699	23.5743	24.2633	25.3525	20.0742	36.8167	47.9422	66.4077	20.5792	25.8653	22.7307	30.6027
Potri.004G076200	0.0603002	0.383773	0.46086	0.289545	0.328389	4.60799	2.3664	4.01975	0.460283	0.845718	0	0.0784199	0	0.0193586	21.8319	20.505	3.38211	12.6997	17.184	1.89038	0	0.172933	4.36447	84.679	0.0702509	0.649413	0.0355159	0.035652	0.0167191	0.947929	1.136	0.605577	0.947929	0.0928483	0.0736581	0.947929	5.04604	5.00103	3.35406	8.35204	4.15289	9.20791	0	15.8776	41.8134	10.0115	2.17602	1.96999	5.25782
Potri.004G079700	1.22851	3.03585	0.452247	2.04958	12.9594	11.8064	8.51653	8.07195	0	0.114177	0.0383388	0.139169	0	0.300569	0.111231	0.0470063	1.38207	0.577601	9.05331	4.32824	0.311077	0.282712	1.67798	3.95156	1.21586	1.65501	0.0097146	0.0380375	0.023828	0.252038	0.280544	0.342035	0.252038	0.544872	0.605509	0.252038	5.219	4.50563	0.770415	0.421721	0.65272	1.37437	0.0819862	1.65473	0.365712	0.925778	0.520144	1.24748	0.592011
Potri.004G082100	7.78354	13.0795	9.17804	11.8736	11.2273	10.2543	4.95613	10.7981	1.33527	0.209229	1.64718	1.75966	0.548529	0.497811	0.79648	0.990426	9.60047	5.90299	7.95213	7.80836	5.75139	7.81571	8.34606	24.9207	12.236	19.9815	1.07524	1.29026	1.02416	0.943179	0.755664	1.1154	0.943179	1.08173	1.65245	0.943179	8.95618	6.55429	91.5995	33.3706	61.0082	12.4766	24.2117	58.0863	101.499	8.39431	45.7341	10.4048	40.1888
Potri.004G088000	5.32935	8.45219	8.94468	9.93298	15.1064	16.7521	13.9045	17.8297	2.33836	3.38245	3.08643	2.67001	1.20359	1.16822	3.18384	4.0031	14.1183	10.8498	12.2029	10.6097	9.36876	8.81222	8.09051	10.6601	5.43834	6.36974	0.667716	0.801207	0.506934	1.19172	1.0013	0.981051	1.19172	0.542955	0.311468	1.19172	10.0484	9.18895	32.3198	14.5848	29.0734	16.9189	9.47936	22.0537	31.7947	20.3865	29.9482	17.1919	38.8779
Potri.004G101800	5.41539	11.198	9.40933	6.90402	11.3411	19.634	13.9304	14.4689	1.84785	1.37405	5.1219	3.65997	2.77408	1.88289	4.40296	2.77388	10.9349	62.7732	23.6107	22.9355	14.367	10.1876	31.9463	37.5311	16.8587	13.1912	1.30769	1.90913	1.42861	1.38976	1.50663	3.18817	1.38976	0.563273	0.87689	1.38976	6.75563	8.60887	9.84192	7.59501	12.2408	9.61117	1.32894	8.73367	8.87313	11.5946	11.1141	10.7497	14.7619
Potri.004G104800	4.51789	7.66313	8.1564	9.47756	3.12553	5.22909	2.94229	3.8863	1.04709	2.39332	2.46245	4.13117	1.21901	2.85459	6.44139	4.51836	5.83449	35.7308	3.11362	4.46269	4.17966	4.97195	6.25247	10.4612	1.86152	3.13117	0.271345	0.244459	0.224568	0.51379	0.298994	0.386873	0.51379	0.21362	0.23338	0.51379	8.12854	7.35691	4.17496	3.74912	2.78764	2.50762	2.80895	2.58996	1.97021	2.03472	2.3148	2.0808	1.90088
Potri.004G111900	82.4161	143.535	113.807	121.465	83.7415	135.455	118.045	135.135	25.923	21.2348	41.5153	44.9709	51.3391	43.3276	31.2664	31.7349	83.7156	65.6486	69.9732	81.6479	77.4345	63.882	128.213	156.118	173.17	158.732	5.90937	11.3392	6.74102	5.26239	5.65367	7.68032	5.26239	7.57808	6.56003	5.26239	104.64	112.902	154.75	71.4415	131.999	89.8984	97.6951	95.4968	88.1382	92.5624	93.8807	87.2882	106.359
Potri.004G121900	16.9427	19.2091	21.3498	17.112	16.7521	23.5206	20.6623	16.9891	3.22564	3.14443	2.30057	2.25831	2.03894	2.30909	3.43841	4.24156	28.6277	35.2224	13.9946	11.4658	16.8769	12.8567	11.8956	14.2751	5.25133	6.91582	0.489781	0.755065	0.350792	0.782663	0.862536	0.423219	0.782663	0.631973	0.343489	0.782663	12.7858	12.1314	17.3008	12.9868	12.8201	7.32674	7.55247	16.1941	10.8694	8.69457	11.6654	10.77	12.2826
Potri.004G141800	6.28086	7.68373	10.9721	8.8735	8.95396	8.71048	7.63008	9.73735	0.794998	0.732209	1.13004	1.77846	0.587563	0.749101	1.38428	1.36717	7.39952	4.6751	6.06968	3.91931	6.68308	5.06972	6.60977	8.29354	7.53861	7.89358	0.372174	0.437067	0.358689	0.317795	0.27303	0.26314	0.317795	0.255185	0.347923	0.317795	6.11661	5.57499	14.1284	11.4006	14.356	8.07801	5.66417	19.45	33.353	13.6024	11.3319	11.2584	9.17651
Potri.004G155500	3.41758	8.95144	7.61603	6.78648	6.03988	10.3256	7.15037	8.16643	1.04808	1.08662	1.93673	3.48804	2.51749	1.15585	4.68246	4.24239	6.52072	13.6628	12.8468	12.1495	8.58646	7.48066	14.2102	19.3711	15.1449	12.2765	0.0769557	0.332021	0.369168	0.44536	0.695971	0.545098	0.44536	0.249755	0.372695	0.44536	12.629	11.4309	21.0861	19.1791	18.7124	25.3354	14.9191	27.6834	45.069	24.1381	23.6654	20.8489	19.7368
Potri.004G161700	6.20701	6.78575	7.81585	9.87783	16.2859	16.4601	14.9442	18.0437	2.51401	2.27758	1.71217	2.24158	1.6692	1.65809	3.16958	2.21523	11.4256	11.7425	10.0495	9.6306	7.49164	7.00404	4.77827	6.77577	4.80803	4.5719	0.840565	1.10947	0.57677	0.592684	0.501131	0.594527	0.592684	0.906664	0.898288	0.592684	7.34702	6.75594	11.3813	7.08614	13.2305	9.74237	0	14.4842	14.9824	9.59212	12.5331	10.0508	13.1784
Potri.004G161800	24.0106	33.5053	37.2036	42.6275	35.1455	48.774	41.0229	47.4571	8.41409	8.62234	14.3266	13.916	9.3948	8.1502	12.8095	13.6557	40.1926	64.1812	54.194	54.0221	24.9879	28.0206	31.1306	51.7924	34.5088	43.1526	2.52018	3.65222	2.73635	4.11538	6.17102	6.11988	4.11538	5.64193	3.64491	4.11538	103.704	106.183	44.6664	29.3305	53.3149	37.5403	45.2578	116.695	58.0386	27.2134	38.7065	27.4435	56.8978
Potri.004G167200	45.2119	65.7091	67.7566	67.857	86.3885	95.0356	72.9367	80.946	15.3849	18	32.7684	35.2262	26.9513	21.3608	33.2983	26.8343	27.3018	87.8447	55.7522	56.7801	32.9845	26.5359	70.2828	82.4886	71.7628	59.7378	1.11174	1.73882	1.26175	3.07	3.37694	3.14978	3.07	2.51334	2.69079	3.07	71.8631	73.834	84.4961	49.1073	80.8813	73.8962	67.0726	173.464	47.636	60.7697	66.2229	93.6196	63.1244
Potri.004G174400	60.006	69.3766	60.0359	106.751	37.2336	8.58809	25.0963	31.9579	8.80938	10.7383	11.2445	8.75682	11.2454	8.912	3.11496	4.42243	7.60222	0.385034	9.54771	13.0254	27.3639	27.9326	2.84682	8.13481	21.0909	37.8289	3.69335	3.42904	3.88504	1.45665	2.69356	3.54328	1.45665	1.4088	3.17784	1.45665	5.92536	6.13959	62.8019	60.1516	54.4344	16.843	10.8163	11.9523	100.647	30.9236	56.2975	25.3332	41
Potri.004G177500	61.1772	69.744	56.2627	66.4441	73.3171	92.0291	98.854	102.277	4.55926	5.00972	10.8012	14.903	13.4785	11.1277	17.897	18.1916	37.8461	72.6335	46.2295	63.9269	49.0797	42.7061	53.5964	62.4017	53.2385	66.3572	3.13622	3.73148	2.84352	4.11052	5.34169	3.17298	4.11052	2.8486	3.34639	4.11052	60.7334	60.9043	41.2432	44.0522	40.2693	48.3994	40.4425	60.678	31.1283	47.878	47.8961	57.0986	51.58
Potri.004G182800	9.61858	15.7552	15.6927	12.166	15.677	24.8922	16.7015	16.0868	1.65062	2.1433	5.27802	4.59605	2.24385	1.87233	7.15221	6.31578	11.984	9.61714	15.4947	11.8762	8.86175	10.057	8.78019	16.2422	9.61566	12.5319	1.02934	1.37702	0.919728	0.777815	0.757689	0.731078	0.777815	0.886546	0.921853	0.777815	20.5168	22.5412	13.5682	12.7619	11.3097	18.1427	0	40.801	20.5248	18.0982	13.8304	19.4051	14.6713
Potri.004G184300	64.1287	86.102	136.518	106.186	82.3532	163.376	105.142	92.6037	17.0997	19.0278	30.2815	32.9374	20.5367	39.3384	38.1977	32.4047	318.473	164.232	165.098	117.158	52.5341	38.2414	80.5918	134.208	45.3513	62.2599	7.5321	4.80669	6.73255	21.4275	13.4371	14.0044	21.4275	15.1739	9.58885	21.4275	133.395	142.377	17.2813	15.5955	11.2217	18.6401	13.2239	45.6143	38.4936	23.3123	18.8687	21.939	13.9522
Potri.004G185000	3.12572	8.3884	27.2037	34.6459	14.8895	16.12	21.8545	17.1406	2.76315	0.744168	11.6732	13.0937	0.685268	0.415645	1.88111	3.88604	4.09154	0.872162	3.60502	4.5163	26.965	26.7296	3.3636	7.08881	0.216563	0.185191	0.739834	0.218494	0.121052	0.160548	0.248531	0.170841	0.160548	0.0392336	0.0134278	0.160548	0.0386548	0.0365752	5.51749	0.19273	5.93341	0.0293645	0	0.210365	1.19021	0.738309	15.0268	0.0777275	25.8404
Potri.004G187700	4.52338	9.00502	4.71885	10.0317	8.70232	11.2589	6.36568	9.59866	19.0233	20.1503	3.27763	4.08842	0.319537	0.747237	0.316976	1.47113	27.6265	8.64148	2.04609	3.59361	168.07	84.4418	2.10731	2.59927	2.97774	2.84611	6.64779	8.2055	7.68003	0.0812063	0.142493	0.157149	0.0812063	0.228545	0.128957	0.0812063	2.44364	2.37478	93.479	99.6334	93.2393	35.4494	70.8526	18.9986	260.392	71.7835	121.063	61.1078	179.486
Potri.004G197400	89.4127	125.042	148.53	195.494	338.967	361.431	294.336	299.34	57.0892	77.4388	45.6269	49.0998	23.1131	34.1989	50.374	43.9596	173.944	96.9167	239.736	134.047	52.3809	62.3881	40.0403	69.7244	39.1427	51.2018	7.11389	9.41803	5.33141	10.4387	10.0614	16.8004	10.4387	23.6748	17.864	10.4387	232.578	233.983	105.185	199.268	85.7509	176.426	65.6326	126.348	103.141	198.614	146.641	182.697	174.745
Potri.004G203500	10.0568	11.7279	13.2052	11.7514	21.7615	19.0544	17.3536	14.6358	2.73142	3.0253	3.48275	3.70394	1.27337	2.13602	2.89179	4.16067	11.4247	11.321	16.638	12.7843	8.11893	8.09834	6.42428	10.8371	7.30737	7.38438	0.328377	0.466588	0.293384	0.444315	0.432402	0.530297	0.444315	0.652402	0.543534	0.444315	9.35985	9.5262	16.3066	12.2439	18.3435	12.018	0	17.2194	22.5986	13.4207	16.3938	13.9389	13.2379
Potri.004G203700	7.2248	18.8592	39.0053	38.5507	15.4408	61.0008	26.2835	65.8454	1.44283	1.79061	5.99886	7.73709	2.38264	0.930132	6.0163	4.91041	25.8465	17.2944	32.7683	72.5573	25.6417	17.8601	21.3735	29.6729	7.63408	5.58697	1.8255	3.14588	2.14886	2.631	7.20113	6.20832	2.631	2.06108	1.27245	2.631	26.9497	26.8201	51.0407	50.0073	26.6856	32.4159	17.0135	31.9231	49.0256	94.9569	26.9853	89.3648	20.9408
Potri.004G206000	19.3079	20.9867	15.9839	18.676	9.19444	12.3023	9.35707	10.5706	1.1277	1.94561	2.54652	2.48601	3.38773	2.42751	2.4618	1.79639	11.0123	17.3617	13.3268	14.6151	13.6271	10.5362	9.40654	15.4745	16.4373	17.4014	0.220679	0.47189	0.315029	0.397548	0.704904	0.476087	0.397548	0.544546	0.477927	0.397548	19.5474	19.7019	14.0116	11.0391	12.2757	11.4593	9.5623	18.1177	17.2298	9.45527	13.0919	11.2192	11.8127
Potri.004G206900	27.0977	27.2163	19.1111	21.2456	12.1264	11.2309	10.1006	13.7997	3.82528	2.48683	3.18501	2.97838	4.60358	3.42618	5.68862	3.40537	26.1736	9.33169	18.7059	17.2012	43.3238	29.3797	21.7404	28.023	28.2275	24.9393	0.804457	0.630462	0.691819	0.648663	0.613	0.698433	0.648663	0.525558	0.655125	0.648663	17.5092	16.9589	17.2706	18.9714	13.6146	13.6998	7.52487	8.12536	23.4859	15.2074	15.8717	16.6755	14.7618
Potri.004G211600	12.4726	17.6044	2.6712	5.6184	5.42592	8.12161	1.35763	5.23356	0.686369	1.38233	0.845549	6.6679	4.94596	7.33378	1.63544	0.296203	2.94503	4.85288	5.61018	6.01743	1.52569	2.16046	0.418461	43.3864	51.992	13.6	0.334652	0.940887	0.235312	0.7102	1.10694	1.01669	0.7102	0.0711497	0.229945	0.7102	1.18673	0	1140.79	433.359	605.134	107.397	37.0252	577.493	745.694	34.1971	214.158	102.682	66.7227
Potri.004G214100	0.597597	1.67931	1.43546	0.894902	22.641	12.101	10.2041	9.52434	11.9034	7.7642	4.21471	5.22152	0	0	0	0.0307422	6.25058	1.54745	10.486	7.51753	7.77879	11.2687	2.2189	6.38964	0.228028	1.90228	0.149337	0.874621	0.555275	0.226523	0.177943	0.266672	0.226523	0.0962066	0.0840642	0.226523	0.156539	0.0782271	23.6783	22.9046	9.39241	5.40233	2.77702	0.844457	6.82716	10.4864	21.6428	13.301	16.4824
Potri.004G214300	11.449	17.8759	24.8506	24.6732	24.8636	56.8387	23.9443	40.0434	1.83016	5.13059	3.1314	6.45216	2.56436	4.02616	1.81701	2.85252	42.0559	58.7689	43.5058	67.9579	29.7557	27.6833	9.69443	18.9613	30.7443	26.5857	0.757413	1.61577	0.906201	0.356595	1.09846	0.740134	0.356595	2.18913	1.1366	0.356595	24.3132	18.0623	29.8166	16.5519	21.5572	19.6993	15.3221	51.4627	18.6776	29.6764	34.3194	41.1101	23.7054
Potri.004G216500	0.315133	3.09437	8.86408	3.07661	11.2278	13.9802	13.953	7.10722	2.63845	2.65409	33.9203	25.0398	0.243752	0.21515	5.92405	1.9848	6.61837	0.209269	0.292665	0	14.7663	19.6852	0.0618328	0.982329	0	0.0275964	0.15537	0.186337	0.0779693	0.102047	0.041076	0.0388793	0.102047	0	0	0.102047	0	0	113.884	144.924	79.2028	18.3781	36.1226	10.372	120.544	99.5486	61.34	25.5835	26.2038
Potri.004G222000	1.02125	3.2462	3.22466	3.07656	5.39051	7.57393	5.4683	6.1726	1.57857	0.990583	1.51252	0.962334	0.210651	0.41807	1.25378	0.904261	6.09591	1.62766	12.7302	5.76284	9.44874	7.70515	8.65636	10.6406	3.49795	3.37779	0.251513	0.432104	0.420278	0.287555	0.255836	0.654614	0.287555	0.577408	0.373393	0.287555	2.37096	1.76127	14.2163	14.5298	17.7076	27.29	17.7567	20.7769	10.9883	25.5591	17.6478	22.493	23.1356
Potri.004G222600	8.05958	10.6581	8.85752	11.6262	10.9701	9.07313	8.82356	6.63896	4.55316	5.65252	0.560912	1.42509	1.6405	1.13575	1.89858	1.20704	11.4288	12.0722	10.1769	8.5842	28.8484	24.0907	10.5499	14.0742	7.4822	8.94293	1.27898	1.77774	1.55166	0.477325	0.451842	0.619983	0.477325	0.562626	0.70156	0.477325	7.64509	8.22363	30.0671	40.553	27.4799	24.3038	29.9159	23.8456	129.031	37.693	30.7312	26.2825	33.7623
Potri.004G228300	3.59826	4.96154	3.37748	3.31351	7.05083	9.16504	6.17782	7.36425	22.1744	18.8926	7.54171	5.95417	3.34035	3.05785	19.4874	61.4859	13.7359	30.1192	10.5964	27.7089	19.4414	16.1492	12.4762	23.1485	1.28241	2.66926	1.33324	1.51812	1.10368	0.108397	0.0930967	0.117161	0.108397	0.0799654	0.0610974	0.108397	1.43541	2.50878	25.9693	26.7549	21.407	26.6076	21.1439	14.9085	21.0025	22.4307	34.3252	30.7885	28.3022
Potri.004G234200	4.91119	2.85067	8.04323	4.34856	3.80614	5.65368	2.03853	2.59602	1.87407	0.536844	1.73152	0.679922	0	1.46624	0.558179	1.5056	3.21646	6.00407	9.00947	19.8477	1.04117	1.93567	0.856703	2.78023	4.19662	3.16045	0	0.0986807	0	0.427356	0.46963	0.471733	0.427356	0.317111	0.202179	0.427356	4.175	4.28141	1.06915	1.50403	1.04217	0.495718	0.404521	1.74462	2.93818	0.201547	1.93678	0.701658	0.225428
Potri.004G235900	11.5008	13.4702	14.7991	13.3921	18.3449	21.2689	18.7241	21.4189	1.04229	1.23305	2.78552	1.95974	1.63295	1.16641	4.41791	1.79692	18.0067	39.348	34.1139	39.8024	21.4725	15.9354	25.7905	30.2091	24.0517	20.2177	0.760817	0.804946	0.660114	1.2911	1.47705	1.57717	1.2911	1.67381	1.36813	1.2911	19.2925	20.4692	14.2487	11.1779	14.7218	22.6593	0	32.191	9.37061	18.9762	14.028	16.3258	15.8922
Potri.004G236600	45.1045	41.0168	28.3668	31.8697	23.8662	26.8953	23.9416	27.1584	1.38829	1.94615	4.03144	3.64264	4.52575	4.13289	4.60758	3.48247	27.1152	24.0644	20.7168	20.7796	18.0875	16.1193	32.3608	34.7483	47.5566	48.8167	1.0426	1.38074	0.971438	1.07227	0.928618	0.85951	1.07227	0.735269	1.40085	1.07227	12.0329	11.97	29.1369	27.0882	30.1126	22.335	0	40.6456	27.6001	22.0007	31.5325	21.4895	31.4786
Potri.005G010800	4.63858	5.76311	4.56814	7.011	11.5494	7.71038	8.08563	7.56738	2.24726	2.64778	1.73702	1.86597	0.846662	1.54266	1.78485	2.99573	18.4346	12.8713	11.045	10.2374	17.9173	12.2974	6.61486	8.38551	7.54925	6.94608	0.349372	0.494404	0.448171	0.123017	0.224349	0.285912	0.123017	0.210951	0.224652	0.123017	5.39748	5.64995	10.8945	13.337	11.1648	9.70655	5.22088	7.11674	10.2242	10.6194	5.16166	4.54381	10.1479
Potri.005G021800	9.30742	16.3331	20.4303	17.4533	18.8739	24.7285	25.4845	21.6564	2.05059	2.87992	7.61681	6.56241	1.22334	2.22238	3.62672	0.444423	9.5944	3.64294	7.52543	4.27243	10.8911	7.36216	4.97528	8.74673	5.32346	8.20331	0.354394	0.431939	0.546621	0.679048	0.453504	0.801258	0.679048	0.300882	0.716373	0.679048	4.71908	4.95448	6.36643	2.19159	4.27969	3.18482	0	1.29119	9.63415	6.14589	4.73849	6.35899	7.55988
Potri.005G025700	98.734	136.038	92.074	126.467	132.394	203.804	131.959	150.805	5.08515	7.12011	15.1392	18.5762	12.0109	14.8922	18.3769	27.6256	79.9668	179.32	46.7863	72.0906	83.3113	78.5253	62.4833	124.117	219.59	129.152	5.48473	6.98994	6.77025	8.29529	10.5322	11.9159	8.29529	6.72813	6.97447	8.29529	164.403	158.526	146.675	97.6152	114.734	120.424	105.372	352.345	174.305	55.3189	114.507	63.5685	94.6809
Potri.005G032300	1.21768	2.19178	2.91061	1.52274	1.06408	2.00372	1.55978	1.93183	0.587102	0.292949	1.96354	1.9789	1.25793	0.44267	0.816043	0.510167	5.6242	1.72981	2.07573	0.252646	0.404453	0.840373	0.140555	1.92715	0.102917	0.975291	0.152822	0.132607	0.0858161	0.34046	0.318478	0.239519	0.34046	0.116635	0.148699	0.34046	2.41952	2.476	1.34729	1.27561	0.728933	1.26456	0	0.904532	0.683408	0.561781	0.527012	0.478713	0.559909
Potri.005G057300	22.3315	24.2605	16.4422	22.3413	9.52384	9.02295	9.80017	9.87452	1.48546	2.71611	1.82997	1.44131	2.61659	3.65218	2.12369	1.78658	10.9628	8.34821	9.95317	8.71739	8.79789	7.91612	3.70232	6.96595	9.9809	10.5507	0.525751	1.22829	0.751311	0.298157	0.328886	0.55352	0.298157	1.2235	1.11619	0.298157	7.11123	6.56257	13.0202	16.8853	12.4185	8.47231	2.24442	6.53649	34.7609	15.6345	9.38976	10.687	9.83831
Potri.005G062800	8.38222	9.34404	8.57989	9.18758	7.69195	8.29579	10.2044	8.20098	3.45511	1.33951	2.20111	2.05206	0.799255	1.47358	0.959657	2.43008	13.3421	5.95763	8.19122	2.99076	8.83805	9.77209	2.75397	5.70991	3.3343	5.64586	0.630579	0.642283	0.645489	0.159903	0.268026	0.207103	0.159903	0.269987	0.273719	0.159903	6.6839	6.41695	5.40433	8.65262	4.99173	8.80082	0.39265	8.93441	12.4076	8.38508	5.28118	9.6261	6.08578
Potri.005G063400	0.639218	0.659428	0.99177	0.765596	0.761053	0.352555	0.323722	0.190671	0.866752	0.458318	0.474563	0.226108	0.115663	0.169626	2.75367	0.891715	1.21901	5.12816	1.6548	3.65609	2.56704	1.77889	5.83798	8.43232	2.42996	1.77199	0.0186371	0.0694066	0	0.0490905	0.274312	0.123494	0.0490905	0.0267079	0.0271369	0.0490905	0.713462	0.333757	0.530373	1.02373	0.425812	0.849601	0.523485	9.7462	2.26593	3.64428	0.167875	3.004	2.14029
Potri.005G071900	30.3113	83.8319	50.7542	98.6691	300.142	164.707	175.044	158.797	78.3884	65.9492	112.201	132.898	6.46992	14.3243	118.345	79.2484	62.4102	6.94786	156.661	73.8816	122.536	117.065	95.8221	130.471	14.1052	33.9817	8.92505	11.0305	11.2334	15.1185	8.15406	19.5752	15.1185	9.48522	17.4833	15.1185	63.5911	61.4024	114.95	106.328	92.5393	88.262	53.4807	75.0365	171.917	95.4273	72.3073	90.4134	76.9389
Potri.005G072100	3.18149	4.90125	8.22847	6.85653	7.8719	7.72731	6.3862	7.16061	1.49936	2.07933	2.0522	3.35332	1.10038	0.953916	3.33045	3.92329	6.89436	10.3758	12.6083	13.4007	9.91938	5.66965	5.98288	6.90643	4.89224	4.87933	0.0975106	0.250995	0.0881082	0.40635	0.156547	0.284076	0.40635	0.313695	0.433601	0.40635	5.1685	5.11922	4.17799	3.11911	3.16464	4.2866	5.3898	9.75503	7.54726	7.9991	3.28947	6.48548	1.77093
Potri.005G072200	2.53094	4.7888	3.11701	2.90046	6.02141	7.55828	4.98951	9.06086	0.503292	1.34505	3.64807	6.20095	1.01985	1.13524	2.51031	4.08817	2.28281	15.5214	5.45474	6.78631	2.54781	2.67396	3.296	6.09796	4.73521	4.73575	0.398995	0.740998	0.410301	0.491797	0.690079	0.726719	0.491797	0.183991	0.163747	0.491797	1.09979	0.979028	6.2523	2.85972	7.04578	4.66574	5.83002	4.24946	6.74986	9.57835	8.03558	9.52979	5.48893
Potri.005G072500	63.3196	77.6815	78.7291	67.5826	105.451	118.556	86.1374	86.6114	0.840429	0.884582	11.475	19.6495	10.2618	17.8459	3.83818	5.85596	13.7932	5.26127	25.7687	53.6389	6.92312	5.57763	6.18725	16.3644	53.5865	66.3173	2.10311	1.67212	1.17387	1.44055	1.86468	2.64689	1.44055	1.81574	2.11781	1.44055	36.5745	36.5701	10.4177	6.62947	8.95458	21.6614	1.54253	21.9961	11.2395	53.2838	7.61164	52.7941	4.08653
Potri.005G077600	3.15178	4.04852	4.53898	5.93447	2.7175	1.31247	2.22848	2.01432	0.75432	1.33687	0.218649	0.263168	1.1191	1.11166	0.845813	3.37433	2.09426	4.21568	19.2579	16.6829	0.591362	0.356365	2.13559	7.29195	1.4446	2.36184	0.227423	0.253202	0.146226	0.257752	0.261897	0.280653	0.257752	0.301352	0.335184	0.257752	8.13542	8.67473	3.72482	0.987404	3.06292	0.892483	0.284633	0.36107	2.29899	3.99791	5.36622	2.09399	2.52673
Potri.005G078500	0.403014	2.26439	8.59054	1.2583	16.5095	10.8434	13.2129	9.08871	3.32779	2.61886	10.8228	12.2505	0	0.497224	2.85454	2.21266	5.59724	3.64694	11.1324	10.2529	4.3614	4.3682	7.21792	10.4094	6.17582	5.99752	0.283725	0.415364	0.248423	0.742671	1.03945	1.16991	0.742671	0.237252	0.311613	0.742671	0.669485	0.310561	3.50374	4.43623	3.74198	2.15894	1.09529	2.93377	14.2917	4.12146	7.40045	3.52839	7.6873
Potri.005G078700	1.12992	41.9083	1.46029	23.6883	10.4467	98.6259	5.04698	54.6263	33.6647	76.0192	3.85012	61.3001	0	0.36538	0.316774	19.5912	27.2678	58.7093	2.44641	142.542	174.468	468.474	6.43701	46.9804	2.27161	3.73697	5.1208	8.42581	11.3783	0.728255	8.03857	5.73863	0.728255	1.38498	1.01706	0.728255	27.8799	21.8086	1206.13	872.819	984.861	263.659	0	314.506	1995.77	31.1698	864.242	211.765	850.289
Potri.005G084200	24.1127	24.0478	34.7777	43.5147	38.415	30.7572	23.4516	49.5213	6.45714	6.19283	1.85609	2.89093	1.034	1.32666	0.769286	3.94439	47.5618	95.1132	28.9684	101.918	250.68	165.653	17.3774	25.525	7.18374	14.0585	2.7549	4.14939	4.54287	0.840793	2.07431	1.68632	0.840793	1.61255	1.34449	0.840793	22.3758	23.8836	108.949	73.5509	84.5828	92.1595	33.4738	59.5841	111.116	65.8995	149.295	147.518	104.69
Potri.005G085700	3.05651	4.33988	4.0176	4.62603	6.04249	5.6075	7.06054	7.96032	1.02262	1.37345	0.209964	1.2274	0.614083	0.571174	0.203054	0.760489	3.58337	2.22181	5.67309	3.6088	3.9755	2.93697	2.07692	3.09173	2.42787	2.23626	0.232962	0.316772	0.22135	0.171653	0.135515	0.214531	0.171653	0.256438	0.181276	0.171653	2.75167	2.50189	7.99715	6.98293	6.69737	8.24023	5.79627	5.74505	6.01609	10.8615	7.91193	11.2337	6.23751
Potri.005G087100	51.9591	57.0853	52.7581	51.0454	46.3107	58.4472	56.916	54.9823	2.82062	4.88708	10.3891	10.1624	8.44713	6.88575	15.6018	9.57919	41.8289	30.1714	72.3409	74.5376	42.2442	34.8223	69.4407	78.5083	56.1882	53.0774	1.41052	2.102	1.59646	2.99223	2.83563	2.11985	2.99223	2.12006	2.01123	2.99223	57.0612	59.2008	44.2817	41.9468	53.5851	46.1971	23.1744	47.2218	43.5235	38.468	44.3781	42.3182	44.8747
Potri.005G091600	2.90453	5.31581	3.67249	5.26873	6.80575	9.76886	8.72015	8.54945	3.55388	5.41389	1.75859	2.26731	0.992522	0.595061	1.43209	1.03401	25.2351	6.07545	9.59637	6.25557	11.2001	10.7125	4.61793	8.27659	4.13084	4.43115	1.90165	2.40546	1.88964	0.498316	0.407901	0.393641	0.498316	0.349587	0.548812	0.498316	5.9565	5.90452	14.0296	42.1323	17.8255	31.8046	71.806	35.8476	49.314	38.159	10.8701	28.9863	15.8542
Potri.005G100400	0	0.0262024	0.0549234	0.156263	0.447836	0.35722	0.237289	0.407076	41.8993	53.578	0	0.0211755	0	0.0434123	0	0	157.091	4.66673	1.41293	1.31255	656.37	528.313	6.94846	15.8828	0	0.0147393	8.47956	9.5589	9.97518	0	0.0113348	0.0114456	0	0	0.02363	0	0.123322	0.332788	230.509	535.113	212.471	109.566	82.8566	28.731	217.386	70.1726	310.154	90.205	383.269
Potri.005G102800	3.09001	6.95328	1.50928	1.75007	2.5093	3.92861	1.8922	2.12941	4.60519	3.67364	7.39305	13.2866	1.48623	0.985606	4.49599	9.15385	2.83536	0.0480524	1.3632	1.71153	8.61582	20.8283	10.9826	16.8047	11.7848	7.94194	0.0583766	0.148565	0.0356514	0.361386	0.370644	0.239138	0.361386	0.0449678	0.0582654	0.361386	0.439917	1.00545	40.9662	48.343	49.6794	5.59763	0	1.37884	9.01695	3.77172	50.3861	7.19947	30.0389
Potri.005G107300	1.43117	2.96135	0.432716	0.279016	1.08955	3.4966	0.233673	0.508295	8.74445	6.66441	2.91147	1.63134	0.567679	0.0855077	0.56313	0.101991	8.31528	22.3494	4.77126	11.3033	21.7897	20.4111	5.9764	11.4254	10.774	20.659	0.162664	0.345428	0.153857	0.166429	0.0928207	0.145662	0.166429	0.0688111	0.119565	0.166429	3.80597	2.73262	90.5117	127.964	123.259	136.986	0.0976494	4.53708	139.542	124.3	150.417	139.093	99.7069
Potri.005G113400	3.9126	5.62661	13.4564	10.6966	9.63715	11.392	12.7296	13.2268	3.94517	5.85225	5.08089	3.93704	1.07763	1.27263	4.53388	4.54733	0.884036	2.90657	6.99534	5.61577	3.88715	3.30611	4.31339	5.73857	3.12521	1.8078	0.513949	0.567683	0.484758	0.155073	0.158107	0.518415	0.155073	0.207354	0.228391	0.155073	5.41716	5.06002	3.31843	1.89405	3.18637	4.55387	4.43535	6.07368	6.84127	11.6029	4.59574	3.30998	2.33251
Potri.005G115900	4.88945	6.79886	7.82396	7.64123	3.36132	9.08944	7.78836	5.89063	2.50395	4.72798	3.08466	3.6605	3.23856	3.20575	3.55682	5.14471	5.57851	9.06471	6.82748	6.64424	0.21392	0.707551	1.99489	4.69436	1.80287	0.861988	0.153211	0.348884	0.149959	0.629141	0.547163	0.509735	0.629141	1.21466	0.380697	0.629141	11.6527	11.5047	3.25801	3.82209	2.98068	3.32788	8.61938	11.551	8.07237	2.25188	3.02174	1.96365	3.01934
Potri.005G118900	5.05313	8.94618	10.4153	10.1331	9.81617	11.9893	8.999	10.3037	3.96865	3.64128	4.88905	7.20381	0.635512	2.71716	3.4673	1.97368	5.67615	5.1443	13.3537	9.37008	4.26165	3.75112	6.20709	8.65532	3.55393	4.80491	0.201783	0.799902	0.727759	0.406561	0.491497	1.01855	0.406561	0.643298	0.914709	0.406561	14.73	14.833	14.6529	11.5826	10.0408	15.0192	11.7074	16.986	17.4467	18.4595	9.13278	21.5803	5.92959
Potri.005G127100	10.9786	18.9164	11.5479	17.6871	19.0947	13.1997	22.1617	18.7282	22.2112	18.3334	8.27861	5.48518	4.81217	3.40942	6.2304	5.08043	23.3564	7.52913	13.0424	4.96691	44.9291	54.2402	5.9319	12.1679	8.32277	13.7631	6.61718	6.93434	5.83992	0.513564	0.285072	0.594249	0.513564	0.544764	1.82059	0.513564	4.43853	4.69518	30.601	58.314	32.6202	68.132	59.9292	20.7882	37.0563	69.8547	29.3872	52.5738	40.2677
Potri.005G127300	3.63687	5.39518	4.01455	6.53394	4.31894	5.48668	7.25018	5.741	7.63595	8.45929	1.94917	2.63437	1.81763	1.42143	2.95046	5.80874	27.9821	6.99181	5.09199	2.20992	2.36861	10.9323	1.21548	8.08239	0.671937	0.823125	0.320332	0.352916	0.365076	0.13768	0.135233	0.0993757	0.13768	0.181189	0.155341	0.13768	0.953005	1.31136	0.384744	0.690534	0.620139	0.391704	0	1.53432	6.37106	2.17538	0.585768	0.47202	0.389782
Potri.005G128200	0.0677976	0.26641	0.222069	0.680716	2.25792	4.25119	1.61173	1.42134	0.776304	0.861805	0.478171	0.517527	0	0.0326497	5.5492	8.06813	1.66546	22.5982	3.80116	3.15256	0.754413	0.485297	1.6849	2.70321	1.7376	1.64945	0.0963196	0.0794784	0.0260705	0.0771165	0.0375315	0.110187	0.0771165	0.1198	0.0970804	0.0771165	1.08071	1.23105	0.381822	0.720621	0.536493	2.52877	1.82999	6.61529	2.14105	2.29965	2.47036	2.42443	2.11878
Potri.005G129700	0.801767	1.5679	1.91912	0.95418	1.33703	2.23919	1.70179	2.44765	4.10475	2.43057	6.47042	4.67412	0.74212	0.78279	0.946507	0.496602	0.927966	0.175537	1.47436	0.322226	0.245098	0.689777	0.645354	1.4265	1.11364	2.53776	0.00890513	0.026474	0.0156776	0.0525458	0.00888213	0.0674604	0.0525458	0.0244708	0.0186886	0.0525458	0.113999	0.194851	0.519319	0.3386	1.13417	2.38232	1.10399	1.02278	0.647092	3.13853	0.521411	2.34704	0.593304
Potri.005G135900	9.07798	12.1719	9.24457	10.8791	13.2637	13.762	13.6956	11.4749	3.90773	2.65872	5.2954	4.93709	2.9919	3.83845	9.66029	8.44146	8.84462	5.02936	25.5317	12.4814	8.95135	7.23608	17.4687	23.8202	11.49	17.263	0.59343	0.594352	0.33823	1.05157	0.525971	0.677073	1.05157	0.331703	0.427884	1.05157	5.94151	6.16526	13.1112	9.68336	13.507	15.1604	14.0145	12.5575	8.52833	15.633	14.8242	13.8348	12.9189
Potri.005G145900	41.5137	50.7865	47.4033	54.0033	46.7792	77.4825	56.6332	70.3158	8.07243	6.13405	10.6549	14.9852	9.59604	11.4887	14.0334	11.9899	33.5865	21.433	40.6049	53.1503	36.9469	24.1682	47.0528	53.6231	35.2404	33.3296	1.91718	2.64473	1.79693	2.46765	2.34245	2.29335	2.46765	2.79758	2.4576	2.46765	35.0728	37.6348	40.4497	30.3446	35.5284	43.1888	0	41.8455	34.0095	41.8488	35.1986	46.8765	27.5872
Potri.005G159600	68.3535	77.096	74.6337	89.666	43.2038	60.2243	53.1157	62.4398	8.11815	8.85854	11.7252	14.9755	17.4825	20.9601	10.3387	18.1643	35.4334	46.1951	33.4051	33.8126	22.9149	17.5771	28.4803	38.5027	48.9703	44.7231	1.20039	2.01065	1.07195	2.46392	2.57405	2.49487	2.46392	2.27737	2.02098	2.46392	55.4592	54.374	49.6131	38.1215	47.4744	40.7048	0.290191	50.3464	107.783	45.4514	41.4739	42.7004	38.3931
Potri.005G163900	24.11	34.29	12.6361	14.3856	10.7406	20.2431	9.98957	9.22846	1.65441	1.58601	3.46478	2.77421	5.3669	2.46734	4.73048	2.76219	19.1488	28.5308	17.1576	25.4427	16.8816	18.8249	14.2026	22.2303	34.9998	33.9408	0.573778	0.627333	0.495838	0.690298	1.18279	0.686909	0.690298	0.416984	0.582094	0.690298	18.6604	20.36	10.25	13.6807	8.26152	18.1538	3.40502	15.6654	12.8863	10.8415	16.817	13.3044	18.2588
Potri.005G165200	4.11672	4.85066	4.14966	4.6879	3.42034	5.01303	4.88832	6.44477	2.11229	1.12943	1.11517	0.951933	0.543554	0.462481	0.359441	0.676643	3.91852	1.95287	2.97339	2.10622	4.80206	6.09594	2.81332	4.17915	4.35441	3.91767	0.295891	0.50837	0.537956	0.192707	0.232122	0.294629	0.192707	0.114735	0.211265	0.192707	3.27176	3.0492	6.15922	7.95707	6.86574	13.2689	6.51494	13.8698	3.75175	11.43	10.2706	15.7133	9.41645
Potri.005G171700	21.4821	27.339	31.3688	29.0721	36.8091	34.9587	33.6739	29.6741	4.5385	4.75949	6.6732	6.85798	2.46162	4.70758	5.66868	6.44846	14.9324	19.9445	20.2383	13.0461	27.5452	19.2863	11.3519	15.928	11.025	15.9888	1.24652	2.24401	1.82085	1.26633	1.17075	1.78041	1.26633	1.18549	1.17443	1.26633	17.306	17.6686	31.3272	23.4551	26.3362	21.4946	22.3036	31.594	37.4036	33.865	37.0615	31.1408	27.2476
Potri.005G173100	3.8362	5.94495	8.70351	7.92746	7.29262	7.5932	7.17406	12.4435	2.34896	2.53336	3.25301	3.07512	2.81899	1.1602	1.22342	0.941997	11.805	5.06677	12.9353	9.2113	11.4604	11.014	5.82941	11.5074	4.19938	7.41716	0.371456	0.270252	0.390208	0.296118	0.517378	0.328695	0.296118	0.226856	0.330433	0.296118	8.42742	7.99183	7.7052	8.73631	10.4263	5.9328	0.220992	8.06006	10.2904	4.4297	7.28534	6.69507	7.02786
Potri.005G173800	11.3694	20.2028	20.4406	19.8709	11.5498	18.4001	17.2857	19.3578	2.44027	2.15175	4.67633	4.94558	7.16408	5.61471	3.55333	2.42592	7.56208	9.34571	9.38557	4.17633	7.3781	5.13643	10.1182	12.1501	9.67196	10.4484	0.555616	0.449093	0.19704	1.3367	0.698928	0.599041	1.3367	0.528738	0.522877	1.3367	7.47466	6.90698	2.26049	1.7704	1.39956	2.06848	0	3.47043	0	1.79174	2.03414	1.33259	3.86337
Potri.005G176400	4.94802	9.40841	9.00693	9.68729	13.4429	11.5809	10.4283	13.156	3.20963	3.28408	7.59073	11.0066	2.3976	3.82964	6.77701	5.84867	4.30006	5.32591	13.3689	10.9882	6.30258	4.96822	6.67562	12.4413	4.72428	6.98014	0.410758	1.49629	0.674905	1.01834	1.46006	1.32309	1.01834	1.40086	1.24904	1.01834	15.1646	14.8211	5.68293	2.94594	5.24853	3.72332	0	2.75645	3.00685	3.85259	3.01301	4.45093	3.27553
Potri.005G177700	0	0.130573	0	0.0200086	0.133255	0.349219	0.342945	0.0821914	2.51479	3.95479	0.640969	0.775801	0	0	4.33911	5.22054	11.088	33.3384	4.37653	12.3464	3.66014	8.90877	4.59675	11.7364	1.48234	1.56303	1.99448	1.23259	1.07956	0.200706	0.103439	0.182242	0.200706	0.075355	0.15057	0.200706	4.49262	3.58745	1.96654	1.13398	1.52401	3.32323	1.29644	0.948492	0.963128	0.258107	2.62469	1.36298	5.28517
Potri.005G179300	18.1912	24.1506	17.906	29.6228	6.11112	4.35215	6.60034	5.40254	2.87042	4.2787	2.87817	3.61501	6.57436	8.97246	16.3039	24.0891	31.4226	39.7653	50.1205	43.2323	31.5864	18.8881	37.1345	45.9829	50.805	35.8701	0.747047	1.4675	0.868605	2.23025	1.62728	1.47842	2.23025	0.801453	1.19823	2.23025	15.079	12.8599	21.8891	21.6045	16.6185	23.6144	25.3667	21.9315	21.5732	28.8622	20.0981	30.3342	22.8137
Potri.005G182000	2.17723	3.99798	5.88398	4.32487	7.68574	8.53334	5.83306	8.09089	2.22304	2.11447	2.23653	1.82816	0.861429	1.26974	0.506308	2.03375	14.6463	13.3062	10.2246	10.7764	18.0767	19.5424	4.78899	9.33469	2.11668	2.38745	0.532566	0.651141	0.401226	0.402777	0.989519	1.18609	0.402777	0.957838	1.0109	0.402777	7.69679	7.39438	8.5602	9.80946	6.61167	10.8899	5.76342	25.7922	13.3983	5.89898	9.11403	7.42744	12.9432
Potri.005G183700	7.82548	9.69787	10.5598	11.7858	11.053	10.7404	9.14094	8.85277	1.52719	1.63019	1.94605	2.48544	1.13737	1.07631	1.75428	2.18675	6.07347	7.2321	9.12464	7.96311	7.25844	6.377	5.08002	6.28483	4.14543	5.05438	0.35924	0.540014	0.347218	0.418488	0.314435	0.543967	0.418488	0.538532	0.615624	0.418488	7.59581	7.71095	12.6658	15.4257	13.7779	13.1872	21.5031	16.5805	19.4853	12.3441	12.5696	14.8458	13.6263
Potri.005G186500	23.5584	50.2034	69.4517	93.4684	64.9073	127.448	70.3124	156.217	1.82049	3.55056	1.97013	4.76276	1.32477	4.28741	5.84647	13.6574	24.0812	74.5532	20.4388	49.8502	10.4882	11.3116	5.54643	19.7363	11.071	11.8728	1.099	3.218	1.3148	2.60492	6.20144	5.25055	2.60492	9.16546	4.91992	2.60492	50.3801	51.6177	15.6814	12.1533	14.6721	11.036	6.69303	14.5417	25.5324	14.9677	15.9728	16.5527	12.2516
Potri.005G190200	5.53683	7.54073	8.47897	7.68524	6.92348	5.7408	4.92626	8.14116	3.05205	2.41867	2.08373	2.95719	1.63643	1.17734	1.95917	1.68839	21.2262	13.9785	17.861	16.3735	7.4563	8.17963	4.69695	7.35858	7.47596	6.75061	0.736647	0.916285	0.685063	1.44521	0.917024	0.620182	1.44521	1.08043	0.994331	1.44521	15.2501	15.8545	11.9658	12.0496	8.37639	14.088	16.5538	23.5778	25.0866	18.8178	8.50208	15.7208	8.0137
Potri.005G196700	12.1216	24.7077	46.8124	72.6309	74.5049	97.1792	92.5829	145.368	22.9702	26.5528	14.3655	36.1608	7.63111	18.8377	12.4127	22.9579	68.8268	69.508	42.4739	52.8723	49.898	34.2653	7.69084	20.8302	15.2631	24.4712	4.71242	7.10731	3.74422	0.742872	1.65849	2.62646	0.742872	4.89766	4.51254	0.742872	80.9344	82.9044	12.2711	4.13008	15.1081	45.2347	14.4959	44.6829	18.2973	54.679	25.0388	90.4976	20.9104
Potri.005G199600	180.652	168.673	169.988	291.275	115.801	93.8208	121.657	253.091	21.8036	29.163	12.031	16.8967	37.2073	46.3601	8.79854	14.5035	19.758	70.6361	18.4997	44.4653	53.078	40.258	11.1277	21.2731	85.7887	122.938	2.15986	3.76125	2.82117	0.769984	1.38968	0.978276	0.769984	2.5694	2.96997	0.769984	51.0114	54.0218	17.2241	19.8224	14.7501	13.8989	41.2324	14.7114	36.9193	39.2778	21.776	38.4995	33.7313
Potri.005G206500	7.1753	8.86474	0	7.83134	16.9386	15.8111	16.2196	8.62622	1.72888	1.99946	2.84491	2.6911	1.05654	1.17866	4.12922	2.7052	10.3363	12.4665	16.9441	17.0009	8.00102	7.47604	9.42577	11.8178	7.03194	7.42516	0.54551	0.728931	0.523684	0.495341	0.653668	0.592835	0.495341	0.948168	0.750698	0.495341	14.2528	14.1205	8.29601	8.88244	9.48875	11.2105	11.9081	14.3837	12.0278	10.9058	9.5216	11.1197	9.74055
Potri.005G214000	3.59551	5.49383	7.20942	4.07156	1.92348	1.59866	1.75322	0.824684	0	0.189151	1.54199	2.60356	0.250547	1.4619	0.24854	0.220253	1.79024	28.7624	3.00826	13.2522	0.115863	0.2656	1.3347	18.2378	2.29259	0.459641	0.0218311	0.044226	0.0535475	0.169839	0.71629	0.384452	0.169839	0.0403143	0.0618923	0.169839	2.50245	1.50099	7.19306	42.2024	3.97232	56.1615	2.96852	130.154	25.3059	6.27819	4.96197	18.7976	2.2727
Potri.005G214600	5.78953	6.04695	7.8072	5.9577	5.44785	6.22616	4.02388	4.60628	0.975651	1.0257	1.43887	1.54376	0.702715	0.837512	2.84506	4.52614	4.71355	13.1422	8.32301	14.295	5.65032	5.05496	4.93311	9.40933	9.44905	11.7734	0.367301	0.384254	0.316572	0.376998	0.60252	0.442365	0.376998	0.47503	0.444056	0.376998	11.6002	12.2521	2.64315	4.25969	3.5461	3.8257	0.145103	6.37075	2.58184	3.41503	3.01129	3.64188	3.21693
Potri.005G214700	0.786611	0.974975	1.77891	1.09403	1.63114	1.47432	1.29433	1.5355	0.272594	0.191078	0.503818	0.457057	0.327382	0.180733	0.324761	0.987704	3.65199	8.23869	5.16239	10.4132	1.94975	2.64285	1.56504	2.56582	1.71224	1.4921	0.227138	0.258264	0.151741	0.246539	0.322248	0.305359	0.246539	0.464966	0.442772	0.246539	1.53988	1.44344	4.07196	3.22173	3.7771	6.10386	5.65001	3.55078	1.18639	4.56754	3.94413	4.8883	5.30122
Potri.005G214800	9.00969	7.84258	6.25175	3.25432	17.7207	15.0028	3.9929	7.96864	0.877549	0.803681	0.678973	1.7833	0.658706	0.141498	0.915941	8.18034	6.48448	11.4339	1.13303	5.08093	6.20165	7.90627	4.09854	32.5891	1.25646	11.2637	0.533144	0.326329	1.22889	0.0543119	0.171951	0.642496	0.0543119	0.200607	0.48536	0.0543119	4.88647	4.53584	45.0584	2.96766	22.2069	0.459126	0	10.0234	44.7172	1.4241	20.383	0.854648	22.1759
Potri.005G217500	18.0828	21.8053	24.6634	28.9913	33.7177	42.0987	36.8647	42.6497	10.281	12.3385	9.45178	12.0706	13.1461	14.2258	14.2595	14.4458	34.7419	34.2659	27.5222	24.2728	20.6783	17.6192	11.2808	15.7676	11.1158	13.147	1.39522	1.83615	1.44388	1.44401	1.52152	1.53762	1.44401	2.06486	1.6909	1.44401	24.8064	24.398	8.63083	10.015	7.48382	10.786	10.1737	15.7347	7.63922	11.0427	10.9409	15.0755	11.0739
Potri.005G217600	155.048	180.128	126.303	121.734	88.93	94.1891	90.5867	66.8619	7.94987	9.79328	19.6953	18.6325	29.1651	35.8909	32.0801	24.998	68.0447	103.832	63.2037	60.7251	106.951	86.8299	131.483	142.571	205.771	261.211	3.65296	4.61429	3.68996	6.79337	5.86194	5.26363	6.79337	5.16372	4.45505	6.79337	173.607	174.985	69.0612	79.0254	66.0539	59.6123	43.4901	83.5266	88.8867	57.5507	53.5896	56.0899	55.4517
Potri.005G223800	1.17067	3.44859	6.58469	2.96082	2.88995	7.41954	3.29004	4.51626	2.56121	1.9079	4.8792	2.75034	0.733925	0.55135	2.54743	1.20721	14.8022	30.8268	7.6312	8.58102	18.0456	16.3513	13.9997	17.499	3.36988	3.51483	1.23091	2.29077	2.04926	0.155511	0.346401	0.404582	0.155511	0.295652	0.231103	0.155511	2.64813	2.01436	4.06159	2.89332	1.95489	3.42726	2.36356	4.16791	6.21039	7.58277	2.72969	5.83976	4.05875
Potri.005G225000	20.1053	36.4659	33.1125	40.9165	58.2384	78.2492	55.9135	63.0453	13.1327	11.8416	8.2647	10.4057	4.49717	6.82581	10.3851	15.0529	42.136	70.7505	46.8699	60.1101	90.3953	86.54	34.4552	50.6071	31.7073	41.8074	2.66615	3.44526	2.58235	2.08698	3.01619	2.60322	2.08698	2.54753	2.13677	2.08698	45.3338	49.3553	32.5194	25.8943	23.9581	26.361	22.5947	61.071	29.6527	14.279	30.6662	22.7384	28.3771
Potri.005G228200	5.67618	6.69459	8.726	7.34556	8.426	11.3587	12.4762	15.6656	1.69846	1.40151	2.61546	1.95828	1.01992	0.778542	2.52938	1.80498	7.97999	2.66444	18.2247	7.50182	8.91294	6.88023	13.1414	17.2556	8.05251	7.43865	0.523565	0.542491	0.409389	0.725665	0.504424	0.791012	0.725665	0.715365	0.679843	0.725665	8.44567	7.73966	25.9805	20.1789	33.3991	22.1533	24.4972	17.5888	30.4655	21.9816	26.401	20.7621	29.0641
Potri.005G229100	40.8754	56.5793	28.9663	25.447	14.2179	22.0907	14.6952	16.176	2.37501	2.11019	16.4816	6.82536	7.14078	6.25733	10.24	6.08004	10.5683	5.41807	22.8148	8.59746	18.0452	15.6107	53.1256	68.495	21.7631	28.5593	0.512239	1.34163	0.785182	2.41081	1.01938	1.79646	2.41081	1.42888	1.29815	2.41081	13.7402	16.4775	20.3981	15.5564	22.2489	16.6424	20.6722	15.5688	12.1207	20.9213	22.3097	19.194	19.289
Potri.005G244400	37.8796	49.5168	30.2077	39.8135	38.074	37.7555	42.59	35.8205	2.82328	2.67139	4.92415	3.58631	7.04236	6.73225	6.7261	6.55048	12.3894	23.268	23.7738	19.4164	18.661	17.5825	23.1638	29.759	31.7278	35.7552	1.24679	2.9134	1.83753	1.99304	2.92343	2.38147	1.99304	2.23574	2.57164	1.99304	37.1641	38.8274	20.1253	31.018	20.1316	34.8553	0	48.1475	41.6901	64.8597	21.9702	44.5992	22.0225
Potri.005G247800	1.15719	1.98323	1.38979	1.64844	1.09072	2.4146	2.51077	2.87278	1.65581	1.07846	2.03983	1.67735	1.98863	1.26458	2.63026	1.52274	2.36822	2.1951	2.91889	2.21745	2.45335	3.37826	0.84112	2.38502	2.47217	3.30769	0.158006	0.06067	0.0438073	0.166307	0.381643	0.412601	0.166307	0.211346	0.289724	0.166307	1.79301	1.60898	0.783834	2.18654	1.545	2.67728	1.97395	1.38665	0	0.701541	0.714176	0.99836	0.836472
Potri.005G247900	24.544	28.1563	25.5422	37.8173	41.866	51.0737	39.6515	53.5398	5.10477	6.9047	7.3249	8.02031	6.19931	6.3536	8.78289	12.5279	20.6078	27.3341	22.4612	26.8026	23.7959	24.4589	18.522	37.0949	28.1994	32.413	1.46452	1.68289	1.37902	1.43451	1.58195	1.53305	1.43451	1.50087	1.87094	1.43451	36.7537	33.5849	20.4472	19.808	19.2438	22.7594	1.45624	29.0888	18.8155	20.5668	21.7659	22.5621	20.2514
Potri.005G250900	10.4921	12.6383	9.89828	9.35025	7.41645	8.53714	8.38327	7.43231	1.77684	1.85495	2.44039	3.08517	3.84979	3.01483	1.34862	2.32409	6.1932	9.73627	11.4943	14.7138	10.0727	6.91784	12.3469	14.0309	20.2315	16.1153	0.662782	0.836087	0.759675	1.04415	1.26197	0.743386	1.04415	0.822486	0.84818	1.04415	18.13	18.1432	11.9263	9.68269	11.308	11.2776	7.88511	16.9593	17.5243	10.2282	13.1155	11.6571	8.69707
Potri.005G251500	11.639	11.6752	12.357	13.591	6.78865	11.2384	6.8243	9.39803	3.1544	3.59453	1.5239	3.16248	2.74846	2.73118	3.537	4.73596	12.6589	48.3773	8.01177	17.7014	10.2357	8.89507	9.45848	14.5696	10.8239	11.9542	0.66215	1.55785	0.61022	0.682926	1.12246	0.925497	0.682926	1.03156	0.743656	0.682926	19.9743	17.9308	7.02992	5.29974	9.92488	4.4202	4.42601	13.643	10.1092	4.60125	6.80613	6.34446	6.9129
Potri.005G255600	41.4451	58.7564	48.6358	49.7361	29.0729	43.4481	35.3908	34.059	4.79051	6.33773	13.4892	17.7715	19.7259	15.5477	14.2682	13.8151	15.5629	42.6407	31.6639	30.2364	20.1478	23.2386	80.3887	101.833	72.7125	89.5738	0.817719	1.50584	1.26145	2.86352	3.39152	2.50718	2.86352	1.4409	0.919022	2.86352	122.77	125.679	30.8079	16.0764	21.1902	19.2291	0	29.857	21.0728	12.515	15.9676	8.96303	39.6207
Potri.005G258000	26.5334	39.4273	41.9486	51.0757	44.9559	68.228	51.8951	62.1247	2.7674	3.14342	3.29557	4.56818	2.88049	3.72931	5.71481	5.2492	31.7437	37.0134	33.0329	31.454	23.0542	20.789	25.0118	33.5601	43.4021	38.6483	2.59855	3.94812	2.54745	4.03808	3.37069	4.27681	4.03808	4.31935	3.5285	4.03808	49.8735	50.222	48.0186	29.7024	43.7217	35.236	4.48887	91.1258	50.419	38.4172	48.7632	32.8336	45.3746
Potri.006G001500	73.4947	89.6272	78.5215	108.474	63.9011	64.3148	53.3595	52.7465	18.0079	17.2649	18.0035	19.1688	27.117	30.84	21.232	36.1879	35.9147	51.7637	32.6776	52.6754	59.2966	39.7125	64.4014	67.4775	108.639	109.285	2.36768	4.61005	2.40282	3.00462	3.13999	3.26391	3.00462	3.23364	4.26986	3.00462	64.5834	69.7334	31.3102	27.7545	26.9016	23.9809	0	35.6189	52.1303	19.2301	29.1006	19.8188	21.9815
Potri.006G007100	0.787094	1.98216	3.29997	1.58622	7.12207	17.4153	10.7144	12.5651	8.22325	9.29475	4.16316	2.79573	1.08231	1.46075	26.3041	10.9433	6.18675	3.98228	15.54	2.71434	0	0.147219	4.18702	12.7092	0	0.0216215	0.0546067	0.0706679	0.0629797	0.137072	0.0442176	0	0.137072	0.0317481	0	0.137072	0.066403	0.589259	0.0930786	0.474456	0.0882655	1.14309	2.07411	4.16108	0.928591	5.13744	1.24579	2.26673	0.951887
Potri.006G010100	6.90004	9.45455	9.30434	10.4631	17.0028	14.4128	14.8605	16.9161	1.93522	1.92466	1.37977	1.68202	1.34521	0.958047	2.1004	2.122	9.23323	4.95368	12.2751	9.53155	13.7261	11.2206	8.66173	11.3364	6.39098	7.19372	0.5777	0.748475	0.509746	0.606537	0.532751	0.468493	0.606537	0.309868	0.511824	0.606537	8.89482	8.46589	12.1205	12.1114	11.9647	12.0201	8.93876	19.4775	18.06	13.0097	12.2606	14.966	15.1325
Potri.006G016200	38.2983	59.6655	53.0533	40.5516	46.3174	77.4965	147.132	36.4856	2.61795	3.42548	10.3157	8.2487	6.66559	6.83286	6.4172	8.89452	59.8191	13.48	137.569	28.6396	7.55977	7.55284	18.8839	59.3363	25.6965	25.0225	0.390424	0.292331	0.278214	1.42274	1.44655	1.47797	1.42274	1.83013	3.458	1.42274	7.98214	9.63339	14.2145	11.2455	5.4225	8.65933	7.7447	14.187	23.996	6.19285	14.618	7.55034	13.5598
Potri.006G032800	14.3844	21.8677	18.0298	21.8218	20.0114	20.9856	17.93	15.3766	6.42228	11.0196	13.0936	10.6613	5.20413	7.73967	15.1026	18.1661	57.2463	33.6839	43.742	38.5678	35.0231	30.5135	27.2428	47.2323	12.7096	17.1436	2.65975	4.46694	3.12471	5.375	5.62468	5.23544	5.375	4.29747	3.633	5.375	89.628	90.312	27.5703	13.1544	16.4215	12.6784	0	12.6319	13.4608	13.4246	19.6118	19.3886	11.6906
Potri.006G039000	17.7362	20.3996	21.6123	31.0242	53.5717	42.8012	30.9127	31.4529	6.07549	7.36	6.05386	5.95241	2.99173	2.78004	8.89766	9.70021	37.9508	48.1326	37.9946	44.7845	31.8915	28.7828	19.4349	36.5	9.18571	10.8796	2.02323	3.43867	2.59697	1.44482	2.09973	2.62032	1.44482	2.84243	2.10543	1.44482	52.8611	53.0341	14.4715	24.1944	20.7408	23.1489	20.8803	39.8812	39.0923	25.9267	23.2381	24.1689	21.9781
Potri.006G041200	13.8885	15.1907	20.3035	19.7261	22.8211	17.5386	15.8582	14.3353	1.06489	0.854209	1.22987	1.23064	1.11907	0.774551	1.42727	1.8644	18.0197	25.4404	17.6584	27.9405	11.0883	8.27156	5.79867	9.72663	9.04704	8.0946	0.356861	0.621753	0.664196	0.718563	0.828477	1.04004	0.718563	0.804906	0.647346	0.718563	16.7994	18.1249	9.60874	12.1539	9.82894	6.40066	8.95445	18.7971	16.0782	5.99957	11.5013	6.81686	11.2353
Potri.006G043800	4.43156	7.42502	3.5944	12.0571	10.7208	13.5233	9.19015	10.6072	1.10735	1.81906	2.11804	1.69533	1.43492	1.68338	2.91627	5.04923	13.2288	39.1726	15.3504	14.8916	3.20395	3.21325	3.9944	6.44861	4.76719	4.00317	0.285009	0.908213	0.522204	0.758989	0.919148	0.649155	0.758989	0.708439	0.513844	0.758989	10.1585	10.0416	7.05347	6.36307	5.99347	11.3992	7.43535	12.3657	5.06967	9.39783	6.13956	13.0101	8.18017
Potri.006G069100	4.10157	8.69471	4.54627	7.45869	4.92417	14.0227	3.18815	5.19461	0.563508	1.33095	1.91543	5.25666	3.39614	3.82337	7.89886	22.7304	6.53696	5.24164	34.4744	12.876	3.28644	6.77928	23.026	38.762	5.05383	6.81046	0.727308	1.32556	0.628082	9.90443	1.92189	1.9219	9.90443	0.671394	1.14834	9.90443	8.7873	9.37806	13.8169	8.65951	7.84139	6.89067	7.19434	9.06073	20.9507	1.70265	18.6731	4.19627	12.0257
Potri.006G069600	0.164063	2.33188	0.429907	0.194016	0	0.365704	0.139293	0.129351	0.234802	0.343296	1.15703	1.10131	0	0.152755	0.559473	3.63343	5.7426	0.518793	21.3595	7.9724	1.43452	2.13754	13.449	40.212	0	0.252901	0.0422973	0.147139	0.46624	1.69103	1.05169	1.1228	1.69103	0.021641	0.102672	1.69103	0.122787	0.0518712	5.25784	4.91159	6.00741	2.91368	0.830378	1.12296	7.89292	2.01306	8.171	1.87654	13.8556
Potri.006G072900	82.8186	79.9833	72.1652	104.568	107.972	98.8948	78.5917	100.79	6.13307	9.15563	13.2495	18.4666	9.07329	12.4969	12.0051	30.1262	25.0993	99.8743	31.5107	64.6337	29.3346	34.1186	20.6997	39.0781	50.4128	67.8241	2.28073	7.65294	2.43436	3.99317	6.65317	7.05715	3.99317	11.6783	12.1289	3.99317	136.231	137.75	25.5979	24.0698	25.1314	27.0538	29.9677	31.0313	14.8087	16.9773	27.4049	21.4972	26.5697
Potri.006G075900	18.1697	19.4461	15.0043	18.0403	12.2393	15.5617	15.7656	15.9099	2.19703	2.06699	5.18762	3.66354	3.24606	3.86688	4.2935	2.8698	12.8935	20.8668	17.7869	15.3452	19.571	16.8346	18.0194	24.0321	43.0965	42.8247	0.766467	1.00885	0.837382	0.835097	1.15068	1.07718	0.835097	1.11438	1.82585	0.835097	21.8498	22.2695	30.5577	19.0529	36.5868	21.2501	0	39.2735	32.0334	23.2418	29.1356	26.2097	19.7929
Potri.006G076200	43.3995	47.0853	15.3274	14.0431	12.3952	15.6442	20.0734	19.8696	1.1301	0.698999	11.5088	12.9263	12.8939	9.96153	5.74453	2.68527	6.30367	1.23183	9.85839	6.60022	16.8601	18.1394	30.4081	37.9647	127.699	173.814	0.265904	0.299799	0.216523	1.10552	0.559398	0.796115	1.10552	0.268209	1.11274	1.10552	3.20144	4.16557	22.5852	16.6186	25.239	18.0407	0	7.4222	15.6089	18.1959	23.875	15.3142	22.2941
Potri.006G077500	28.1142	65.3752	79.0238	80.5745	28.7883	48.7451	32.3548	50.1677	87.4149	66.0308	127.447	122.694	102.577	80.9922	51.1164	49.3651	57.4655	74.599	90.1169	78.4848	79.301	63.2488	88.7122	122.332	67.9107	94.9953	6.4146	12.4874	6.28313	8.18301	14.1126	15.5565	8.18301	16.1442	10.3965	8.18301	206.55	206.574	258.579	167.934	192.38	204.731	0	190.799	285.762	231.992	195.797	223.508	181.503
Potri.006G082100	33.1697	32.3465	48.9053	58.9058	53.3513	44.9007	52.1654	61.4953	10.1706	11.3984	11.5722	15.7632	6.2243	10.4172	19.0212	19.8225	70.5645	35.0076	70.9607	64.8873	31.838	24.5098	20.8291	30.27	17.7854	23.1017	9.96604	10.7578	10.6181	13.8451	17.2101	16.3646	13.8451	12.4386	13.339	13.8451	49.0329	48.344	12.3242	10.912	10.8474	13.9535	25.2857	24.5587	10.9826	21.067	10.8062	14.9269	11.2506
Potri.006G083400	16.6293	19.8443	12.8968	18.6287	17.4269	20.7966	13.4507	10.4962	4.91366	7.64249	6.24238	6.40981	11.8026	11.284	32.7458	35.2893	19.0408	41.1875	14.964	19.6193	12.1091	10.6684	36.674	50.2937	16.811	13.3438	1.10177	0.573287	0.708267	1.46477	1.00274	0.608733	1.46477	1.02341	0.851078	1.46477	15.5952	15.4538	7.52904	6.98921	5.57878	8.46132	1.37156	21.1706	9.30809	9.2708	5.37571	9.83704	5.13528
Potri.006G083600	11.606	12.0853	11.415	15.5031	14.3514	12.185	11.3117	12.554	1.86389	3.2476	2.85045	3.58414	2.88164	2.76406	3.29259	4.63052	11.7871	22.8786	11.6232	16.2903	6.91593	7.99789	6.83665	11.6343	8.44725	8.05434	0.682386	0.820224	0.363328	0.689811	0.545356	0.717571	0.689811	0.82654	0.915926	0.689811	11.8924	11.822	9.66028	9.8862	9.68269	9.47609	0	14.5013	10.1501	7.40925	8.19118	10.5212	9.7919
Potri.006G085700	8.99545	8.2635	8.91643	11.4483	21.5079	19.0114	16.1996	17.6573	1.17497	1.73722	2.25996	2.29045	1.24006	0.989889	3.49983	4.27895	15.4819	23.2448	17.1686	24.2708	11.8404	9.22303	7.12785	10.4385	5.40664	5.40844	0.864393	1.45961	0.864538	0.893886	1.21551	0.775522	0.893886	0.857488	0.844399	0.893886	13.3454	14.6459	13.241	13.1482	14.3829	22.084	14.5452	18.8915	7.59291	16.0638	16.932	23.9352	15.8426
Potri.006G086800	27.0899	74.1971	32.8229	30.7457	47.5343	101.442	25.9242	49.3896	29.7121	28.6606	8.13846	13.3844	2.09448	1.45222	2.4286	3.16006	119.491	188.66	38.8427	103.746	379.399	304.141	57.6568	104.847	35.5865	53.1478	6.50434	15.0656	6.16774	1.6108	2.91984	1.49652	1.6108	2.7962	0.728997	1.6108	17.9583	39.4778	415.922	324.662	429.639	111.132	468.714	260.181	836.582	192.959	432.017	238.118	425.068
Potri.006G088000	10.0681	15.9289	10.5589	17.5108	30.8293	45.6288	16.8027	27.2967	3.33242	2.7591	5.58784	6.89169	3.81434	1.83924	3.23972	2.77822	19.2801	14.6846	13.6416	16.0416	17.1399	15.2127	12.8616	42.592	19.2201	18.1241	1.44274	2.76602	2.25711	1.60982	2.46277	2.44883	1.60982	1.99808	2.73792	1.60982	15.4927	13.9564	162.655	104.027	75.2111	42.4664	62.3634	224.828	135.451	22.2129	49.1152	31.5267	47.8642
Potri.006G093500	0.491388	11.9959	0.965715	5.05907	1.38949	99.5443	1.39066	18.4028	0	0	4.33148	7.60385	0	0.127213	0	1.26539	0.150865	1.39836	1.43667	8.21677	0	0.108457	1.71422	270.418	32.921	1.33468	0.037058	0	0.027627	0.249031	1.0054	0.141683	0.249031	0	0.182714	0.249031	5.4259	1.63868	87.0863	386.565	31.7206	762.61	5.21167	2355.16	98.3944	73.5916	18.8151	327.738	4.91643
Potri.006G095000	36.0613	44.8768	23.173	34.1466	11.2187	12.5162	16.5176	15.6575	1.02128	0.686378	8.39637	2.36256	12.8412	10.4695	2.30009	3.72625	5.37761	2.50949	16.3759	6.823	8.56635	8.55927	25.4162	32.9495	84.1325	85.7674	0.227199	0.311629	0.0499494	1.58861	0.99262	0.706258	1.58861	0.653502	1.47088	1.58861	7.5025	6.95057	8.11022	11.4541	11.3699	8.04003	3.70317	4.51039	8.38552	4.79779	6.75887	6.7995	7.24985
Potri.006G095400	14.1792	19.7458	25.7691	18.033	47.4756	34.0091	40.7528	31.8783	4.19338	4.5172	13.0104	20.204	3.91707	4.93387	16.4679	16.4667	28.655	30.8154	34.6378	44.2263	22.4268	19.2924	27.9557	34.5532	17.1424	20.2699	1.49809	2.06837	2.54627	1.76532	2.82054	2.34859	1.76532	1.58714	2.22061	1.76532	46.3155	47.0878	15.5385	21.7393	15.7106	38.4668	11.6905	26.6692	4.5529	10.2503	10.3539	10.3894	7.23023
Potri.006G099600	59.7626	88.9887	89.869	183.336	64.1184	114.814	59.0514	68.008	2.03606	5.15421	0.783798	5.77899	1.48065	4.02117	3.03414	17.0716	19.5801	167.43	55.9883	73.4786	32.5266	19.2158	12.7259	26.2915	25.5831	31.9419	1.24409	3.57471	2.35695	1.76444	1.66434	1.3864	1.76444	2.07015	2.04605	1.76444	181.907	182.046	25.9908	34.8391	17.5242	15.269	0	24.9994	117.156	26.2478	23.7117	18.2297	12.2562
Potri.006G100100	5.98433	8.23786	5.67016	6.74132	6.2353	10.3961	5.54574	6.97127	2.08078	2.38784	1.45655	2.17198	2.29699	0.996891	3.05417	3.30847	14.3932	16.4817	13.5177	17.1353	19.2627	15.9136	16.0796	20.2941	14.4236	14.0575	0.494701	0.599173	0.357965	0.52393	0.465588	0.5124	0.52393	0.39488	0.320247	0.52393	10.2142	9.63543	18.5032	11.128	15.7413	21.0557	18.3166	31.5066	12.5397	18.0707	18.3914	22.4898	15.3274
Potri.006G105100	24.8072	45.8574	20.5045	36.2704	69.7586	64.7487	54.3473	24.9616	8.13156	5.00723	1.36884	2.89299	5.94451	7.44843	28.3411	35.3624	48.0664	39.9506	93.1081	29.9042	14.1919	15.096	36.1248	69.1747	46.6175	35.482	2.12274	1.06671	1.13567	4.72465	3.42547	3.35322	4.72465	3.95442	4.71394	4.72465	16.1409	13.6478	14.9269	25.4527	10.3693	42.8467	8.75613	78.5903	18.5016	12.1741	20.2541	16.4664	16.9546
Potri.006G112600	3.38488	7.14299	10.2635	4.17089	7.49757	10.2332	21.5333	4.47075	3.94475	2.69537	3.32499	2.4151	1.87012	1.37844	2.96821	1.22238	14.6988	4.26619	16.3914	8.64092	5.88076	3.63866	4.23795	14.7673	3.63369	2.54424	0.403115	0.560531	0.356515	0.702961	0.607956	1.02536	0.702961	0.478936	0.746824	0.702961	1.31112	1.30823	10.3079	16.5441	8.54793	9.31036	7.79528	13.6673	13.2779	2.74317	11.0112	3.89391	7.82552
Potri.006G113400	42.3941	57.564	76.0326	57.3987	20.1786	129.675	34.6785	60.0812	30.3083	20.0072	13.0564	22.2552	9.14772	18.2158	21.6556	9.73126	54.9119	90.8105	88.4926	29.9287	214.592	111.16	106.714	125.639	53.1399	74.0969	7.95593	3.39477	3.18768	4.34849	1.58536	5.06998	4.34849	1.53921	1.79014	4.34849	37.1507	37.0683	7.95646	8.30257	6.36685	1.5141	4.20897	1.19297	20.0898	3.3734	17.7828	3.99797	37.5731
Potri.006G113900	24.6691	21.5526	24.9726	23.2619	15.1974	23.759	15.4318	25.3664	1.58733	2.0896	5.4151	6.23188	5.28717	4.50422	3.86249	3.92637	17.6964	20.9143	19.6219	22.4468	10.485	13.42	14.866	29.5615	14.654	22.1079	1.09367	1.39694	1.1668	0.931188	1.86404	1.21845	0.931188	1.30981	1.28671	0.931188	18.5402	17.5853	17.6999	11.2468	15.7883	14.3509	21.8549	64.0104	13.1326	16.7492	11.219	19.3699	16.3491
Potri.006G114800	144.949	227.957	187.787	219.364	246.488	337.45	245.489	282.846	10.3353	13.459	19.4489	25.4133	13.5459	18.6349	25.816	46.4216	134.063	248.728	153.284	409.271	508.45	344.717	355.043	439.551	289.405	248.954	10.4486	11.2691	7.27747	12.9687	22.946	16.5525	12.9687	17.2547	12.4407	12.9687	267.678	231.146	451.45	296.65	392.237	230.985	0	332.444	308.073	236.045	503.458	429.443	452.362
Potri.006G122300	21.5958	24.9732	19.0709	23.1592	16.8734	23.3629	17.6431	16.3526	2.7211	3.25752	5.87399	4.92883	7.78408	5.8483	8.11838	7.1635	13.2108	29.4727	10.0437	8.11563	7.9054	6.80592	7.70176	8.96889	10.7601	10.7494	0.603802	0.850124	0.572129	0.826742	0.766824	0.55412	0.826742	0.995391	0.727091	0.826742	14.8576	14.7638	16.6839	14.9539	15.4408	21.3686	0	18.4298	16.1295	19.2648	17.3422	21.5613	13.4659
Potri.006G126300	40.1974	49.3017	45.4331	45.3984	42.2482	57.3754	44.1533	43.9289	12.8733	12.5196	16.383	19.5537	17.9061	12.7834	15.8726	17.9618	29.4844	47.2247	29.7749	44.4679	33.6154	30.6366	34.3541	50.0944	24.7669	40.6392	1.53422	2.42792	1.43251	2.32885	2.4957	2.34549	2.32885	2.69315	2.12364	2.32885	66.3936	65.1837	28.6295	23.291	28.8496	26.4967	0	29.935	32.4884	23.9211	27.5778	27.7364	26.8527
Potri.006G132800	28.3445	37.9886	25.4234	37.3841	38.9524	54.5743	31.1211	42.5274	8.26995	11.4451	8.58349	14.3178	9.07191	13.3788	7.9131	17.5939	17.9656	45.7528	18.8104	30.1892	43.8287	25.6484	24.2407	34.6917	43.2506	22.5158	2.31454	4.99806	3.58081	3.31436	6.21601	4.63615	3.31436	4.99618	4.0243	3.31436	23.9568	20.426	70.6657	41.1411	51.3817	25.8643	0	101.734	82.5769	19.6808	55.412	28.9001	50.1599
Potri.006G133200	8.12344	18.3931	9.76946	16.442	15.8582	30.4024	16.249	14.6218	13.5911	20.048	10.3732	15.5056	4.09457	3.49418	12.7681	8.77374	26.3189	24.9058	16.1504	15.1147	49.6858	57.6077	19.8699	24.8633	10.4151	12.641	1.63064	4.9848	2.83645	1.03574	0.743486	0.788816	1.03574	0.369114	0.204943	1.03574	2.55291	1.67857	60.9255	108.885	58.394	48.5012	47.4007	42.9714	121.181	78.98	64.9943	85.3924	42.8982
Potri.006G135600	11.1589	16.0301	13.4325	11.5538	11.3158	9.32863	16.5403	14.2789	1.64018	2.89372	14.144	20.2582	4.92465	5.28651	4.04772	5.70782	15.2062	18.36	16.6376	21.9192	16.0148	11.1459	16.8139	20.5212	28.8147	28.8585	0.33572	0.458298	0.396514	0.579953	0.864585	0.820165	0.579953	0.245759	0.514527	0.579953	7.48227	6.23721	11.2397	7.48627	11.376	5.66103	10.8638	3.35761	5.90397	7.61951	12.6089	8.7264	9.57884
Potri.006G155700	63.7579	80.5804	65.7312	75.4479	75.4879	82.3325	78.1716	64.4667	12.6621	9.93384	13.209	15.1712	12.5889	13.615	13.691	14.2316	29.2804	30.049	27.5252	32.6381	72.4844	58.0425	35.9091	56.0767	32.9136	44.2206	2.82594	2.79134	2.86923	2.48464	2.75104	1.84123	2.48464	1.80994	2.49571	2.48464	29.62	30.1885	65.5027	63.883	62.1721	59.1315	61.0154	50.8373	64.928	59.0279	66.9136	76.0542	69.819
Potri.006G157600	6.117	7.39422	6.84985	7.64118	5.06637	5.27866	4.74186	4.45815	2.10362	4.00058	5.10893	6.87347	4.9807	7.00624	5.084	6.67674	2.29521	1.62014	3.76992	1.18279	1.09246	2.03472	1.4453	4.07237	1.31865	3.02335	0.465533	0.459034	0.271815	0.387656	0.477994	0.47036	0.387656	0.630024	0.573376	0.387656	4.59474	4.23224	5.4104	6.98677	5.76507	7.64656	0	12.1982	11.0853	7.0204	5.28781	7.74034	5.19092
Potri.006G167800	21.8112	21.1926	18.2997	21.1557	31.0002	52.9564	23.1629	19.2035	1.27975	1.49407	3.26688	3.02686	1.95594	2.45575	7.80956	8.00719	17.1197	97.4804	15.1925	11.4411	16.7188	18.5268	35.3551	50.1352	9.769	12.5881	0.925686	1.13114	0.719032	1.73685	0.956699	1.22488	1.73685	2.79549	2.32882	1.73685	13.7061	13.1768	16.3912	17.0581	18.3743	19.772	15.3757	31.1187	19.6916	13.5647	17.3468	19.6014	17.4197
Potri.006G170700	13.5646	17.2342	15.5833	24.4705	25.6312	21.579	26.7451	36.1145	3.86708	5.05248	2.00413	4.97715	1.66556	2.52234	2.60542	3.62429	12.8644	19.3981	9.44574	23.8214	22.6129	19.2281	8.21625	11.8643	8.60651	9.48046	0.84374	1.19171	0.986993	0.249336	0.645655	0.549486	0.249336	0.926574	0.837456	0.249336	17.8065	15.5369	19.2592	13.0722	19.8372	9.70949	22.6973	7.37487	16.8912	14.599	25.4445	20.4918	26.6175
Potri.006G175500	0.708068	4.33344	3.67404	11.5891	0.244169	21.3592	2.6466	7.60876	0.852793	7.52824	1.00489	3.50069	0.712488	2.48528	2.95963	36.1817	55.3321	368.966	54.0504	79.365	1.27654	1.67368	4.58551	26.3566	1.11658	0.807402	0.593897	2.56427	0.534313	2.24095	4.11836	2.27795	2.24095	3.64526	0.544187	2.24095	62.01	64.4718	1.41771	1.44726	0.676165	2.82052	0.427089	21.7688	2.7397	3.79067	1.1014	5.14168	1.31065
Potri.006G175700	3.33126	5.09617	3.75364	3.61132	6.57922	5.98895	5.30395	5.22916	0.209798	1.27117	1.20611	1.89731	3.27556	3.01127	1.24973	2.582	2.25047	2.50314	1.71455	0	0	1.71925	0	2.84376	0	3.99534	0.692311	1.1248	0.727927	0.978891	1.10138	0.943689	0.978891	1.30931	1.48142	0.978891	4.01907	3.70048	0.750212	1.76151	1.99887	1.3744	0	4.10391	2.10777	2.61437	2.03186	2.72409	3.1425
Potri.006G194400	29.1143	39.7989	19.2187	29.3897	50.0824	52.4761	31.8217	37.371	3.3527	2.90775	5.40866	4.70457	6.80685	3.83346	7.13271	6.10865	22.6059	13.8278	20.5849	16.3192	28.3726	32.8798	29.3281	57.2257	101.755	61.7794	3.35739	4.38953	3.95768	3.38386	2.68963	2.81643	3.38386	3.40955	3.56849	3.38386	19.0461	15.9501	294.752	49.2236	200.392	18.7917	87.339	90.831	222.154	9.40109	111.452	12.1397	107.755
Potri.006G201100	15.9991	18.8974	18.5819	21.1047	26.2761	21.6298	18.2532	14.6446	2.59019	4.0039	3.33489	5.00384	2.83029	3.43699	7.45247	7.73822	13.6784	26.4367	18.5104	12.6089	10.4759	11.1105	7.08375	15.5518	6.91169	12.2307	0.702884	1.01325	0.904104	0.848724	0.561473	0.772086	0.848724	1.0384	1.12042	0.848724	27.1164	26.9035	11.6507	14.1828	12.0968	15.5874	9.34346	15.6539	14.5143	16.0332	13.5052	16.2021	11.9472
Potri.006G203700	4.30347	10.7985	11.223	10.5066	9.07225	13.4143	10.3967	12.0308	6.01055	7.88711	3.59928	5.29217	1.49506	1.87123	2.24281	5.44214	32.737	48.4371	27.0522	37.6975	98.5707	46.6064	17.148	19.9409	12.119	9.76949	1.57947	2.64955	2.1237	1.06639	1.59916	1.72566	1.06639	0.860135	0.551279	1.06639	17.8548	17.7761	25.8089	22.8633	26.932	31.7516	24.6246	51.3729	52.6766	22.5058	20.9603	25.1947	19.9857
Potri.006G204200	83.9892	99.7796	128.987	66.3686	49.7607	39.7455	126.295	85.6154	18.8298	21.8634	142.39	170.739	74.1016	107.013	50.5101	42.5342	18.801	1.93629	94.2389	52.6624	11.5764	26.7935	32.6894	50.5376	116.845	147.116	1.25213	1.84674	0.258478	19.9594	29.654	27.8786	19.9594	15.2778	18.545	19.9594	91.6744	91.544	46.6908	30.3556	19.7845	36.823	0	20.1052	10.0524	16.1706	31.6832	23.1197	19.7284
Potri.006G205800	1.34019	2.53336	3.25993	2.4377	4.57655	4.06074	3.58144	4.09483	0.188676	0.424694	1.74325	1.40721	0.453198	0.475981	1.79827	1.02725	3.1168	6.21147	6.05318	8.85013	2.35742	1.70509	3.16108	4.26116	2.45709	2.51011	0.197473	0.378145	0.295503	0.190716	0.303424	0.218335	0.190716	0.287451	0.249435	0.190716	4.20756	4.11194	5.7478	1.69782	6.00789	7.95147	0	10.3898	2.49523	9.95281	4.69922	9.59386	6.17164
Potri.006G210000	0.301552	1.74821	0.76196	1.08076	3.41077	4.76116	2.4871	2.37736	13.6874	8.91795	1.13931	1.14521	0	0.0669213	0	0	26.1107	3.4329	0.977963	0.945358	77.7628	55.0826	0.3381	0.870168	1.65621	1.37617	3.96348	6.2239	5.99895	0.0372075	0.0367931	0.0783085	0.0372075	0.121561	0.0576175	0.0372075	0.34203	0.703746	33.2537	92.4058	41.6406	60.7454	155.724	38.212	90.1401	81.1446	34.8985	58.4102	64.4982
Potri.006G213400	19.4592	25.1192	22.482	21.6905	18.0253	20.4966	15.86	16.8382	2.85395	3.70375	2.84149	2.27834	1.54984	1.24328	3.19795	2.76284	33.0218	32.2948	26.6459	31.8628	35.7156	33.52	27.9924	41.4233	33.512	26.5504	1.7789	2.516	1.879	1.30651	1.61419	2.12812	1.30651	1.60093	1.34095	1.30651	40.506	40.2824	31.3449	44.0261	30.9696	37.0316	31.0126	33.4218	31.6569	44.415	34.9426	39.9051	39.0142
Potri.006G214400	2.39215	4.18999	8.00376	7.47135	9.03759	10.9025	12.0684	16.1365	2.37678	2.76117	2.928	4.0108	1.42726	1.40733	0.910168	2.05471	1.01982	1.83802	2.34604	3.40874	2.07426	3.2431	1.96536	3.26263	1.58922	2.08122	0.303852	0.740559	0.515333	0.320455	0.812755	0.782449	0.320455	0.761862	0.741522	0.320455	1.48643	1.42972	8.37577	7.86276	10.6187	8.56668	4.60242	8.09693	10.4415	7.99091	9.52772	11.3839	8.86302
Potri.006G214800	2.86413	2.97208	2.60019	3.03138	6.15029	5.97664	4.11667	3.74858	0.548748	0.59081	0.994135	0.786406	0.155069	0.218709	1.19216	1.10896	10.2769	21.5817	7.92781	8.97829	5.3415	4.51157	3.42172	6.43718	1.73395	2.66076	0.299895	0.199729	0.236248	0.15614	0.19963	0.182913	0.15614	0.188824	0.15639	0.15614	3.39916	3.05799	4.41756	4.27034	3.63373	4.14106	2.42898	8.04508	5.06593	5.59238	5.0195	7.44722	4.8467
Potri.006G219900	42.2797	102.183	56.6582	90.1143	119.346	156.763	118.42	128.302	5.12246	7.71933	14.2276	23.8139	9.23781	12.2384	13.6568	19.3359	35.8678	69.9029	58.5124	108.797	17.0425	20.7345	61.7508	86.9181	95.1455	81.4421	2.00721	4.39577	2.43804	2.05227	4.46714	4.09663	2.05227	3.78838	3.50686	2.05227	100.226	107.213	23.731	24.3446	24.8492	25.1352	0	34.1447	29.6519	32.4071	20.3996	38.6232	18.7111
Potri.006G220500	0.245296	0.319415	3.69592	0.301009	0.154138	0.275965	0.0694207	0.192814	0	0.574901	0.864895	0.581526	0	0	0	0.597852	3.01241	8.99709	5.65301	8.84437	0.584988	1.82587	2.99503	9.17347	0.142903	0.262756	0.104677	0.283238	0.132712	0.143523	0.451597	0.42038	0.143523	0	0.0349627	0.143523	0.444369	0.439021	2.74501	4.14989	2.1986	2.60516	0.644212	4.82661	14.6557	3.29301	2.87862	4.65371	6.48989
Potri.006G223900	12.092	34.6578	49.6542	38.2296	35.9438	162.642	12.1737	54.1347	3.09598	4.31867	15.9894	24.4394	12.0128	9.59094	2.55355	4.3992	42.5089	26.3097	33.9416	15.7376	10.714	13.9483	5.87721	235.56	1280.33	219.956	0.560675	0.639804	0.561408	0.982221	1.74788	1.10726	0.982221	0.435652	1.44532	0.982221	23.2592	4.38973	1733.18	483.241	1656.88	81.9397	476.804	1649.22	1298.5	34.2212	467.803	113.323	136.72
Potri.006G232700	18.1173	21.5081	17.2267	13.9655	47.433	33.9418	31.7915	28.5327	0.162401	0.688029	17.1055	19.2011	4.48599	3.96749	2.32176	1.1977	0.139364	1.39941	2.5174	1.42287	0.901908	0.724358	7.17378	9.78471	48.9775	68.8442	0.0169559	0.0488841	0.0408474	0.100842	0.0481751	0.124565	0.100842	0.0307135	0.372812	0.100842	0.430058	0.125041	1.30979	4.03587	2.34537	1.01756	0.392185	0.529766	3.83697	1.1352	2.85364	0.586385	2.12861
Potri.006G237900	7.18812	10.6655	10.7158	10.9408	12.6242	18.972	14.502	15.6448	2.86039	2.61921	4.57058	3.37628	2.57628	1.75059	2.86275	2.17844	5.89077	2.98772	13.0139	5.91697	8.38763	11.5233	6.17213	10.7272	5.77206	7.37378	0.281825	0.537907	0.710119	0.238607	0.630425	0.425065	0.238607	0.3568	0.291899	0.238607	11.3388	9.89702	6.5156	5.35082	6.79008	9.81645	0	12.505	7.74977	11.3993	7.46769	10.8555	7.39586
Potri.006G243100	30.3556	25.173	24.486	25.1908	23.2182	26.038	30.536	36.9032	3.72731	4.19605	7.13157	6.61159	10.0007	6.91267	8.40873	6.24213	26.7005	22.2527	23.7873	23.5033	21.6779	16.2227	15.8695	23.0594	33.6206	31.1982	1.85981	2.23586	1.43225	1.49709	1.55489	1.4054	1.49709	1.78874	2.14829	1.49709	20.2574	21.1381	20.8384	14.3145	23.7431	18.4215	14.3102	23.4848	13.5915	19.4019	20.0093	20.299	21.3242
Potri.006G247000	12.7914	11.767	14.6447	12.4098	14.2713	12.9609	15.7242	13.89	2.3806	3.13556	5.65592	4.6279	4.01634	3.19552	4.45685	4.81184	17.4863	31.7849	21.4676	27.7257	21.8446	14.0269	12.0865	14.8215	11.5338	10.9595	0.750981	1.03752	0.746659	0.928211	1.12364	0.889877	0.928211	0.764582	0.568437	0.928211	14.9157	13.6915	15.1685	14.8936	15.9559	16.2565	14.74	20.3626	15.9391	18.5609	18.4704	17.3283	14.4221
Potri.006G250900	15.1755	18.0084	18.2372	23.515	31.1645	34.8099	23.204	40.4816	8.5524	8.21055	5.31297	5.85719	5.71015	3.8978	4.65481	4.43889	32.7986	17.0529	26.1109	36.7518	28.4273	30.8951	16.7566	25.3327	16.3118	16.8208	2.16252	3.15651	2.30813	1.00521	1.47041	1.72038	1.00521	1.99952	1.95879	1.00521	24.9577	24.1323	25.344	32.9198	25.9848	32.8266	0	49.1044	40.7669	33.28	27.1276	33.615	36.6044
Potri.006G252300	8.78136	11.1105	6.99504	8.19168	12.8562	11.7838	7.43351	6.53436	3.12354	3.39716	4.80993	3.90403	2.41159	2.67508	2.92388	3.53503	4.02069	7.3451	4.34305	6.4748	14.8679	12.765	5.98091	6.52495	8.35354	9.80397	0.446623	0.650075	0.430137	0.336195	0.503653	0.387148	0.336195	0.50019	0.567634	0.336195	7.80326	7.4069	15.711	10.8625	12.5011	8.17748	6.6872	8.32169	18.2592	7.8103	18.4753	8.55411	13.7341
Potri.006G265700	12.3692	12.9521	13.4994	14.897	20.3281	18.8561	17.1089	16.5471	3.60404	4.12294	3.001	3.86895	4.16813	3.1482	6.61413	6.16553	16.1622	22.6852	22.0921	26.1022	15.1292	11.7907	10.6935	16.3432	13.1848	12.5189	1.16969	2.17051	1.41175	0.862418	1.05402	1.64421	0.862418	2.62197	2.07414	0.862418	18.9508	20.5233	13.7021	11.087	12.6189	11.8978	0	29.4517	18.6658	13.1333	14.1257	13.5706	14.2313
Potri.006G275300	22.4273	29.8257	34.4046	39.5796	37.7903	54.7708	44.049	64.8271	4.27223	5.09207	7.61261	8.21272	5.40582	5.54354	9.7837	9.46777	33.5455	49.2106	50.2387	63.1417	31.651	29.7191	41.66	48.88	32.7099	40.9292	2.25216	3.12376	2.19424	2.16418	3.14608	2.96249	2.16418	2.32559	2.11636	2.16418	34.3433	32.1118	27.749	21.7198	24.336	25.3142	19.9096	81.1381	34.2832	32.444	30.8298	24.8013	31.2093
Potri.006G281100	2.30648	3.16011	3.7942	2.81248	1.75397	2.94518	4.26418	3.20587	0.118382	0.210564	1.31296	1.44733	0.711091	0.741207	1.60799	1.23018	5.9872	4.66026	7.84311	6.03996	1.70642	2.62878	5.18435	6.27379	5.5794	4.91755	0.0213314	0.0240446	0	0	0.0232233	0.0243215	0	0.0472358	0.0229206	0	0.209151	0.279682	1.86319	1.67738	2.60669	2.4017	0	1.94486	0	1.11949	1.83863	2.10987	2.1086
Potri.006G281200	41.3155	33.1112	31.5171	31.5522	22.6317	35.786	25.3597	34.5318	2.20345	3.54695	12.0634	9.42387	13.9851	10.1778	12.1485	9.81958	36.37	30.9674	43.6718	56.451	16.9765	15.8935	21.2237	30.4736	93.2449	61.406	1.10299	0.905233	0.870251	2.04386	1.98334	2.30943	2.04386	2.47837	1.94639	2.04386	30.9577	28.4938	27.8064	18.4702	26.5287	16.0192	20.6847	37.007	37.24	15.9977	20.2398	17.6249	24.4078
Potri.007G000600	15.0692	26.7385	32.2786	41.7758	37.5315	56.4751	45.012	56.2133	6.789	6.09189	5.29118	4.10048	3.66079	2.59556	3.13625	4.18442	44.4676	41.9394	31.9986	27.7674	67.0177	47.8112	25.7466	38.8226	32.254	30.4961	6.65419	6.91144	5.64629	1.8711	1.81022	2.61436	1.8711	3.63646	3.13159	1.8711	25.8918	29.1579	123.087	60.216	101.839	54.738	0	158.317	143.201	59.5712	83.7487	59.5456	135.314
Potri.007G002800	25.3999	31.6105	32.0984	36.6106	45.513	59.0544	67.2264	70.5488	2.15006	3.82856	3.624	4.87479	3.20521	3.22076	7.41744	6.24506	43.4654	36.6368	72.6436	67.4058	23.8689	23.742	28.2752	36.0162	23.6874	23.676	3.14557	3.77632	2.59587	3.16369	3.54282	3.93092	3.16369	3.73444	3.90733	3.16369	31.8538	31.2803	17.9807	21.0147	20.1918	21.8873	17.3321	29.5047	23.0303	25.3457	19.2121	24.0111	19.4949
Potri.007G009100	18.4351	25.2619	25.7043	25.3282	24.4156	35.306	31.9526	31.9558	3.91073	4.55399	11.3668	18.5758	5.44826	7.34415	13.6047	15.3697	12.4843	19.9083	26.6919	32.5235	19.4319	12.8824	44.3072	56.8974	49.5851	45.9549	1.92781	2.81112	2.17553	5.27675	6.73802	5.28646	5.27675	4.39343	3.1775	5.27675	46.0277	44.9773	46.3091	44.6168	53.913	32.4333	91.5039	29.9081	29.3505	42.7959	27.1066	40.1982	19.1364
Potri.007G010400	8.84619	10.8312	10.6429	13.5361	12.7312	12.2769	9.05651	10.9017	0.836512	0.543297	1.21626	0.569379	0.334883	0.326403	0.66442	1.11491	12.2189	8.14469	10.3754	6.39336	21.1232	16.7842	6.42131	8.43104	7.99686	9.71066	0.706604	1.25375	1.02364	0.526307	0.501514	0.762603	0.526307	0.568248	0.718161	0.526307	16.368	15.9105	8.48971	14.1163	7.78709	15.0818	6.82258	15.8957	14.1667	20.1254	7.30158	18.1646	8.12983
Potri.007G012000	8.42477	7.3972	6.17024	5.17098	4.48795	7.44802	6.32487	8.48291	1.12203	1.74139	7.93096	4.65222	4.68332	3.91854	3.94468	2.42024	1.72054	0.983527	5.84477	3.08541	2.44667	1.98162	4.72364	6.07517	10.4386	7.46256	0.187867	0.0983687	0.110375	0.482975	0.400945	0.36638	0.482975	0.165872	0.288833	0.482975	1.15669	1.28294	5.25648	3.64279	8.08245	6.65547	0.636576	4.7952	1.35605	4.84189	6.67221	6.69427	3.78164
Potri.007G015200	6.28754	12.2163	4.57933	5.7849	40.6398	35.0196	19.3941	13.1135	13.104	5.46167	4.41415	1.40865	1.31483	0.777535	1.56544	0.627063	5.76104	2.6136	1.13846	0.589488	39.0505	45.9841	4.56151	6.02499	8.90211	10.985	0.4146	0.195579	0.210605	0.0192122	0.0156954	0.198194	0.0192122	0.0182765	0.0488367	0.0192122	0.286251	0.401897	49.0801	91.0819	41.3686	6.17162	0	25.7677	62.57	1.81014	41.8318	1.46363	43.0268
Potri.007G015400	20.9901	23.4402	22.3939	19.2155	19.1252	15.7144	20.218	15.0921	3.40171	5.05609	5.59779	8.12795	4.8507	5.18151	10.5678	7.17252	10.6391	18.7758	14.2598	11.5328	18.483	15.0462	11.0564	14.0476	15.3721	20.8765	0.364746	0.368302	0.287672	0.427796	0.76099	0.650555	0.427796	0.735923	0.802467	0.427796	24.9247	23.9727	15.6929	24.7689	17.2518	21.0401	0.457873	10.787	33.5421	23.6356	17.5225	19.6591	10.3568
Potri.007G018500	3.75378	5.73376	3.85006	5.94345	7.11986	6.42861	6.92868	5.83558	1.6117	1.85111	0.746053	0.612673	1.0888	0.304881	2.039	1.33963	7.03391	3.91554	5.73196	4.3762	16.8311	16.3401	4.37204	5.67582	4.87889	3.77392	1.0918	0.840197	0.917741	0.259661	0.253821	0.283948	0.259661	0.263772	0.237215	0.259661	2.74969	3.25982	14.7141	20.4962	16.49	28.2791	16.0678	14.8099	15.4088	24.4689	15.3759	21.5518	29.3876
Potri.007G025400	10.9628	13.5086	9.50206	10.26	7.76888	9.57344	6.90645	6.60858	1.04084	1.71919	4.55904	2.6323	3.19457	1.81628	2.2045	2.11401	5.85539	7.35913	8.19947	9.79563	12.0756	7.59945	17.7583	17.6581	25.1368	17.3338	0.109487	0.220203	0.137715	0.463099	0.519784	0.324678	0.463099	0.217792	0.358427	0.463099	14.012	13.6789	17.8157	15.4825	15.6323	22.2162	6.74236	26.4432	24.7264	23.9047	15.902	17.8585	16.1733
Potri.007G042400	2.4309	3.50013	3.10023	3.40004	10.1645	8.54701	6.80645	4.71023	1.77666	2.37696	1.23114	1.38966	0.800162	1.90593	20.7698	13.6967	1.85815	8.73427	9.07306	9.68772	1.60326	1.84246	13.8686	18.5112	1.35572	2.18718	0.161621	0.254329	0.318364	0.604183	0.51775	0.361584	0.604183	0.289187	0.308002	0.604183	2.10879	2.01949	1.58114	2.89114	1.52417	2.98363	4.05826	5.13184	3.22929	6.96375	2.45409	6.18041	1.19813
Potri.007G064300	3.72576	5.07333	4.31521	4.54125	9.63614	7.75677	8.26366	7.05726	2.72496	4.32091	3.46126	3.57807	0.413048	0.620479	8.58953	5.31098	10.4552	3.78808	22.5772	11.3978	11.0812	6.99293	8.30829	9.74722	2.73667	3.61201	0.46936	0.599197	0.85056	1.44591	0.783655	0.810173	1.44591	0.0321208	0.229145	1.44591	0.426798	0.19284	9.43963	13.0075	7.80144	10.7741	0	9.10286	10.3021	11.6337	9.87154	13.2257	6.40528
Potri.007G070900	12.0333	20.6686	31.6284	22.5063	21.0889	30.5534	15.4262	19.6573	1.16478	3.71186	5.61327	10.2948	5.59209	7.31726	6.94226	14.8371	2.95359	9.69096	13.7363	18.7438	4.63843	6.58021	14.3284	38.0322	34.8972	26.5258	0.0972332	0.764823	0.446205	1.10805	2.34963	3.06592	1.10805	1.46125	1.90569	1.10805	20.9265	20.337	38.4871	43.8423	35.9784	29.2189	47.9543	133.956	74.637	9.53242	15.689	23.4154	10.909
Potri.007G080000	13.4308	26.2365	19.2419	20.4966	26.2361	35.2166	23.0045	21.3522	10.1953	10.4783	34.385	22.2044	12.8467	7.49476	39.4261	25.6546	4.30283	15.8793	14.7831	2.197	8.91264	9.00194	17.621	30.8359	15.9209	12.1055	0.302663	0.665465	0.354263	2.09148	1.07714	0.93774	2.09148	0.340174	0.885474	2.09148	3.34042	2.77266	5.19217	8.5102	4.01246	8.90595	10.9426	25.2729	29.6978	7.31681	12.3032	11.9449	4.33235
Potri.007G085600	12.5279	22.5639	17.5	17.0358	39.2431	45.8796	30.0751	29.9791	6.12006	6.49762	21.6659	13.8962	9.12969	4.51658	29.0116	17.7394	9.45345	42.5024	30.4995	21.5415	25.9732	22.3716	36.8555	58.4915	24.9074	21.2828	0.971521	2.94064	1.12547	2.3761	1.35221	2.03185	2.3761	0.917462	2.09342	2.3761	13.1923	12.8948	22.1627	28.671	20.4354	53.2644	0.123829	97.6797	38.1081	37.5012	57.6108	63.2216	26.3792
Potri.007G086600	11.1498	17.194	11.0389	13.8701	15.5062	14.5092	14.2889	13.9703	1.62588	2.88756	3.78335	4.11538	1.30179	1.68659	1.7218	1.7291	8.29397	1.75627	7.03347	5.07824	7.12342	4.93714	2.36655	4.50483	3.38224	3.41803	0.464502	0.804464	0.504665	0.128804	0.209341	0.25659	0.128804	0.169677	0.196919	0.128804	4.2161	4.33249	34.6257	29.9622	30.8202	46.6156	0	21.0729	49.3873	44.2753	24.6177	40.4762	38.2993
Potri.007G090400	2.62972	5.27318	5.92816	6.00087	15.0567	11.4542	8.89574	6.74241	2.08122	3.20762	2.07293	1.99805	1.11681	1.10966	4.53697	9.83817	48.2218	165.328	21.3043	50.0759	14.7047	10.3406	12.3557	28.9625	6.41536	4.83764	0.917574	3.02086	1.42475	0.728788	0.845614	1.11612	0.728788	0.635689	0.806931	0.728788	14.9301	18.4219	19.1754	10.1688	21.59	15.3299	14.4996	33.0972	11.2541	11.3237	18.2496	17.5873	10.3656
Potri.007G091900	6.19388	15.1414	7.51159	7.62387	10.9948	18.8366	18.4211	16.722	8.24401	3.48203	16.3685	10.48	4.45887	1.40569	14.1302	3.17661	30.6361	1.63565	18.1513	11.8474	27.4736	24.9163	11.9973	17.412	14.3461	7.93621	1.69116	3.21794	1.50405	0.690499	1.15521	1.5027	0.690499	2.21528	1.56634	0.690499	4.96463	6.88609	25.8232	11.7459	13.3679	33.7063	9.53901	10.3485	5.29363	15.359	27.3269	28.9547	15.4758
Potri.007G098400	14.9095	18.547	15.3341	18.5465	27.7143	31.9122	30.798	29.4804	9.95662	9.24615	2.51414	2.55489	1.73397	1.971	4.70196	4.49847	31.364	23.7512	25.1135	20.8838	49.1284	39.8034	16.9867	22.6488	14.5272	14.6884	1.51314	1.51802	1.2535	1.10008	1.39048	1.13314	1.10008	1.18671	1.04683	1.10008	17.0585	18.1678	21.4438	22.3598	29.0801	26.1042	0	41.4396	45.6386	34.4909	57.2503	52.0877	28.3733
Potri.007G100900	35.8445	52.159	48.1253	45.9881	44.432	55.3915	57.3606	43.6043	10.6788	12.2543	24.1192	20.9315	18.8249	16.9168	25.2297	22.1505	21.8826	14.2757	30.4866	10.5553	14.0865	15.4348	20.5799	35.4074	28.2701	25.9303	1.71173	3.27038	2.43764	1.56494	1.78909	2.70884	1.56494	2.29753	1.85108	1.56494	62.3681	63.866	18.2974	21.1708	17.4006	17.2425	0	59.4355	38.253	14.1585	11.8911	15.874	19.8591
Potri.007G101700	4.09802	5.67255	4.42957	4.90588	5.74937	10.2213	7.94888	5.43177	2.36868	2.72468	1.41732	1.86358	2.19455	3.56425	4.27329	3.79735	4.96555	3.05043	6.22923	2.42112	6.38922	5.18343	3.09249	5.68346	2.25854	4.91902	0.721798	0.98914	0.592963	0.696361	0.501252	0.688899	0.696361	0.626784	0.526596	0.696361	2.9231	2.95998	1.51275	1.22928	1.52361	1.35888	0	3.35702	1.21207	1.77493	1.96703	2.61816	1.47748
Potri.007G102000	10.9502	13.7086	12.528	13.5557	26.0148	18.3235	27.2074	22.089	1.95885	2.09846	2.56718	3.01215	1.45157	1.84401	3.2631	3.32937	9.92702	4.2913	9.30295	9.05612	12.3919	7.99096	6.03786	8.82282	5.60911	6.56402	0.488809	0.590952	0.517724	0.509401	0.629269	0.767871	0.509401	0.43614	0.76174	0.509401	6.5038	6.55884	12.7641	8.4698	11.0601	11.889	12.1735	10.9353	10.1058	11.5835	11.7968	13.3763	12.5521
Potri.007G107800	8.45856	9.9426	11.8227	12.4792	20.9648	18.8729	19.8715	18.8275	4.14266	3.94515	4.01822	5.37847	2.68172	2.69418	6.27812	5.98882	15.5373	11.2591	19.1581	15.4777	11.2881	10.2503	9.36821	12.2509	6.67749	7.50919	1.18719	1.15782	0.751878	0.832017	0.728372	0.984561	0.832017	0.962256	0.87666	0.832017	9.70795	9.46845	9.29671	8.89942	10.8508	14.1627	2.82058	17.2177	6.79284	12.1624	13.3608	14.3997	9.51648
Potri.007G113700	0.413435	0.149765	0	1.41723	0	0	0	0.330664	0	0	52.4772	46.8525	0	0.389312	16.9167	215.616	0.169238	10.2835	6.35191	32.6949	0.876439	0.450495	17.7886	93.7204	0	1.76971	0.383576	2.57092	0.793118	4.208	9.41262	10.4736	4.208	0.342521	0.159989	4.208	0.467405	0.337352	16.9218	0.34453	9.26831	0.736096	12.9545	8.50768	4.57373	0.957488	9.43421	0	4.18785
Potri.007G126900	35.244	45.0404	25.2197	53.6268	65.2766	61.4209	39.237	41.316	2.0287	2.1725	2.38018	3.98621	3.24863	3.57881	6.56031	11.3321	22.0934	110.961	28.6403	58.7575	37.248	23.109	26.7132	36.5748	28.9438	22.3471	0.528316	1.58955	0.647331	1.19995	1.79282	1.47754	1.19995	1.84345	1.71096	1.19995	56.1278	58.6373	35.7056	31.6621	32.4232	27.0224	22.9358	35.213	58.7814	25.5982	29.2454	28.5427	26.5823
Potri.007G133900	8.44492	11.5231	12.9047	10.8768	17.9665	18.7057	18.4662	21.8944	3.84799	2.56473	3.09948	3.0962	1.9552	1.36633	3.52644	2.44015	20.2287	10.5975	33.0117	26.8335	18.7584	17.6631	26.7587	30.4944	20.6177	19.4295	1.05407	1.08411	1.30587	1.42347	1.35831	1.60979	1.42347	1.12455	1.48947	1.42347	20.8575	21.578	33.9551	23.481	38.7749	34.4899	62.1156	46.6308	38.0787	48.2591	36.72	43.3894	42.665
Potri.007G135900	0.180202	1.03058	3.01884	0.48021	0.285311	0.270891	0.379693	0.236734	0.32702	1.36442	3.89192	3.16039	0	0.193627	1.33189	0.640641	2.57635	0.110161	6.93271	1.41446	0	0.59233	0.295092	1.25843	0.0985589	0.278467	0.0374543	0.0259665	2.93773e-08	0.135362	0.221374	0.288763	0.135362	0.0202938	0.0094923	0.135362	0.348089	0.505615	3.62515	1.25211	2.96532	0.159603	0	0.132718	3.89328	0.13018	2.33835	0.142002	1.96035
Potri.007G136100	6.04745	9.18736	5.03276	10.0935	19.6899	19.435	8.68414	13.4819	2.88405	2.28061	1.50012	2.7313	0.769719	0.957607	1.83252	3.20394	12.4572	2.8038	9.07543	0	0	3.65376	0	17.5424	0	6.45791	0.135805	0.283169	0.364252	0.0607016	0.1476	0.299346	0.0607016	0.0999839	0	0.0607016	1.36582	1.17843	0.402933	1.61605	0.410507	0.395217	0	4.2327	4.54281	0	0	0.177533	0
Potri.007G146500	24.9432	29.749	29.1883	30.5593	54.7559	50.7124	47.2016	41.6112	1.71751	3.14448	3.39555	4.49601	1.86623	1.96303	5.44835	4.48157	21.8334	20.8354	24.6818	26.2747	36.5334	32.4716	32.7002	35.2585	19.9577	24.0644	1.89148	2.00544	1.81226	1.73568	1.986	1.94009	1.73568	1.97942	1.91707	1.73568	21.7934	22.292	27.5911	24.8394	28.83	24.4105	21.7075	27.6615	33.851	24.6952	30.1241	28.4376	34.1079
Potri.008G006400	22.28	27.6703	10.9315	14.1499	10.7939	11.8791	10.9304	11.8507	1.95024	2.23843	4.0208	4.58326	12.046	7.86981	2.9043	2.40824	15.9827	13.1151	20.8434	15.5797	9.01978	9.28541	8.04443	13.2194	27.9264	24.7458	1.16407	1.60076	1.11078	0.566469	0.549026	0.915311	0.566469	1.21475	1.30637	0.566469	18.3461	19.1339	18.5961	13.4814	17.946	14.923	0	34.2554	32.9196	23.9908	22.0691	22.5972	19.9931
Potri.008G024700	17.4888	22.8966	19.8193	18.4165	16.3595	12.2954	12.6171	10.743	3.18747	2.12777	1.82965	4.29552	2.043	2.26875	2.48239	2.26994	8.17511	6.49088	9.9573	9.14443	13.7074	11.0109	8.93536	15.7354	13.3063	13.8478	0.294138	0.546545	0.631325	0.536452	0.628906	0.559127	0.536452	0.498741	0.508022	0.536452	17.9944	18.9335	29.2126	21.4675	32.7164	16.1704	32.0392	14.2121	42.9037	27.9222	24.4963	26.0788	21.7838
Potri.008G026900	19.2591	20.6497	24.8534	26.9806	19.8081	19.8705	12.773	17.6122	2.37076	2.57945	1.75917	2.11283	1.84236	1.91151	3.0438	5.93824	12.8111	35.8341	12.972	20.0392	10.8563	10.9285	6.19564	21.522	10.6684	12.9443	0.592882	0.975971	0.705358	0.493173	0.830738	0.639562	0.493173	1.08677	0.782578	0.493173	48.2865	49.6437	24.0869	38.6768	28.5129	24.5005	3.56164	54.5233	45.4537	27.6174	24.6932	27.4796	22.4727
Potri.008G027600	0.172211	2.56912	0.145047	0.164048	0.208695	24.7232	0.167098	1.26101	163.618	93.7529	17.5669	14.6381	0	0.10662	4.15281	4.45914	21.4828	18.9041	0.126931	0	32.3832	59.1054	1.73777	3.382	0.171971	0.500937	1.3598	0.451489	0.969167	0	0	0	0	0	0	0	0.0155754	0.019179	2.77773	5.02764	0.246599	0.106523	0	0	14.9371	39.2917	7.27507	9.00824	59.828
Potri.008G034700	35.3184	46.3093	33.3045	39.5475	19.6036	30.8171	22.0159	24.7052	4.34285	5.60762	9.82568	7.6519	9.08671	7.21123	6.3114	7.20446	25.8373	27.5299	16.7346	18.9814	14.1706	13.0015	16.8666	34.5891	18.8758	27.1167	0.95999	1.53229	1.05976	0.912025	1.22316	1.35738	0.912025	1.69298	1.42898	0.912025	36.5095	32.0131	12.8688	11.815	12.1259	14.8957	6.49215	20.3242	23.5386	15.195	16.1002	15.6825	14.6446
Potri.008G036300	0.16996	15.1778	0.0297322	32.3438	6.13917	55.0916	4.95058	80.4724	0.108206	0.76344	5.75229	13.2681	2.18212	1.12508	2.38855	6.46328	2.61557	21.0033	9.40309	24.5653	0.405294	2.17932	13.2767	33.568	4.24324	15.7162	0	0	0	0.465042	1.68298	0.606914	0.465042	1.17609	0.288255	0.465042	10.4429	14.1106	0.164533	1.13384	0.347016	0.422108	0.80488	0.398124	0.256299	0.14778	1.38592	0.0522796	0.789131
Potri.008G036500	5.14408	5.4382	6.193	5.79051	7.24964	7.40499	7.34224	7.7633	1.62877	2.35702	3.14164	3.05553	1.40331	1.49536	1.77173	3.54931	7.52179	19.5716	3.82013	5.31304	8.54089	10.3171	3.15389	4.54169	2.62581	3.33339	0.189112	0.339381	0.120106	0.112526	0.250249	0.173313	0.112526	0.171946	0.111116	0.112526	5.07358	4.50921	6.44213	6.34233	5.9131	5.47678	7.54698	10.6147	3.39305	6.70334	10.4217	7.38675	8.40177
Potri.008G037800	3.33416	3.27633	3.30092	3.27073	3.92573	3.39491	4.79348	3.58171	0.479562	0.612857	0.661684	0.603703	0.322495	0.530054	1.02847	0.562617	5.07484	6.03628	6.06268	6.82696	3.44066	3.48087	2.22524	3.35975	2.56818	2.36801	0.162986	0.164602	0.176603	0.130892	0.134121	0.12156	0.130892	0.136606	0.115897	0.130892	2.18739	2.29318	6.80463	6.82625	8.22137	7.38167	7.41997	7.55368	7.90773	6.41506	5.67521	6.26849	6.48643
Potri.008G039600	77.2929	141.74	76.3213	99.6595	86.3603	184.276	93.5923	121.697	186.813	106.645	79.6455	91.2582	42.4475	59.2029	166.131	275.016	159.28	84.7835	125.808	354.001	880.338	681.22	661.087	879.893	126.935	138.446	14.8613	6.68695	9.22081	11.7773	13.2441	11.9455	11.7773	1.29087	1.49258	11.7773	70.2498	111.935	242.812	222.523	161.846	62.371	0	131.643	172.425	15.2641	177.307	35.5738	214.875
Potri.008G042700	57.1244	76.642	64.0283	52.8201	59.0142	114.039	110.295	118.043	10.5589	11.0433	55.3633	37.4001	51.4084	19.5189	65.0627	29.4202	89.9374	104.083	105.635	23.7707	20.9949	52.1928	69.2164	204.108	46.107	106.942	1.1357	1.06405	0.993259	2.9495	1.97751	1.78037	2.9495	2.28073	2.39914	2.9495	28.2602	24.657	64.6361	54.2767	73.4658	100.244	0.984872	131.528	28.2732	63.0202	57.1484	54.1349	113.712
Potri.008G045700	5.49815	6.72287	6.31624	5.63038	3.43416	4.53145	2.9153	3.40462	1.44428	1.51883	1.56011	1.90823	1.32667	0.867714	0.857394	1.23975	4.92567	6.70565	6.05022	8.29265	4.59111	5.7909	2.67066	5.08411	5.0126	6.38641	0.269755	0.482748	0.393828	0.284701	0.334971	0.289277	0.284701	0.494114	0.383563	0.284701	11.8401	11.4316	4.07654	5.70628	3.57566	4.32419	0	5.35608	3.07879	4.61915	4.60007	4.45392	4.47332
Potri.008G052500	3.46003	4.27783	6.07444	5.30356	7.25115	8.07964	6.90378	7.97465	1.28383	2.02061	1.15834	2.00018	0.521199	0.569559	2.54202	2.83378	15.6348	8.12163	12.3309	13.5303	6.98824	6.27933	3.28264	5.76095	2.96137	2.77909	0.201739	0.165927	0.162471	0.219943	0.236282	0.189525	0.219943	0.44199	0.36794	0.219943	10.1348	10.2935	9.78648	10.3382	9.02237	6.12043	11.4782	18.893	10.2965	6.24788	9.67328	7.77156	7.64293
Potri.008G054000	22.3989	28.111	23.4488	31.6369	55.8335	138.853	46.6433	66.5135	8.18793	8.29706	10.5489	8.66866	7.48692	3.61894	22.8384	12.45	250.088	156.77	29.1412	9.16318	23.8204	86.721	17.4614	148.418	325.73	130.516	1.05067	1.05468	0.970569	1.90441	1.46198	0.771905	1.90441	1.60933	1.3643	1.90441	10.7686	2.92262	512.202	135.581	333.337	10.169	3.27295	444.902	317.406	1.17636	89.8228	1.87124	64.692
Potri.008G055900	3.19782	11.1085	2.96556	5.61749	1.80111	91.1904	15.3911	19.0058	0.270026	0.987158	5.82342	10.7073	1.86328	1.31457	7.26846	28.6673	23.8475	124.476	10.967	21.589	1.148	1.83653	6.5438	26.4618	0.548683	0.40362	0.0497697	0.37953	0.232749	0.891919	4.05314	2.04174	0.891919	6.06187	0.797208	0.891919	30.5783	38.3361	1.72839	2.0897	2.21234	8.60091	4.26097	34.0496	1.88995	2.02774	3.50015	1.94283	1.67147
Potri.008G059100	2.59402	8.53631	5.50581	9.05879	9.4622	29.4795	20.6432	24.0951	9.30485	13.9129	3.56733	4.44815	2.67523	3.28076	14.2782	23.0994	24.5153	68.6995	19.749	36.6741	59.2307	42.1885	37.7316	45.1934	24.084	21.3781	2.31435	4.55051	2.72439	1.1206	1.90863	1.42798	1.1206	1.16021	1.55285	1.1206	34.7513	33.748	65.007	92.9949	79.4968	64.4767	66.6536	75.5746	289.719	96.915	91.9816	87.5814	68.744
Potri.008G059200	16.5573	45.6109	124.781	70.6825	52.6176	126.779	91.7814	108.57	15.9244	44.8603	17.0908	60.4995	4.61053	14.2833	8.63898	67.4298	93.3649	292.421	34.524	134.88	56.6894	59.7353	29.0431	70.3714	31.1175	24.9612	2.3118	8.52468	6.83822	2.92186	5.82626	4.60823	2.92186	3.92749	5.30096	2.92186	107.315	87.614	68.3988	20.5895	44.9705	41.026	88.6911	61.8437	93.2992	64.4548	59.5429	66.6854	57.3385
Potri.008G061700	0.163711	0.570099	0.375356	3.83599	0.051435	6.8471	0	1.11557	0	1.6392	0.349806	0.68727	0	0.238856	0.845758	39.1009	8.37634	39.0035	21.7202	33.4772	0	0.204495	1.57042	23.7264	0	0	0.100056	0.0528236	0.022236	0.435186	1.90849	0.909357	0.435186	0.221929	0	0.435186	3.19489	8.52564	0.679986	0.961055	0	2.52996	0.342464	12.6038	0	0.393065	0	0.472637	0
Potri.008G062300	29.2968	84.2564	19.248	101.659	125.039	180.496	14.3891	139.009	0.487541	1.07339	6.0061	14.1634	8.1975	7.47002	0.290422	3.43217	1.98732	1.93899	13.1236	21.627	9.20677	6.3712	6.09018	476.64	2734.4	477.657	0.1658	0.384049	0.115127	1.81093	6.3617	4.27805	1.81093	1.77344	7.28668	1.81093	12.448	6.24388	1870.19	1939.68	1450.49	469.197	161.797	6722.94	4378.18	78.0343	411.999	269.318	119.967
Potri.008G072700	45.7486	63.5275	105.496	69.4006	156.05	96.6855	187.852	121.893	10.1518	9.96625	22.3914	36.1032	13.2811	13.6982	10.8419	8.39373	6.73948	5.57307	80.3287	53.8898	11.0828	12.4025	26.7434	41.2378	37.8185	42.0398	1.41104	2.32218	1.13765	5.81462	4.47568	6.24514	5.81462	4.37725	6.42848	5.81462	43.9811	46.0787	50.3909	16.8476	37.3541	12.7539	0.723119	10.8284	14.9832	8.80409	33.3992	7.55559	40.4995
Potri.008G079300	20.9491	26.8496	16.4311	20.9056	30.6005	34.1342	27.0104	20.6766	2.05286	1.71237	7.30436	6.19463	4.55337	4.65172	6.72814	5.6275	4.26746	5.45483	11.8818	8.35478	3.98506	4.42052	7.28671	14.5569	6.88078	14.0724	0.226422	0.358263	0.223984	0.713971	0.619154	0.944842	0.713971	0.77307	1.24722	0.713971	13.8479	11.7582	6.54937	5.40391	5.81693	3.7382	0	6.01376	6.58511	4.479	6.35129	4.69811	4.99343
Potri.008G079400	6.23327	15.1938	8.89986	6.00809	5.12849	12.0283	5.71632	7.93973	2.62404	4.85047	9.76008	6.5403	3.19938	1.89839	9.43047	11.49	43.9246	2.29332	6.25295	2.07553	182.682	144.488	25.4237	37.3301	43.7584	53.1704	0.059648	0.156926	0.0939189	1.03512	0.483746	0.572643	1.03512	0.0795389	0.208864	1.03512	1.57403	0.861801	28.1324	26.4311	33.1882	17.4299	26.4945	4.25879	31.3167	24.0984	27.9901	17.8301	15.9958
Potri.008G087200	17.4662	58.9948	122.433	159.129	131.703	153.73	127.122	292.627	26.8188	22.2956	17.4232	25.1542	4.03734	9.73142	20.347	13.277	140.926	32.3835	56.0093	32.2849	79.8106	69.5597	16.1337	60.9892	8.37057	65.1063	7.08491	9.04801	5.35517	4.15507	4.29908	5.6193	4.15507	2.97569	3.4591	4.15507	36.5913	31.1374	333.561	92.5537	181.179	25.37	0.0469714	128.418	311.301	32.5821	136.97	20.0651	160.469
Potri.008G088300	23.8373	58.2525	2.55604	12.0396	0.683282	5.98732	6.06426	0.550426	0.183077	0.534735	111.429	60.6676	21.7694	16.3795	6.54391	3.77295	10.9472	9.03264	13.3101	1.66811	1.40008	8.93992	17.0884	34.8844	130.501	148.07	0.143864	3.64924	0.1021	4.76619	2.51415	1.77785	4.76619	0.0891767	0.435442	4.76619	0.910055	1.57196	18.0756	3.68782	56.3994	22.4278	0	12.7079	1.34401	3.98419	7.38653	1.61375	8.7567
Potri.008G089900	118.56	145.148	122.499	147.362	93.0429	97.6933	94.9966	94.0784	10.396	7.75483	13.1772	10.3902	11.7282	10.8964	11.4863	8.25536	47.7167	73.0994	63.3695	65.5997	118.218	84.1263	108.574	116.432	132.127	141.527	3.98914	5.1438	4.90511	5.15493	6.46078	4.99358	5.15493	4.55503	4.8149	5.15493	99.0264	97.6147	72.4939	45.6879	75.411	48.8664	0.835635	58.3907	100.539	56.0618	70.1077	65.4749	68.3895
Potri.008G094600	11.5981	17.2035	21.5847	23.6835	17.6861	24.3299	21.5175	21.1673	3.85644	3.85676	3.30491	4.24298	4.4302	3.67476	6.79181	6.36248	12.0145	10.3361	15.1111	12.1809	9.49808	8.50675	10.9312	15.6216	7.91607	7.3658	0.363789	0.606826	0.518738	0.744231	0.945903	0.81561	0.744231	0.739247	0.78595	0.744231	23.9991	26.1348	15.3117	14.5077	15.4598	15.6763	0	29.771	28.4627	11.6259	12.8365	14.0322	15.8365
Potri.008G096600	1.33544	2.19222	12.6852	2.80718	2.51747	5.37288	2.64558	2.83213	0	2.52321	0	14.4513	2.29314	4.46002	0	8.51956	0	2.53123	4.13411	10.467	2.27474	0.453688	3.74345	6.35998	0	0.549009	0	0.205804	0.199963	0	0	0.825884	0	0.40792	0.845744	0	1.79134	1.67417	0	0	0	0	0	0	0	0	0	0	0
Potri.008G097200	48.3773	63.1185	38.8067	65.94	315.799	126.948	263.137	121.003	17.6841	14.2245	10.7691	10.9435	6.36523	7.86348	17.2277	20.8675	40.6799	19.2383	18.974	16.5582	28.4039	27.1867	41.9627	69.5728	32.3497	61.6835	3.0121	6.62222	3.61681	2.14488	2.61364	3.45462	2.14488	2.00124	5.61665	2.14488	5.87571	6.40776	26.3297	24.2035	13.3541	6.9991	0	15.1718	23.0197	20.8236	11.0071	9.75641	10.6753
Potri.008G099700	13.8137	25.8113	29.98	37.5431	34.4698	38.5281	46.4871	58.0178	3.52495	3.09248	4.77842	3.83229	0.702305	2.11435	3.83973	1.54579	14.7563	5.68497	31.6928	22.5417	20.0305	13.9344	17.932	21.3337	18.6721	14.0628	1.13005	1.07317	1.18457	2.081	2.38801	1.92552	2.081	1.17063	1.26728	2.081	27.7063	27.838	18.6966	19.1475	18.5791	19.29	0	41.8882	24.553	19.8045	17.4238	20.1786	15.5931
Potri.008G100700	5.92352	8.7353	7.04302	10.4234	11.1802	15.8363	9.48016	9.04089	1.92175	1.57716	1.57416	1.73639	1.3992	1.66904	3.5014	5.04575	6.66011	61.4725	18.0632	16.1735	12.7915	9.91349	6.05231	14.4966	5.91164	5.26185	0.437436	1.01212	0.743542	1.02042	1.4552	0.955618	1.02042	0.94525	0.806494	1.02042	9.09748	9.59729	7.21905	8.84196	8.50402	7.32394	0	16.1081	11.9966	7.25058	10.0319	8.21991	9.78982
Potri.008G101300	7.44084	8.25618	8.40236	9.41083	17.9172	15.8474	15.4131	15.0584	0.847305	0.909015	1.00032	1.64611	0.424004	0.709668	2.81806	2.44182	15.3603	18.8771	15.4242	21.9849	12.6253	9.94488	6.79656	8.99399	3.62052	6.08687	0.524069	0.820425	0.415128	0.404035	0.445865	0.491071	0.404035	0.830809	0.563294	0.404035	12.0664	11.9455	9.5195	11.0087	9.92452	11.2326	11.3708	12.206	3.80496	9.18206	10.0821	12.1724	9.52419
Potri.008G102900	13.6181	19.2888	9.35721	15.9213	9.32416	24.6074	9.34624	13.8243	0.58247	1.57725	3.12874	23.5763	6.2959	7.22808	6.43896	27.4183	2.06186	11.2413	6.40418	14.0869	4.28602	2.9673	19.6961	21.7037	3.61513	10.4966	0.483413	0.868651	0.685705	1.02979	1.62069	1.32178	1.02979	0.625229	0.511704	1.02979	7.2129	7.46126	3.44259	1.04286	1.75689	3.27939	6.40233	5.19248	0.581834	2.17227	2.79948	2.64347	3.66806
Potri.008G107900	27.5414	27.1466	27.2481	34.1591	52.1496	46.0799	35.2202	28.7955	13.1638	20.287	19.015	24.849	9.36335	11.1248	17.3105	20.0877	62.2931	23.8537	26.7796	31.0764	29.8925	22.9959	10.7307	17.4591	11.5868	11.841	2.03926	1.97272	1.79333	1.02177	0.86383	1.30483	1.02177	1.73913	1.83659	1.02177	27.6416	27.8954	28.6666	29.1057	25.4507	24.5592	13.2445	15.9343	20.8773	20.0986	25.2002	28.0446	21.5434
Potri.008G109500	1.2654	0.244927	0.663164	0.178264	0.0795142	1.54441	0.107435	0.00915645	0	0.139375	0	0	0.652523	0.0609353	0.863058	3.22819	16.0855	206.198	14.9944	24.1201	0	0.122259	6.23765	18.3863	0.35014	0.311311	0	0	0	0.200608	0.252216	0.247858	0.200608	0.0166475	0.0178857	0.200608	0.0544247	0.111662	0	0.11628	0.0656927	0.104138	9.88812	2.98187	0	0.0417891	0	0.0316083	0
Potri.008G110500	2.59645	3.4959	3.76057	4.61	1.47182	4.83081	2.01038	4.86205	0.384698	1.48271	1.08325	1.62394	0.792044	0.951435	0.654745	1.0046	3.1595	0.874289	5.36513	6.53118	0.946246	1.66353	1.61489	3.04272	0.73198	0.929024	0.198094	0.152662	0.0819245	0.152782	0.267897	0.342862	0.152782	0.69538	0.338257	0.152782	4.36988	4.65968	2.41908	2.99454	1.63815	2.34493	1.88728	4.74298	4.31286	1.41486	3.89175	2.86994	2.40258
Potri.008G113400	9.92889	24.9026	6.53339	24.8095	32.5043	15.7133	39.9665	41.3501	0	0.315738	0	0	0	1.03408	0	1.7891	1.63301	0.168182	38.9697	17.9278	1.0571	2.0458	5.91472	15.2974	4.95806	10.5528	0	0	0	1.31216	0.786588	1.3762	1.31216	0.32886	0.533617	1.31216	1.86215	0.833374	22.5944	21.2555	15.1724	0.376623	0.897484	0.826618	17.1323	0.34834	16.4282	0	15.1704
Potri.008G115200	2.41185	5.06421	13.1794	5.43696	2.82778	3.09828	11.2125	10.956	2.14681	0.538718	4.97821	10.928	3.63997	1.90538	3.30987	2.8475	2.43831	0.111594	4.79545	2.05073	2.59978	3.32286	3.92181	5.49687	1.14315	2.36346	0.0264848	0.0273449	0.0197447	0.053414	0.0984321	0.131537	0.053414	0.0705814	0.0288731	0.053414	0.118693	0.22653	3.2988	2.51159	1.84176	0.135469	0	0.166566	1.21	1.49137	2.68506	0.906534	2.97961
Potri.008G116500	7.27865	26.5116	10.1648	46.6994	101.269	186.016	33.3333	40.1848	13.8238	12.0608	15.9914	16.2778	4.85921	15.0559	81.1815	30.9588	1.22969	98.9459	2.06628	1.31841	57.1112	73.5511	44.7786	89.0363	2.49875	11.3874	3.15887	18.2554	1.03433	2.75837	0.950571	1.27842	2.75837	0.987061	0.869585	2.75837	5.51297	6.52062	32.0024	118.702	33.0115	1.45332	0	2.60511	13.513	12.9489	28.9192	10.4484	9.0404
Potri.008G118900	28.6017	52.6172	44.9446	49.326	52.4655	91.0967	79.1951	90.8146	4.09171	5.98034	10.9143	17.9891	6.64477	8.58709	15.3713	16.6999	42.6311	114.918	34.6436	123.598	59.2204	36.6673	65.4036	86.8723	65.7757	58.7259	1.8117	4.12276	2.6094	1.74871	4.03683	3.03088	1.74871	3.42634	2.03374	1.74871	73.4608	81.7861	34.9704	31.9437	40.1738	51.6504	30.2363	38.2386	34.0862	45.7756	32.6728	48.108	41.0804
Potri.008G119700	3.54201	4.45098	7.39001	6.34218	4.48608	4.13674	3.88271	5.2469	1.66832	2.52439	3.28265	5.41154	2.51005	3.21018	2.7163	4.08315	8.35818	11.5381	10.1491	14.9627	8.43235	6.97664	7.16564	10.787	10.1446	9.53535	0.878369	1.83065	1.29098	1.14487	1.38744	1.31655	1.14487	1.73069	1.20831	1.14487	15.8728	16.046	3.23537	3.46971	3.28583	2.2995	0	2.33644	2.83055	3.27991	3.38452	3.73135	4.54497
Potri.008G120900	7.87599	15.6836	18.352	9.16823	5.95357	11.3406	10.9572	13.5427	0.669577	0.317612	6.5989	7.37431	3.81976	6.07009	2.59257	2.20848	5.02771	4.21635	18.3063	14.1803	4.64917	3.32739	21.1166	27.9071	30.6643	31.6267	0.0694457	0.177535	0.0986397	0.949862	1.48804	1.4057	0.949862	0.381976	0.245581	0.949862	9.45428	10.9055	14.3035	9.45937	17.3264	15.4754	29.9581	42.8153	13.3424	11.2367	16.3471	15.5458	10.3267
Potri.008G122200	16.5053	18.5154	27.0338	22.7275	33.9951	39.1417	31.4574	37.7049	6.82556	6.75681	9.88334	8.11992	3.48791	3.69288	9.90555	8.57617	48.1152	81.7259	32.2552	42.4051	39.0731	27.2961	20.7184	26.3402	13.1262	16.2846	3.59298	5.20916	3.2932	2.42743	2.5886	2.1305	2.42743	2.9031	1.93267	2.42743	33.5566	31.8722	33.1207	22.2285	36.096	50.1822	25.868	53.6289	34.8548	48.6763	42.9648	59.3051	55.2102
Potri.008G123300	13.3599	16.7787	16.8544	18.6284	27.9289	19.6215	24.3429	20.1765	0.741008	0.700625	1.2021	1.42353	0.817047	0.996098	1.4796	2.22394	32.0319	11.7621	19.8393	21.8561	12.7862	12.0044	8.31174	17.7133	7.78405	17.268	0.532524	0.695227	0.374486	0.675473	1.14385	1.10345	0.675473	0.8489	0.902301	0.675473	21.5177	21.6827	9.39728	32.4449	10.3126	13.5327	9.16336	14.4833	21.6256	12.24	10.7985	16.1046	10.2943
Potri.008G125500	3.23637	8.10853	8.57349	8.35658	7.94721	10.7033	11.48	13.0884	3.48718	4.70893	6.38945	7.39841	2.25433	1.82232	5.64392	6.36892	14.8204	3.04325	12.3085	8.18813	8.09557	6.37638	6.72756	9.31482	4.22215	4.81207	0.682857	0.572953	0.706614	0.827956	0.702153	0.525483	0.827956	0.497434	0.333433	0.827956	5.95804	5.20723	11.3999	8.55269	10.6357	10.2613	0	5.27827	7.55982	9.35196	10.7501	9.94638	6.61164
Potri.008G126100	4.01323	3.80488	6.92234	4.22298	1.62695	0.943919	0.738076	0.844734	0.487102	0.420321	1.55295	1.44474	0.585116	0.358632	0.569352	0.986192	10.3183	18.9541	5.62327	9.37846	2.81179	5.57421	7.6835	13.1353	3.89229	5.9902	0.265056	0.491467	0.132861	0.257379	0.40543	0.304191	0.257379	0.239174	0.0752091	0.257379	7.34092	6.41735	2.80064	5.86423	1.96699	3.60121	1.71279	6.04315	3.35206	1.2824	4.5717	2.4633	4.19994
Potri.008G127300	14.0366	15.2448	10.0466	12.2285	8.0422	8.52387	8.95106	7.59201	2.31609	1.38231	3.95562	4.99727	4.4253	4.99942	4.32713	5.06497	10.2539	5.2802	15.6987	10.6451	8.30167	5.01228	6.28566	7.63447	8.56886	9.33544	0.476796	0.474309	0.345882	0.402677	0.28605	0.419195	0.402677	0.460334	0.335613	0.402677	9.75836	9.75163	4.48751	2.04748	3.58351	3.59736	0	6.1173	3.88346	3.99924	4.1631	3.99756	4.32157
Potri.008G127800	1.49795	5.48271	1.37382	1.19225	0	6.14151	1.10222	0.257547	0	0.135573	5.2814	4.82552	2.57442	2.63287	2.04303	3.02299	0.55185	18.5659	4.74022	50.255	0	0.0234548	11.105	32.3208	0.872706	0.65864	0	0	0	0.251202	1.49124	0.173425	0.251202	0.293558	0	0.251202	2.22449	0.763949	0	0	0	0.107555	0	0	0	0	0.173773	0	0.806783
Potri.008G133300	13.5821	13.7321	13.3744	15.7964	25.8009	26.1259	28.8776	30.2151	2.23477	3.9308	7.25345	6.83025	3.00765	4.15557	8.61379	5.76411	14.7574	7.33597	14.2881	13.1686	13.5256	10.4575	13.0968	16.99	8.61016	10.4497	1.03075	1.27346	0.748617	0.602444	0.623741	0.721904	0.602444	0.790409	0.922288	0.602444	8.76131	9.24908	10.8961	11.3852	13.1717	18.4013	0	12.6878	8.96569	17.5431	12.7632	21.7489	12.1078
Potri.008G134900	18.2434	21.5166	16.757	21.7784	21.1543	17.5468	17.7994	16.7533	8.60691	9.71174	7.98161	9.04483	16.1986	13.9937	12.2643	11.8232	15.9014	10.171	20.4083	19.7109	33.6847	28.8186	16.0601	18.7686	18.8028	23.2207	2.84409	2.85366	2.51855	2.06018	2.43564	2.42204	2.06018	3.51558	3.51068	2.06018	22.9168	22.3099	12.5314	8.34831	12.0536	18.2033	0	15.5964	7.633	15.596	14.1035	16.0525	19.5398
Potri.008G135600	20.7326	29.587	27.6699	26.0637	34.6781	40.4	31.1406	31.4596	37.8586	40.3532	9.21235	9.46758	6.1546	5.26778	9.17878	8.93925	58.3897	70.748	12.0676	11.7775	128.076	127.734	22.8968	35.6614	18.6856	27.445	3.07016	0.951117	1.77972	0.433131	0.541909	0.337964	0.433131	0.773484	0.898694	0.433131	7.5916	9.36576	75.6258	124.968	58.6877	54.7243	0	43.7859	134.163	61.4858	67.7521	56.6515	80.6658
Potri.008G136500	9.32425	21.8816	25.0438	30.8048	55.884	69.5004	74.2881	64.9343	6.0479	8.56109	8.24134	11.4232	4.34187	5.15299	17.9529	23.2884	20.2671	27.8005	108.745	90.08	18.9495	19.434	25.2768	34.3946	7.50731	7.76048	0.926869	1.1914	0.601088	1.87352	2.41507	2.73168	1.87352	0.98388	1.10311	1.87352	41.7156	45.6979	16.3331	28.4551	15.6771	31.0706	0	32.8259	36.1766	22.5305	17.5973	22.7053	15.2406
Potri.008G139700	81.9004	99.2994	83.6353	134.298	185.551	96.4819	132.372	88.344	6.33648	6.66252	7.80482	8.41594	8.19558	6.94615	10.6015	6.10613	51.1465	18.7816	101.081	51.5033	44.9559	30.9126	37.8459	47.6739	123.701	102.374	1.44161	1.28422	1.12745	2.36208	1.36799	2.93198	2.36208	1.92906	4.17475	2.36208	23.6224	26.7886	46.0389	41.155	46.1674	40.1324	18.6002	29.5486	63.1341	46.2536	52.0383	44.1415	43.6125
Potri.008G141300	94.2887	96.6368	64.0667	76.4043	57.096	70.3088	53.9228	48.6756	1.82445	3.42875	5.78918	4.78308	7.56944	6.74365	13.0416	7.13984	50.7411	58.683	33.1805	15.9881	32.2455	59.6567	31.2326	79.3941	67.5177	122.456	0.918501	0.835654	0.691486	1.627	1.49808	0.502342	1.627	1.5945	0.777159	1.627	14.7831	9.68808	53.9019	43.4468	45.7985	52.7896	8.22801	58.2221	46.7466	54.1479	49.9337	50.6078	54.482
Potri.008G147000	2.75239	4.00349	3.24309	3.20883	5.62276	5.12661	4.54018	4.41143	0.681562	1.35024	2.23919	3.34345	1.59568	1.17925	0.68467	1.26901	3.01084	1.77613	4.64419	4.2999	4.62749	2.80354	5.77708	7.25256	5.45568	4.74908	0.400851	0.333242	0.392722	0.274951	0.313064	0.369038	0.274951	0.284415	0.374071	0.274951	2.03849	2.00695	3.56407	4.18021	3.26469	3.94394	2.77904	5.99332	5.47728	3.58062	3.48416	4.93336	1.75426
Potri.008G147800	68.7183	87.8698	67.8449	69.829	50.4632	72.8041	85.0348	103.11	2.69772	2.74677	20.2965	15.6125	18.1656	14.3171	15.9832	11.571	110.722	57.2281	63.6035	64.4999	37.7646	36.1214	70.1489	85.8627	144.578	136.851	1.29201	2.35092	1.45061	4.72346	4.85299	3.73446	4.72346	3.96501	3.96341	4.72346	76.7974	71.8626	50.7344	33.3536	48.5651	40.428	34.4521	62.4882	30.6513	40.902	47.2364	45.8186	32.7133
Potri.008G152000	6.24132	6.13998	2.60229	4.94407	12.9125	6.59342	4.83717	4.7717	0	0.312788	0.454322	1.2336	0.295279	0.815331	0.951968	2.64074	1.4769	1.0593	3.38267	1.77896	1.0456	1.13637	1.85567	7.73653	1.9833	1.47251	0.037655	0.179408	0.168032	0.0989992	0.119189	0.156029	0.0989992	0.143269	0.145178	0.0989992	1.66025	1.20029	21.201	13.7327	11.1747	18.9585	8.12337	78.6706	13.1557	18.9783	7.57568	21.623	5.44348
Potri.008G155800	10.0268	13.5458	10.8624	11.2233	10.5998	11.1065	8.93821	9.31559	7.39957	5.89806	5.27824	7.42882	6.45795	3.75528	4.29135	3.14803	4.40962	4.68869	10.3988	6.32062	13.6662	8.52682	6.26505	8.60934	5.91473	7.04262	0.53581	0.637398	0.47858	0.730572	0.428	0.535936	0.730572	0.647246	0.718318	0.730572	8.48556	8.806	8.93223	13.9634	13.5471	7.05288	0	8.84326	18.9809	7.63647	7.04293	6.54865	8.60856
Potri.008G160200	1.60022	1.91706	25.318	2.8449	4.59068	15.6007	33.5232	36.8185	0.146206	0	0.180156	0.271397	0.237959	0.58947	4.48509	0.565242	1.91839	1.69739	9.15688	6.81779	2.62725	3.19076	4.31379	7.79792	9.72967	9.20677	0.161105	0.0419821	0.0939344	0.356557	0.078878	0.260472	0.356557	0.290175	0.326633	0.356557	0.965132	0.738456	0	0.31521	0.367747	12.5875	0.0680929	0.311376	0	1.11456	1.05546	9.02068	1.58465
Potri.008G160800	9.85041	11.743	10.3181	11.1795	11.1415	15.109	8.86329	10.9356	3.31379	3.64071	3.11545	2.87964	1.67573	1.65222	3.2207	3.53759	15.6779	24.8555	14.6076	19.4834	9.20184	9.56158	13.921	17.3182	11.2156	13.0017	0.629724	1.1585	0.930535	0.878108	0.917674	1.04903	0.878108	0.73892	0.638911	0.878108	22.9905	24.0727	12.5766	16.3906	14.3997	19.8408	0	28.3809	31.2695	16.6664	17.4152	17.6107	18.8266
Potri.008G164400	54.1026	32.7963	37.0766	38.3894	123.904	171.776	101.532	101.555	1.16362	1.17134	4.30045	7.57027	6.7409	15.1002	9.01098	5.11029	12.805	73.5913	10.6837	20.2378	13.4172	8.52195	17.6182	16.8109	18.2172	17.1992	0.292661	0.67933	0.110199	0.752979	0.779761	0.500204	0.752979	2.70102	1.97309	0.752979	69.3149	66.9224	8.66125	14.3615	8.78968	12.9292	0	38.2331	7.53715	7.58456	6.274	8.59688	4.90669
Potri.008G166800	245.21	339.524	186.191	189.297	129.112	189.272	212.92	154.71	53.0876	56.9085	121.839	111.134	204.548	167.941	159.747	99.2025	192.434	140.118	214.144	86.6773	117.019	186.041	238.574	626.414	294.479	532.543	22.4426	20.0614	20.6443	21.8651	18.5824	20.5779	21.8651	19.6393	21.4089	21.8651	283.194	272.991	50.2536	63.7075	50.86	60.4329	0	37.2124	36.3487	69.0328	46.7408	47.1185	69.7473
Potri.008G168000	60.4267	88.2922	81.8461	89.0496	65.8464	84.2932	66.4623	70.1896	10.1238	8.21313	12.0263	13.1365	9.33612	9.26045	14.4304	9.47914	50.4199	56.5293	75.2559	40.4224	23.4931	36.5699	39.9088	92.4264	50.3815	88.231	2.14067	3.36775	2.89351	3.06954	4.42473	4.93814	3.06954	4.09192	3.59826	3.06954	112.672	111.56	29.6887	33.4061	31.3041	38.3661	0	29.3723	38.7035	34.7638	31.4101	34.2324	26.2042
Potri.008G168700	5.57596	31.0248	19.0755	4.99796	6.64593	8.50653	3.67988	3.47058	0.302567	0	6.5231	8.42431	1.09017	2.1877	1.44191	3.59325	6.55629	0.267412	13.1266	5.85533	2.51927	0.752052	36.1399	56.4421	3.93997	7.71557	0.357488	0.0632003	0	0.890464	0.237383	0.75447	0.890464	0.175289	0.541379	0.890464	1.16195	0.671439	3.09333	2.72491	2.58754	1.48103	5.88246	0.984899	17.046	3.18728	6.00679	1.19256	9.85002
Potri.008G180600	23.1249	21.6995	15.0359	19.183	11.7399	12.563	11.5398	13.3771	1.04565	1.5848	2.09325	2.52109	6.12213	4.97302	1.5572	4.21141	5.40262	3.83133	6.87915	6.25052	6.09723	6.1529	8.20235	10.3901	20.1076	19.0949	0.642646	0.542644	0.531422	0.590322	0.597345	0.793448	0.590322	0.634784	0.793706	0.590322	5.57997	6.20678	12.916	15.0872	12.9681	13.7046	0	16.608	13.3715	12.1576	14.426	11.9102	12.285
Potri.008G184600	6.9427	8.10016	7.14356	9.83477	7.21651	7.80794	7.08098	6.14439	5.17035	5.72393	5.85832	6.71043	5.25131	6.34349	9.2017	12.1025	5.32705	7.47486	8.03855	1.88756	1.70163	4.73714	1.98355	7.3934	2.88379	6.49271	0.413241	0.650175	0.532212	1.01849	0.916263	0.741784	1.01849	1.38425	1.0896	1.01849	3.35392	2.83788	4.52899	4.70341	3.61617	2.48878	0	5.60784	7.69121	3.33497	4.24235	3.07595	2.54593
Potri.008G185900	11.6714	0.84806	5.44153	1.51533	0.848173	0.710054	1.46925	0.31094	1.30262	2.37565	34.9727	43.0615	0.938393	4.07958	21.7204	32.445	23.3561	154.568	32.9884	47.3717	3.79669	3.71634	13.4016	30.9864	0	0.0505356	0.125191	1.15444	0.234735	5.47516	11.108	10.9525	5.47516	0.210877	0	5.47516	0.865191	2.83364	0	0.271347	0	0	1.38594	0.100081	0	0.102856	0	0	0
Potri.008G195900	16.8177	17.124	18.4211	25.0954	45.3985	38.3175	40.6976	45.9988	7.19717	8.63597	8.61898	9.72139	5.55151	6.29863	11.6543	12.4617	22.4165	25.8674	26.2305	33.8529	11.6165	12.5354	8.95711	14.4809	7.9466	11.0231	1.06255	1.67095	0.862651	1.08213	1.50829	1.49233	1.08213	1.98969	2.22691	1.08213	21.1678	23.5694	14.4657	9.32871	14.7312	15.1997	0	12.9923	10.6693	11.5005	14.5483	16.278	12.6369
Potri.008G200700	14.1745	16.3344	14.9582	13.2874	20.9994	26	18.9564	14.6507	5.6237	7.18103	5.20808	7.39009	4.19101	7.29351	9.00991	12.0474	18.2813	32.0335	16.689	13.2228	13.8127	14.4022	16.1103	20.1039	18.378	16.5614	0.790725	1.77265	0.659874	1.19433	0.862835	1.42981	1.19433	2.16402	1.59906	1.19433	20.8984	20.7144	18.741	16.9038	18.9881	20.6868	24.6791	42.0848	21.1461	16.1804	17.0126	18.3942	17.7418
Potri.008G202400	3.23729	4.57768	5.08142	4.71619	2.83468	4.22956	6.48557	6.57639	1.94014	1.01426	1.52477	1.26241	1.49763	0.512884	1.21191	0.802331	4.64896	2.85936	3.1742	0.910377	4.82135	9.70673	1.69351	5.19071	3.77423	7.02942	0.173412	0.477229	0.212111	0.414524	0.513715	0.304428	0.414524	0.261531	0.176854	0.414524	1.41404	1.19156	3.98026	4.01703	4.41111	5.94524	0.226649	3.98089	2.06332	3.0293	5.56723	4.18904	3.09751
Potri.008G202500	5.31327	7.51739	7.79929	7.8794	4.2801	6.21224	9.06143	9.57562	2.37998	2.09373	2.82485	1.78608	2.36499	1.2413	2.67337	1.57155	4.4181	4.28073	4.72439	1.89565	3.15417	7.41905	2.00212	5.93202	5.18445	9.74815	0.388572	0.700741	0.353724	0.418788	0.575055	0.471172	0.418788	0.52006	0.546118	0.418788	2.72912	2.83776	19.4572	19.8461	19.7649	19.4252	7.85223	12.768	10.2174	9.95734	22.0974	14.8443	14.909
Potri.008G210200	0.848753	1.60744	1.83077	1.63909	3.91219	5.07413	4.27972	3.46038	0.444445	1.02681	0.930782	1.05145	0.640533	0.456438	1.4826	5.45886	4.0619	14.8478	4.91315	6.28815	3.54472	3.15283	3.37039	3.70831	1.18323	1.02382	0.282878	0.378182	0.202294	0.105827	0.111482	0.198962	0.105827	0.195798	0.146857	0.105827	1.99512	1.93067	2.40327	2.50053	2.98554	4.67897	2.06849	3.24774	4.23584	4.65359	3.09746	4.51452	4.10703
Potri.008G211100	3.19992	3.08184	3.36748	2.82008	6.53382	4.02193	5.02399	3.60309	0.913961	1.5231	1.46371	1.66796	0.951304	0.977784	1.56076	1.36665	14.6672	17.9328	12.7833	25.7357	8.61104	8.12478	3.34535	6.40645	4.49347	4.80277	0.244382	0.352529	0.211293	0.369807	0.244192	0.25366	0.369807	0.596817	0.493064	0.369807	11.7386	11.5687	3.95926	4.39032	3.35821	4.14747	5.32064	13.4001	1.89418	3.57759	3.40636	4.28838	3.78938
Potri.008G222200	1.34021	2.7205	2.97532	2.69332	3.60253	5.11152	3.58217	4.33293	10.8678	12.0777	4.72525	1.69432	1.79148	0.344836	0.761623	0.904842	14.6293	3.48413	2.76591	0	0.473527	17.5945	0.129877	2.73229	0	2.29054	2.04429	1.42854	1.85092	0.371655	0.212592	0.381694	0.371655	0.407999	0.452817	0.371655	4.29695	3.92402	0.191031	1.67344	0.370467	1.49608	0	0.988836	0.954203	2.79827	0.172536	1.26802	0.40045
Potri.009G004200	1.69341	3.64648	3.66082	4.02246	3.12843	9.63626	4.88831	4.34865	0.87245	0.729757	0.716523	0.832472	0	0.182695	0.346471	0.062751	14.5995	6.29705	10.4845	3.82257	10.3381	9.28636	5.13933	7.46011	4.38004	3.99937	0.694445	0.964897	0.85182	0.385842	0.200389	0.426226	0.385842	0.281869	0.276346	0.385842	9.48849	9.91033	20.8371	32.8654	23.0733	37.2081	31.6823	28.8565	55.2221	35.092	22.8584	38.1605	24.5195
Potri.009G011700	14.8271	17.4808	17.7603	19.6856	15.883	20.5144	13.4799	15.4758	10.0205	12.5447	6.14064	6.9189	4.19933	4.60376	6.97501	12.894	37.5339	78.1293	53.3149	75.1186	33.5273	21.287	36.4807	43.7602	23.9361	22.6627	0.940052	4.40119	1.45868	1.38213	2.13392	1.76677	1.38213	2.33346	1.2251	1.38213	143.607	144.52	18.9388	24.2324	18.4538	31.9836	18.3608	48.9938	41.7695	44.0586	25.6382	43.8859	20.2869
Potri.009G014500	67.4777	56.3776	59.8222	65.1186	84.942	46.5648	72.9153	70.3375	0.928321	1.3736	3.7731	4.94251	7.69297	8.02522	4.12884	3.95603	8.09136	2.73687	25.2182	21.6259	5.32468	6.6607	8.95265	15.8044	30.6646	46.451	0.297484	0.46464	0.330809	0.922724	1.19881	1.58442	0.922724	2.60318	2.69538	0.922724	39.1455	38.3366	10.6815	12.2264	14.107	16.2717	27.0995	17.9353	7.57017	10.9117	11.3552	13.8429	9.1616
Potri.009G016900	13.9348	14.474	13.0583	17.0063	25.5027	26.6866	22.2283	23.1603	1.46496	1.64649	1.82214	2.75688	2.06393	1.81747	3.65844	3.72145	16.3939	23.0211	19.0006	22.6467	13.2797	11.6606	12.2498	16.0586	10.5813	11.3942	0.804528	1.0398	0.508004	0.679154	0.942759	0.879621	0.679154	0.897443	0.904681	0.679154	13.2033	13.7952	14.0145	10.7556	14.019	13.4394	10.8073	14.9678	7.19085	11.1043	14.949	14.8914	16.2587
Potri.009G017600	0.160413	1.41053	1.38232	1.00138	3.40197	3.23664	4.5625	4.02566	1.37709	1.00035	2.12691	6.23863	1.65388	0.231671	4.92169	4.74204	1.77262	1.52134	5.79	3.01827	2.67844	6.82493	0.839581	2.85521	1.12166	3.40948	0.489284	0.222861	0.307079	0.28033	0.348051	0.270325	0.28033	0.486772	0.203003	0.28033	0.588163	0.661473	2.08225	1.40208	4.88543	3.13373	2.07304	1.68451	0	2.4648	2.87649	3.09035	6.81648
Potri.009G020500	8.66521	11.8021	11.7579	12.1772	10.7786	10.6937	10.5286	12.9337	1.75356	1.88137	1.96385	2.3788	2.29748	1.92192	2.23897	1.6941	5.33536	6.55151	9.05516	7.53811	9.28199	7.55918	4.84966	8.22472	3.76419	5.06783	0.764005	1.02944	0.84199	0.458328	0.751703	0.940796	0.458328	0.619333	0.932499	0.458328	4.55653	5.50772	5.96964	7.70287	5.04699	7.748	0	7.61287	10.2215	8.53328	4.80053	6.70114	5.80606
Potri.009G024100	2.04396	3.00054	3.51082	2.24614	4.37766	3.68971	2.15528	2.12326	3.3739	2.33356	2.07841	3.19044	0.810541	0.575408	1.41862	2.33108	9.81667	14.6631	13.7664	17.9596	11.2507	9.8083	4.29595	11.0449	2.00492	3.26871	0.563846	0.759023	0.42387	0.29332	0.312396	0.16826	0.29332	0.175074	0.0695723	0.29332	9.1722	7.65246	7.37352	8.16584	8.60279	8.66613	0	9.71851	4.49326	8.19907	10.117	8.09781	11.0089
Potri.009G024600	5.50412	7.67314	15.8787	13.6183	11.6082	9.29774	12.1485	14.5587	4.9715	4.46026	2.70513	2.91006	0.877957	1.95261	2.41134	4.4571	32.0189	11.1441	29.1991	28.2244	34.0813	25.5995	15.2728	24.9067	8.84995	10.6395	0.74931	0.97118	0.784096	0.49847	0.771895	0.71503	0.49847	1.43901	0.731671	0.49847	35.2324	35.5722	7.6734	12.1881	8.23901	14.3445	6.47546	8.97374	19.0665	12.7942	8.34106	13.1867	8.58508
Potri.009G025900	7.85586	12.3845	9.08774	10.3021	9.01119	8.7017	10.0577	11.7957	1.76157	1.9471	8.68052	6.6852	1.99564	2.40842	5.66978	2.59855	3.77926	1.10279	5.15747	2.70787	1.76546	2.0457	7.8283	9.09996	2.53374	2.9605	0.145766	0.166166	0.136646	0.309373	0.404917	0.387102	0.309373	0.186707	0.235903	0.309373	4.0177	4.49698	7.39407	11.5843	6.99843	9.20331	6.93581	4.07492	17.4439	11.904	9.66004	11.0051	5.61521
Potri.009G029500	0.0843133	0.0204156	2.02982	0.0580327	0	0	0	0	0.965399	0.852955	1.18929	1.48572	0	0	2.01276	1.29079	2.48537	4.90599	4.29211	7.65961	4.3157	3.12422	3.82167	5.36465	0	0.0222825	0.213826	0.453723	0.164495	0.444083	0.968761	1.01018	0.444083	0.0221188	0	0.444083	0.0350254	0.0834186	3.52265	4.99671	4.22952	4.42264	0	4.15646	2.10382	3.40643	4.11194	3.50869	4.69622
Potri.009G032700	4.61975	8.2778	10.7132	15.5125	10.1589	17.907	10.7276	29.2338	3.27737	4.91891	3.52131	3.18894	1.81741	1.67286	5.01715	5.19102	22.6404	12.3552	25.7407	18.8367	10.3615	7.2096	7.02072	11.0526	4.0728	3.22524	0.935856	1.26702	0.699588	0.757626	0.828643	1.0093	0.757626	1.05225	0.620622	0.757626	10.1456	10.9694	7.34304	7.35614	9.54768	10.45	0.650223	30.2292	10.3404	14.8004	10.0298	13.6903	9.12202
Potri.009G033300	8.49729	16.9163	17.105	15.1142	13.4166	38.3939	49.3664	15.8804	5.90533	9.46902	4.15707	7.43304	1.31714	3.68479	8.64355	5.51109	152.265	30.6436	102.087	42.6502	22.1585	26.2293	22.3314	43.4362	5.80205	6.16479	2.15523	2.38266	2.01326	4.03391	2.21924	3.73895	4.03391	3.15331	2.94796	4.03391	28.5657	27.0896	20.0216	26.9319	22.1956	41.2388	5.37505	57.7877	34.9919	21.9843	33.3608	23.9698	20.9409
Potri.009G033900	0.0140557	0.0162956	0.0276276	0.101714	0	0.184277	0	0.0293729	5.61262	3.69464	0	0.385974	0	0.03792	0	0.730919	5.70865	21.3566	0.0820245	1.71427	30.5724	32.0762	0.112789	1.72567	0	0	0.0935631	0.814878	0.12168	0	0.126596	0.118112	0	0.0221295	0	0	0.0491966	0.0111683	24.7212	14.0029	23.8333	2.78606	0.654596	6.60733	76.1591	4.61731	48.9378	2.50934	37.1853
Potri.009G034700	66.2102	84.7537	53.751	100.223	54.9597	29.9794	33.5954	52.4983	4.1778	10.3663	5.29398	18.2909	8.44132	15.7184	5.17903	9.92334	6.63779	6.14314	19.3895	37.9346	14.155	10.5066	20.5843	33.1478	82.7021	87.3468	0.689695	1.78058	1.18403	2.44926	4.47485	5.46445	2.44926	5.10727	8.8068	2.44926	56.5994	61.3865	24.295	13.1065	15.8263	5.95612	0.0774088	23.2282	44.8306	7.04724	13.8174	11.0208	9.94029
Potri.009G037300	2.38382	30.7492	37.7325	87.2813	4.35086	63.897	8.41433	57.6773	0.547431	11.9811	4.15555	30.9566	0.399195	7.09003	0.660106	41.6584	12.5395	622.994	7.82161	220.152	2.15669	2.44239	4.01617	50.0359	8.98409	10.7262	0.474868	9.77068	5.29148	0.634645	10.6683	7.34583	0.634645	8.9028	5.58815	0.634645	89.0566	89.2874	8.46123	1.09631	3.51166	2.77089	0	29.7453	10.6443	8.89938	4.21489	14.3153	3.33515
Potri.009G037800	42.4453	58.097	51.2173	53.9671	34.6346	35.0578	26.3131	26.9166	13.7733	11.5097	7.85276	13.7782	12.5772	7.63558	5.42451	5.11412	35.8493	57.4435	40.2153	49.8695	82.4402	56.9518	41.1305	61.8514	59.3971	67.3124	2.54994	3.43355	2.20636	1.63651	2.65485	2.72726	1.63651	2.85384	2.88072	1.63651	77.1831	77.7668	37.186	32.623	32.4141	34.4248	0	43.109	67.0363	43.5959	34.5291	38.9331	29.083
Potri.009G038600	1.82297	3.92514	7.50683	5.91877	8.76495	18.2208	10.6476	8.37361	4.70069	3.68413	3.65743	2.44728	1.05121	0.744875	7.81087	4.8679	28.5774	61.3252	22.6965	33.5536	16.3988	21.7972	14.6434	22.8707	9.64526	9.10988	2.87721	2.23396	1.9365	1.66369	1.69242	1.96045	1.66369	1.98981	1.93979	1.66369	22.9891	23.6255	1.96664	3.10032	1.04197	2.93164	0	1.7398	0.377061	1.22787	1.75625	1.78703	1.29251
Potri.009G039200	33.5051	60.8319	35.2894	40.0026	81.9307	95.9511	29.452	60.7792	2.13754	3.07189	8.12981	10.3949	6.16123	3.69185	9.42243	6.10147	13.6657	22.4808	8.42509	11.7838	26.2366	22.9771	26.2445	146.77	476.164	125.257	2.77427	2.20343	7.41508	5.6335	5.838	7.98337	5.6335	1.91245	5.12724	5.6335	13.4215	10.7822	754.05	137.015	537.191	35.4335	34.6626	783.779	744.15	9.47371	156.478	21.0875	102.365
Potri.009G041700	27.0465	54.9447	22.1912	45.2306	46.9151	52.0087	19.7158	37.2082	15.5607	33.8073	8.13795	18.7136	7.9337	8.30908	4.89695	19.6764	23.8616	64.8827	7.36108	23.2034	49.6491	48.7206	10.3602	43.3427	14.0223	33.4766	2.28091	6.24659	5.63372	0.468246	1.40394	0.990246	0.468246	1.42185	1.09326	0.468246	32.4219	36.0699	134.633	77.2404	88.8136	11.0768	0	25.7727	192.321	11.1908	59.9247	12.0077	45.3759
Potri.009G049800	8.03881	17.6539	6.77079	7.84043	44.1995	35.451	10.4002	14.5642	1.64298	2.3993	3.03602	5.63377	0.986606	0.810839	0.978699	2.78868	6.87335	7.98631	6.51765	12.0054	2.73952	2.89773	7.01292	196.438	176.674	33.3813	0.174655	0	0.147502	0.428826	1.23772	0.874792	0.428826	0.327476	1.16811	0.428826	8.51018	8.01968	978.319	1149.59	485.398	121.123	7.50995	2130.27	2193.46	26.8374	177.387	47.6463	74.0995
Potri.009G052000	72.9796	105.319	92.4669	89.6219	69.1607	103.395	97.3113	93.632	6.19892	8.24003	15.2731	17.8162	16.9311	15.9988	11.9116	15.578	32.2607	43.6077	29.7961	29.7852	74.0754	54.3824	44.7768	54.9654	55.5071	62.9136	5.52993	7.61186	5.35161	2.26265	3.15591	2.92377	2.26265	3.19365	2.92827	2.26265	55.3507	53.8174	115.674	98.2147	116.612	64.7474	63.3673	63.4361	119.749	59.6751	104.602	86.5235	97.1935
Potri.009G053400	14.3085	17.332	14.5159	18.2614	26.5299	31.9081	24.2555	26.112	6.55688	5.4326	6.59635	5.81506	3.01237	2.98011	4.68588	3.99208	32.3713	23.4898	20.7863	26.1231	14.844	17.5249	17.6768	19.2945	16.834	13.4528	2.04435	1.40173	1.32311	1.64588	1.31813	1.53405	1.64588	2.63015	2.89331	1.64588	20.9311	20.3331	9.57513	10.7076	10.2302	12.4481	9.25313	22.2483	7.05937	10.1873	8.95068	13.1365	11.051
Potri.009G070800	2.36114	8.45858	5.85397	6.19678	6.54375	8.07194	11.3622	5.32193	0.317328	0.0286658	4.95457	3.42742	0.816696	0.882078	5.50921	4.15458	0.562662	0.192937	13.7075	5.81149	1.03411	1.00053	15.7141	21.5312	1.97026	7.11209	0.173987	0.211105	0.114358	1.08776	0.729215	1.29558	1.08776	0.303504	0.491964	1.08776	0.901174	1.12452	3.58562	4.17686	3.2935	2.78836	5.78289	3.77456	5.33477	5.35824	0.583756	2.62813	1.33193
Potri.009G073500	0.0551813	0.218364	1.22916	1.07093	0	0.0561358	0.0312322	0.330444	1.02631	2.19782	0.46794	1.26867	0	0	2.35992	5.12337	5.46578	1.33934	2.2209	4.75238	4.0594	2.51264	0.640305	1.63556	0.260364	0.21215	0.180483	0.103587	0.149785	0.0881399	0.0842622	0.0496228	0.0881399	0.0153769	0.0472728	0.0881399	0.119241	0.0801925	3.41036	3.93843	2.3515	4.65217	7.03715	13.5537	6.39582	11.4319	1.33627	9.76718	2.1353
Potri.009G074200	3.70629	3.85363	4.10688	10.1716	6.91247	9.73857	2.89231	5.1368	0	0	0	0.0531387	0	0.094572	0.161357	0.805764	0.232451	0.478797	0.650978	5.29024	0.300857	0.10112	0.165036	1.56651	0.110242	0.373424	0	0.378666	0.0376923	0	0.025608	0.136118	0	0.330219	0.461999	0	1.62087	1.92785	0	0.239372	0	1.22014	0	6.01417	0	1.26819	0.0480081	3.90518	0
Potri.009G080000	46.6366	73.5109	113.701	70.2179	68.0741	117.555	119.81	87.2197	13.9171	15.6402	17.4202	18.1031	13.2842	13.4055	21.8097	20.8761	68.0715	48.841	64.9008	49.7137	58.503	44.6301	68.1383	84.0892	76.3937	81.3503	5.19356	6.54805	5.14192	3.64928	2.31991	4.41698	3.64928	7.62698	7.80648	3.64928	59.1898	57.2349	47.3801	29.9345	45.2003	42.3106	26.2985	30.8752	39.9947	47.9705	45.9022	41.0954	51.2466
Potri.009G081500	35.2229	46.9227	33.5816	42.4765	53.3171	47.6306	50.5878	47.4455	11.4554	9.86636	8.23207	7.26636	9.49953	8.45505	8.93598	7.16118	48.8597	24.9491	8.29181	7.21859	31.2025	36.0411	8.47501	22.9448	39.4619	37.7069	4.69638	3.26853	2.28767	1.06697	0.733395	1.72915	1.06697	3.05719	2.16678	1.06697	13.1581	11.4152	302.715	120.66	213.378	28.2135	0.101384	130.819	348.861	33.1906	131.054	25.8846	127.202
Potri.009G085600	16.3477	21.5094	38.178	17.4102	16.2092	9.13071	6.48916	7.27942	2.73353	4.08326	2.24499	3.51519	7.66025	5.84674	4.34221	5.4209	76.6286	469.487	45.7876	129.18	15.1947	16.8701	20.0042	111.058	5.93892	17.5297	1.89368	2.83014	1.50952	5.6004	10.7553	6.60419	5.6004	2.8081	1.29812	5.6004	43.7067	19.0381	32.3013	14.1466	19.2885	28.0637	0	39.9083	14.154	5.11502	7.71076	14.5744	7.00814
Potri.009G090800	1.3804	3.90983	2.42515	3.48431	5.79585	5.53814	2.59259	4.6829	0.718342	0.311813	1.10617	0.787046	0	0.250798	1.71163	1.91262	18.8786	6.58675	18.3881	20.4595	1.59613	1.7048	8.31784	17.112	40.3556	9.44636	0	0	0	0.072881	0.03663	0	0.072881	0.103242	0.069967	0.072881	1.9821	1.46595	45.7144	12.4413	28.9173	7.64765	0	57.7328	90.8639	7.01694	19.7111	9.52302	8.29595
Potri.009G098700	82.6656	158.66	80.1604	114.378	179.416	113.794	135.694	125.774	0.186716	0.663428	0	0	7.62434	11.838	2.33571	2.15261	1.08155	1.15513	7.62499	8.17978	1.86656	4.41146	4.09561	10.9445	13.6031	27.516	0.0692603	0.436286	0.0187722	0.62146	1.2755	1.77377	0.62146	6.10311	6.57234	0.62146	34.5258	31.3081	0.607982	0.929222	0.430753	0.603992	0	0.589828	0	0	0.879702	0.349956	1.47046
Potri.009G103000	12.2031	16.5112	17.1699	19.364	18.0636	27.0338	28.9534	38.7416	2.86173	2.87033	4.22519	4.53482	4.33594	3.4645	7.14764	7.6825	24.2506	110.647	21.5242	31.2265	29.7693	21.5801	20.7132	29.3689	21.138	24.7094	1.2675	2.40116	1.27273	2.69738	3.5909	1.81149	2.69738	2.11158	1.82482	2.69738	26.0406	22.8387	12.3168	8.18588	9.66014	27.703	13.0548	31.466	12.0034	49.886	9.2959	42.2124	8.04572
Potri.009G105000	35.4589	33.7211	29.2202	33.344	7.5609	2.6192	8.50238	5.58247	15.1367	9.12246	5.13472	3.44745	31.8793	36.4087	6.53386	4.89926	25.0378	10.7604	29.7885	6.4072	6.33563	14.0325	20.1173	36.4445	13.4828	12.0019	1.11808	0.708958	0.502757	1.38213	0.344235	0.563585	1.38213	0.257491	0.377465	1.38213	2.43479	1.28195	20.7974	11.3724	15.1683	10.0967	0	0.460241	4.6231	10.9189	20.0836	5.54478	13.1226
Potri.009G106900	19.4734	45.9948	23.0712	49.3685	39.9029	48.5105	34.204	45.4235	5.02033	8.15842	8.54865	11.6509	3.88015	4.4343	8.54663	12.2078	24.7323	18.7351	50.6703	52.6305	12.0754	14.2119	20.34	46.5695	11.6871	10.5526	1.88449	3.75055	2.16164	3.02012	3.23331	2.90977	3.02012	2.51516	2.68525	3.02012	38.2134	50.7976	39.7439	52.5201	37.433	52.8433	48.444	100.046	138.196	61.7953	36.177	64.1472	40.3266
Potri.009G107700	6.33271	8.56246	4.43267	13.4276	47.2201	46.2376	35.4635	26.9381	0.189012	0.769028	0.917706	1.29119	0.227026	0.566399	1.57735	1.22853	3.35617	2.46895	7.07178	3.32804	10.9358	31.8565	11.3312	16.2371	5.41708	12.4925	0.0756908	0.0408227	0.0380263	0.0745995	0.165776	0.236926	0.0745995	0.106409	0.322795	0.0745995	3.78938	3.5519	9.33469	7.31819	3.28789	1.39109	8.95613	1.27483	3.32508	2.01148	0.923309	0.397057	1.73441
Potri.009G114800	0.118248	0.370874	0	0.174917	0.0371518	2.7987	0	0.49469	0.169222	0.424633	139.673	329.721	0	0.611679	392.729	746.66	7.26086	0.299115	1259.72	301.826	0	1.81034	77.7577	304.077	0	0.801058	0.138817	0.262647	0.033505	164.443	231.544	239.208	164.443	6.15749	0.354033	164.443	1.80573	1.71284	0.197772	0	0.0938954	0	0	0	0	0	0.088298	0	0
Potri.009G114900	5.15431	5.55193	5.26125	6.27007	9.87811	11.5628	8.8066	8.82432	1.41015	2.37329	2.30367	2.82401	2.10367	1.75927	4.9305	5.16973	8.20785	7.13912	11.001	8.87153	5.59375	5.44878	6.51034	7.47412	5.37909	4.61033	0.339524	0.453732	0.26183	0.542549	0.523168	0.498641	0.542549	0.445944	0.571368	0.542549	6.51702	6.59112	5.30376	3.63125	6.50863	6.05344	0	6.71886	3.23943	5.24751	6.24199	6.56941	6.40638
Potri.009G115500	55.5993	52.5029	50.5316	56.5657	37.8862	36.1694	34.6154	34.5156	1.05243	1.84438	12.3366	14.3407	12.7694	11.8301	9.81655	13.0965	13.5535	59.085	28.9091	43.7624	13.3654	17.5409	32.6187	49.0114	64.7938	83.4693	0.990611	1.72034	0.817009	4.05089	4.26772	3.58028	4.05089	3.1949	3.52378	4.05089	48.6883	45.2478	34.3355	19.8232	31.1101	11.9066	0	16.2504	16.4383	12.5828	26.1572	15.6277	19.8091
Potri.009G115800	21.8659	42.4117	53.3435	132.166	30.5207	77.0975	42.1711	98.0335	8.30092	11.5469	7.48485	8.85514	8.88855	14.1741	6.09584	12.7616	92.5759	50.8807	144.093	92.8546	24.4033	27.0206	7.69078	16.2767	11.7364	13.0974	4.58068	4.99464	3.24028	2.2823	2.93988	3.9899	2.2823	6.03353	5.12361	2.2823	96.2482	98.7506	12.0091	17.1512	11.3753	15.9707	0	23.5934	46.7145	28.0523	12.8295	17.9802	11.6636
Potri.009G118100	4.71754	29.2321	14.7408	34.7086	58.5955	122.238	63.6885	94.6276	26.7284	31.8157	5.53059	6.64904	0.752188	1.54405	0.74616	2.43937	39.1713	58.1707	10.488	2.78962	107.762	725.752	588.927	948.073	16.4944	98.3671	2.89696	3.32209	2.26685	0.460677	0.400431	0.694686	0.460677	1.04567	1.47331	0.460677	22.3875	12.1566	247.88	283.443	199.997	57.6362	0	30.882	330.822	87.8361	200.583	66.7869	238.953
Potri.009G124000	7.20696	9.78187	21.2456	12.7393	9.09636	8.26828	10.7959	11.2835	2.13408	2.44694	4.60078	5.62382	2.77662	3.36989	1.90687	3.36596	3.89164	2.12186	8.71903	7.46625	5.92603	5.39827	3.41327	4.95593	3.90861	4.38943	0.191719	0.108047	0.213821	0.265058	0.275653	0.225159	0.265058	0.204092	0.178632	0.265058	8.20207	8.82299	5.77115	8.68563	6.74075	5.1513	0	3.03466	13.7601	6.13248	9.11688	7.32056	5.50453
Potri.009G124200	20.74	23.789	23.7385	26.8959	43.1605	48.7912	39.2491	37.195	3.53925	4.72792	4.61856	4.38294	3.65538	2.97801	5.22257	7.54236	34.0591	54.0778	36.5342	47.4793	31.6631	23.9669	23.0262	26.2007	19.2189	16.8388	1.57625	2.29418	1.40965	1.80472	1.97554	2.06435	1.80472	2.47585	1.77725	1.80472	35.2893	35.8466	28.4288	22.9488	33.578	22.1288	25.2583	44.5689	47.65	20.5965	32.7782	24.3305	32.201
Potri.009G131000	2.90823	5.89958	0.119073	2.11559	0	0.237987	0.205763	0.0257575	0	0	1.28164	2.67673	1.24948	1.74325	0	1.55938	0	4.82722	1.12537	3.51593	0.157315	0.26491	0.517772	15.8026	1.26817	3.79359	0	0.323662	0.053179	0	0.561249	0.167932	0	0	0	0	0.0489215	0.0337035	4.0703	0.257264	1.59892	0	0	0.191955	1.34411	0	2.46494	0	0.246485
Potri.009G131800	0.23873	3.53405	0	3.80137	0	0.414699	0.0675622	0.0514054	1.7082	21.7305	2.94611	64.2281	9.02681	19.0704	0.407021	31.9019	8.64875	5.43493	3.69515	19.0863	0	0.284994	0.624608	3.93124	5.28491	3.20007	0	0.142326	0	0.0344423	0.03368	0.075216	0.0344423	0.0325956	0	0.0344423	2.43676	2.50363	5.02688	7.92012	5.53615	6.09206	32.37	2.08616	49.6349	14.4959	2.25794	5.58307	1.53283
Potri.009G132200	6.17938	9.6695	5.41403	3.35661	14.7502	12.2344	9.97753	3.93918	4.76263	3.53025	17.4038	15.0499	2.10162	5.40011	4.22002	4.00742	2.26893	0.251472	10.7287	4.60347	5.18999	9.46629	6.13791	12.166	5.87922	8.75893	0.453126	0.513516	0.639625	0.797963	0.558322	1.17494	0.797963	0.112416	0.216753	0.797963	0.269131	1.39333	9.25453	7.61079	7.20736	3.23775	0	1.04525	3.2582	2.89701	6.29934	3.06758	6.34109
Potri.009G133100	34.1059	43.1923	9.45563	9.29959	5.47713	0.946771	1.9318	0.636024	1.06793	0	36.8191	30.2799	12.3284	7.66757	2.90936	3.01735	2.09615	7.73371	2.49465	4.95116	2.4297	4.33342	12.2619	22.1709	127.314	144.105	0	0.115963	0	0.389782	0.1461	0.182528	0.389782	0.118394	0.532284	0.389782	1.46026	0.92074	9.06045	3.70964	1.53	0	0	0.140187	0	0	3.7386	0	3.10137
Potri.009G133900	25.8685	36.5315	26.6905	36.0543	44.5118	48.453	40.9487	34.6525	4.44133	5.03245	1.82378	4.31985	2.66701	2.06128	9.70067	6.53441	30.8611	54.2989	21.5328	0	64.1748	77.0548	0	37.4835	0.301478	17.1754	0.262493	0.27239	0.220867	0.267339	0.263197	0.0364223	0.267339	0.183997	0.305553	0.267339	5.03614	4.87755	0.764826	2.51291	1.1632	0.651595	0	0	4.78899	2.63048	0.353742	1.9419	0.842327
Potri.009G135100	5.22673	7.90921	5.543	7.82955	4.31301	7.64182	4.01897	8.58138	2.87934	3.28212	5.112	3.03756	1.52562	1.11316	4.84286	2.62682	5.23249	7.4097	10.563	8.03816	18.5305	11.3928	20.8975	24.263	17.5783	21.1359	0.177546	0.638526	0.350125	0.604631	0.531266	0.379548	0.604631	0.291046	0.519563	0.604631	5.00844	4.02164	44.8562	41.0095	49.4715	48.5355	38.4289	22.1949	47.8085	77.9306	58.4238	78.0671	44.4116
Potri.009G140500	3.59352	8.69218	3.07105	2.73963	10.6854	12.8438	6.30072	2.95189	41.9916	36.0955	10.1541	6.44884	1.62975	2.16912	0.898162	0.586012	13.7908	7.88435	2.11979	0.825636	75.5286	64.6031	0.367463	1.13946	8.10019	5.93546	5.43941	5.64287	5.49231	0.0158643	0.132198	0.176734	0.0158643	0.11566	0.140945	0.0158643	0.658107	0.74896	65.6803	72.8266	69.0688	19.1824	46.252	11.9991	141.706	16.6795	72.7359	8.49829	102.435
Potri.009G146000	2.47929	2.88185	5.78159	5.61582	11.5142	7.24409	9.97137	10.8706	9.15392	9.00715	2.29132	1.75845	0.184136	0.146598	0.500633	0.951001	55.2853	18.8162	6.08924	10.65	274.299	162.405	4.39508	7.49235	5.41567	3.73217	4.99702	8.10392	7.45767	0.628415	1.02222	1.05727	0.628415	0.678655	0.814781	0.628415	7.72094	8.1951	75.5873	120.454	87.9825	91.6817	97.5821	52.114	281.812	147.091	98.0804	125.341	121.504
Potri.009G153600	4.32378	6.58578	9.00353	9.14665	6.94854	8.93821	8.11481	7.23135	5.42587	4.35605	0.601897	0.986429	1.35888	1.40718	2.5428	1.05625	24.6161	2.03405	24.2859	2.64694	2.91295	11.8371	1.20626	9.03985	0.272077	0.824726	0.40779	0.28871	0.204475	0.541528	0.11971	0.189788	0.541528	0.0197929	0.0098666	0.541528	0.0727117	0.0327849	5.41271	9.95808	3.86155	2.24851	0.955687	2.43328	7.53638	6.32856	9.23874	5.51994	5.63665
Potri.009G153800	4.21084	6.04737	9.03834	9.03203	7.86426	9.37695	9.09401	7.78109	4.14732	3.05057	0.658234	0.639256	0.855663	0.957259	2.63723	0.77648	26.1316	2.52979	26.4153	3.05431	3.71182	14.456	1.49414	11.4339	0.469677	1.01415	1.5463	0.930093	0.740523	1.09968	0.397335	0.701088	1.09968	0.113018	0.0920644	1.09968	0.302242	0.319779	15.1466	20.0712	12.7574	8.12226	15.1982	8.64963	7.70971	14.0758	29.0357	18.1692	20.8635
Potri.009G157700	1.8933	4.1711	6.03037	4.64145	7.09717	11.2935	11.4924	13.3865	0.186877	0.387583	0.69065	1.31919	0.673316	0.315502	3.56224	3.70981	0.320736	0.743224	1.12281	0.466801	0.315613	0.236968	1.68811	3.04341	0	0.0772361	0.12244	0.0966591	0.0187885	0.318638	0.27383	0.216293	0.318638	0.0719694	0.0602249	0.318638	0.59353	0.48208	0.625429	0.745596	1.12313	1.508	0.629704	1.4132	0.070844	1.4703	0.606089	1.06381	0.979699
Potri.009G158200	5.27467	15.1239	6.9972	9.23855	9.24735	25.0851	10.4793	10.9565	1.3588	0.48305	5.30045	7.2069	4.8746	6.9082	40.7413	36.147	0.971714	1.50114	47.1356	12.5676	0.503119	0.293505	47.5007	56.7346	6.63692	5.87108	0	0	0	2.30472	0.507368	0.924991	2.30472	0	0	2.30472	0.01418	0.219264	3.36985	2.58283	1.24287	4.28663	5.23704	6.47415	3.38527	3.68227	3.00706	3.9021	1.14889
Potri.009G163100	33.2387	61.6388	36.47	48.4106	15.9584	33.3947	26.457	27.7303	7.22028	3.86167	7.86047	7.42113	8.87329	9.20749	12.8071	10.3437	21.3264	22.5112	27.4634	30.6556	67.5306	41.2302	77.2926	91.4815	56.5438	46.0435	1.90547	2.882	2.82949	3.24841	4.84407	4.12365	3.24841	2.99528	2.40127	3.24841	92.1278	89.8994	42.9697	39.4695	56.4579	48.8432	38.5059	64.0378	68.2844	52.094	36.7076	44.9797	43.6172
Potri.010G003800	8.77994	37.3623	28.5943	21.032	22.3133	38.0781	23.14	22.8224	10.933	7.52327	14.4556	12.9704	3.22983	3.67128	16.3542	14.2116	6.52646	8.94906	24.7021	17.7982	49.0036	27.8297	50.6242	68.1287	8.94316	11.4992	3.35441	4.62423	4.27824	4.3126	4.7567	7.83915	4.3126	2.25267	2.96046	4.3126	21.8326	20.6219	60.3516	108.291	71.8016	54.2866	0	44.8701	112.238	64.2147	65.9747	58.8482	51.3297
Potri.010G010800	28.0567	30.1388	41.8357	48.426	49.5865	29.6274	52.8208	44.8131	2.04977	1.71806	7.57545	4.37436	6.75409	7.92934	3.5274	4.14633	3.21733	2.70189	7.82736	0.230258	0	2.67903	0.2562	6.90207	0.085569	3.43174	0.0436278	0.0727178	0.0320116	0.12378	0.181862	0.0938975	0.12378	0.0565104	0.0721126	0.12378	1.60439	1.89437	12.5207	10.8959	11.8553	8.219	4.39147	5.51976	4.84525	7.47881	10.6239	8.40492	7.05279
Potri.010G011900	33.1359	63.4462	41.2578	93.6544	67.5913	113.307	58.0968	130.424	17.4435	25.5186	14.3968	19.3545	11.3108	15.5246	16.6169	42.3168	50.5984	211.704	52.9458	75.3408	38.9465	37.5467	29.3483	55.6178	37.4145	40.5601	2.43388	6.27043	2.65671	2.0237	3.52914	2.50356	2.0237	1.97781	1.947	2.0237	45.0059	48.7335	44.3499	29.3626	39.0182	29.1511	29.3023	28.0405	39.8726	33.0322	38.8856	36.2925	30.9701
Potri.010G026000	45.0444	72.7833	66.9782	56.3966	54.2477	73.1619	83.7553	65.5147	6.92791	3.38946	12.8081	15.674	10.2165	9.6428	14.076	6.63335	29.5964	22.655	42.731	11.3051	22.0998	31.295	37.0642	100.776	29.1703	76.8408	1.75021	1.70651	1.14701	3.96862	4.53447	3.10204	3.96862	1.99865	1.97039	3.96862	81.1627	87.5913	41.0712	44.25	46.9714	47.3733	0	66.1608	57.3088	47.3705	36.1496	41.7747	43.8528
Potri.010G029700	7.54881	9.50318	8.49529	6.99581	8.9068	10.3563	8.76058	8.39505	3.49376	3.31875	3.86057	4.30605	2.83809	1.95848	2.63209	3.22463	9.06369	5.8825	7.74196	4.21479	7.70283	9.19064	7.34393	10.7587	8.1902	7.3742	0.898898	1.06281	1.08532	0.392041	0.433076	0.423078	0.392041	0.148014	0.186002	0.392041	3.54587	4.13134	15.0715	17.3651	15.0709	19.9479	16.995	13.6962	17.4949	18.6107	18.7044	17.6945	18.813
Potri.010G034300	0.0233511	0.377908	0.16062	0.20701	0	0.0190989	0.138779	0.0149956	1.00266	1.87652	2.71744	5.02825	0.12042	0.169278	5.13655	2.60242	3.35569	2.92429	4.6746	4.23643	3.13505	2.14573	4.39558	6.30368	0.0851042	0.446778	0.229036	0.362779	0.184133	0.349497	0.243421	0.2747	0.349497	0.00945217	0.0094195	0.349497	0.0275464	0.0434517	1.35014	1.35434	1.44551	1.42905	0.493832	1.96206	1.9538	1.75544	1.09745	1.87242	1.98512
Potri.010G035100	14.858	25.6094	29.6269	40.9122	27.6454	60.6528	36.8819	30.7445	2.58921	2.51045	3.50866	4.72005	2.98525	4.33293	12.0921	19.73	51.882	197.529	37.3342	55.0836	9.08715	8.89808	18.8349	38.0675	13.024	11.1422	0.95711	5.10808	1.967	1.94394	3.72141	2.62448	1.94394	5.33659	2.23442	1.94394	54.9971	52.2637	5.43315	10.5264	3.56084	8.54498	0	9.16401	8.85766	6.27109	4.49098	4.51635	4.08303
Potri.010G037500	129.831	155.127	213.324	254.928	103.629	94.7278	159.801	161.572	4.86156	5.85728	7.29914	7.6742	12.4073	25.2251	24.7967	20.4477	12.9069	11.4801	24.7569	12.4852	5.00366	9.66151	9.9708	27.204	11.6743	33.8602	0.607489	0.921859	1.1288	2.05341	3.43347	3.74451	2.05341	1.72911	1.79433	2.05341	54.416	46.8486	22.4271	35.9429	16.6617	30.2923	40.8384	51.1541	55.1756	52.077	16.572	48.9242	10.5026
Potri.010G041700	9.83608	12.7518	12.454	10.6967	12.7677	13.2391	12.15	9.9739	1.54148	1.91185	2.70265	2.38311	2.77697	1.4981	2.67315	2.76106	15.2479	22.4201	14.6409	20.7958	21.9377	15.9837	14.6082	25.2816	12.0839	11.8154	0.963349	1.43579	0.804023	1.39351	2.17991	1.40245	1.39351	2.46069	0.969259	1.39351	17.1627	16.1996	11.9302	11.3345	14.1664	12.3408	10.3057	19.721	18.3275	10.2126	9.64954	12.7524	12.2671
Potri.010G044600	11.1449	26.4645	28.0799	54.5479	20.3368	42.5121	19.5176	41.512	27.6431	43.9264	6.10401	8.95982	2.1924	5.32455	14.9131	19.5117	10.4902	2.33361	8.36675	4.95032	1.15858	3.63162	2.2244	4.94251	0.106134	0.292879	0.267704	0.293234	0.304986	0.597589	0.608953	0.861053	0.597589	0.342352	0.385068	0.597589	2.73887	1.87365	7.79238	7.31472	7.32171	5.11072	0	2.37792	10.6832	4.66243	3.41288	2.40313	5.78496
Potri.010G048600	16.5005	31.3815	23.1621	28.6305	16.728	27.9891	23.0691	28.7755	8.03492	6.0229	10.3108	10.2365	11.9233	8.53256	9.17373	9.61349	57.0674	54.708	68.1972	68.1613	52.4557	49.4473	71.8204	88.5223	71.1808	74.3737	1.52431	2.14581	1.1481	2.50435	4.27218	3.63237	2.50435	2.90322	2.0496	2.50435	69.123	67.1963	32.9748	29.7277	31.3165	33.424	0	83.4425	41.285	32.6354	28.3169	28.2682	42.6633
Potri.010G054600	10.8776	8.56714	14.3244	14.4377	16.5687	20.195	17.8284	15.5785	3.38922	3.29297	2.95746	3.38024	1.18721	2.94469	4.71079	6.40912	10.9067	38.9867	11.4197	16.1601	7.01839	6.62694	6.79656	9.82068	5.1147	5.65232	0.620216	0.890544	0.576168	0.970945	1.26327	0.812645	0.970945	1.17309	1.13014	0.970945	14.8119	15.7196	3.98939	3.82798	3.39388	3.35582	4.69417	7.72883	3.39361	4.74885	3.77469	4.38616	4.65135
Potri.010G056400	0.139435	0.42765	0.411045	0.474049	1.15655	2.76	1.11281	2.82992	0.119733	0.960245	0.147501	0.0892377	0	0.0402857	13.1235	3.08738	10.5831	3.65078	76.603	8.13081	1.59603	3.06332	15.2484	27.9475	0	0.134582	0	0	0	1.63755	0.692046	0.899465	1.63755	0	0.011859	1.63755	0.0728707	0.162205	0.099483	0	0	1.05725	0	0.790113	0	0.62163	0.177675	1.41104	0.1019
Potri.010G066200	17.7905	26.932	14.1613	26.2938	87.6003	46.9684	70.3351	34.6362	0.705875	0.437198	2.82622	2.30777	6.14645	6.20508	2.62808	2.60775	5.25587	12.5123	18.0079	8.97378	3.98311	4.51304	6.61655	9.48723	16.31	19.9574	0.0779821	0.293675	0.111651	0.628531	0.552728	0.81906	0.628531	0.442216	1.67626	0.628531	2.56812	2.94569	3.87799	3.36422	4.00071	5.79429	3.02528	10.6562	3.09746	5.38721	3.55236	4.88323	3.6355
Potri.010G066900	6.90832	20.2718	7.62741	8.83808	19.2053	44.6196	18.2879	12.6265	160.059	139.475	12.9331	13.8723	2.60176	1.01172	0.595595	0.991403	43.9734	15.3904	0.640777	1.03419	598.126	404.144	3.75672	7.72347	9.90211	9.80042	7.81655	5.65105	4.0198	0	0.0799456	0.0528537	0	0.20385	0.0726213	0	0.166426	0.344419	93.7602	143.912	67.3309	6.85241	88.8202	55.82	397.97	4.60339	102.374	5.93039	147.464
Potri.010G067900	30.2334	41.0763	62.5396	49.4923	86.2887	68.8402	104.183	107.815	0.345185	0.299742	7.41968	8.50274	5.57481	5.74383	0.36554	0	3.90113	2.136	6.05698	5.74135	9.27193	11.1194	1.61263	1.95158	24.979	27.3496	0	0	0	0.0219173	0	0	0.0219173	0.918502	1.10638	0.0219173	3.78556	3.51	12.7346	4.98119	4.14048	3.55639	3.54212	1.34166	3.50937	15.6725	14.1328	16.9435	6.75828
Potri.010G068900	0.812835	3.85013	16.507	6.9132	18.6429	3.89205	20.4734	9.0119	1.45408	2.00533	17.9131	20.2346	0	0	1.03941	2.21874	12.7277	11.309	6.43049	7.96368	16.9609	12.3127	2.48106	12.6709	0	0.162488	0.639736	1.42983	0.866298	0.489384	0.740448	0.504265	0.489384	0.0553523	0	0.489384	0.0630798	0.201754	86.6775	190.365	84.0528	78.5055	92.5551	50.0196	135.517	130.859	51.0173	169.716	21.2163
Potri.010G071200	8.63266	22.7961	17.8841	20.3518	86.9285	73.6915	74.6308	65.3473	1.81207	1.43162	12.5693	10.2406	5.05911	3.02911	10.3814	7.48401	30.1362	7.40476	16.6624	19.3315	5.51931	5.71379	13.2767	16.673	5.46646	9.44758	0.610819	0.93035	0.476522	0.686958	0.788052	1.00519	0.686958	1.94401	1.78963	0.686958	28.8178	27.9235	9.20118	12.3354	8.47586	22.1154	0	31.2681	11.8217	20.702	7.13629	24.5229	4.50511
Potri.010G071500	22.2718	86.0544	12.0482	61.5287	48.5098	36.7401	13.5893	51.4976	4.86248	6.83388	5.19149	7.74427	3.11442	5.63279	0.257291	1.21809	36.9087	10.4094	1.76578	7.73108	78.4923	71.3689	0.691185	2.41005	0.175843	0.943517	0.807256	0.420352	0.874645	0.0627411	0.0692371	0.117713	0.0627411	0.091492	0.218592	0.0627411	0.521126	0.243086	13.107	12.6309	7.76593	3.05426	0.493735	15.8929	7.44817	17.2476	8.70741	8.07389	26.5901
Potri.010G073100	46.8646	48.2225	36.7544	56.8967	24.1947	22.331	23.1325	18.7361	19.5239	13.1209	4.07325	4.45919	12.4805	13.4028	3.56403	4.45305	25.9424	7.72309	17.5955	27.475	4.10975	3.92416	8.05833	9.89527	4.16529	3.95097	2.00011	2.27467	2.68597	0.928222	1.02695	1.01368	0.928222	1.32613	0.949108	0.928222	10.7302	10.7345	22.5613	19.6672	19.6408	25.0151	36.3173	40.1482	39.1833	30.5723	41.2987	31.8772	28.3727
Potri.010G073700	6.99862	14.1194	16.4672	18.324	12.1644	18.7197	16.027	17.0465	3.03236	4.77839	4.75441	5.18134	4.30401	3.26854	8.53903	5.05183	41.3988	38.1288	29.5499	22.3443	39.8102	38.291	18.0583	28.9127	2.24423	2.87873	7.14573	6.5559	7.69587	5.13814	5.57362	8.58623	5.13814	6.51813	6.93808	5.13814	25.4982	25.136	57.8531	38.8979	47.1747	41.7291	21.2758	52.6936	65.3579	47.7987	47.5067	46.245	42.299
Potri.010G075000	21.6686	23.3544	24.3504	28.9094	37.8976	44.8426	38.5273	42.0474	4.41439	5.2043	4.3685	6.02689	4.10128	4.99933	9.76924	7.64254	26.0153	30.7972	29.0714	26.5477	13.4329	14.063	10.4122	18.9255	9.28793	11.33	0.961951	1.58708	1.01932	0.874171	1.16576	1.30336	0.874171	1.51714	1.30466	0.874171	20.716	20.7157	13.9648	16.5594	16.5813	13.9352	14.9479	27.5345	27.0595	14.2939	18.723	16.2506	18.4864
Potri.010G077200	12.4498	15.1422	12.4393	12.1647	9.07217	10.5096	7.77216	9.38541	0.44919	0.758562	0.830046	0.470208	0	0.665047	0.535152	0.382509	12.8169	10.6195	10.7957	12.0536	11.3514	8.57851	9.16916	12.9973	17.5519	14.9917	0.127209	0.370462	0.545598	0.408593	0.462584	0.211276	0.408593	0.325144	0.1402	0.408593	8.94087	9.3043	15.6772	20.3809	17.7682	15.7881	22.6671	26.2649	48.0078	16.7764	16.7194	14.9628	13.7547
Potri.010G079300	0.0228485	0.268984	0.0134711	1.75502	0.00861443	2.6985	0.0193989	1.15025	11.6748	7.14669	7.00987	7.79413	0	0.0765907	2.26751	36.2578	18.5135	8.20245	1.32504	0.257855	11.5066	47.314	0.286907	7.52614	0	0.217832	0.982483	1.13864	0.416123	0.16453	0.228096	0.224771	0.16453	0.023721	0	0.16453	1.23396	0.465618	19.9332	5.85332	9.94506	13.6038	12.2448	1.35356	3.95606	5.89428	29.5303	11.1343	35.3507
Potri.010G085900	8.55556	11.8417	9.5519	11.7993	19.047	14.7768	14.5834	14.799	6.5587	6.81494	4.50347	4.83897	4.39046	2.26433	4.48335	4.38109	10.6108	14.463	8.52692	11.6518	20.988	26.3277	6.17407	8.26759	8.60703	9.09581	0.525513	0.633417	0.536058	0.372868	0.395798	0.42702	0.372868	0.463026	0.610074	0.372868	9.2167	9.75052	15.3772	26.3747	16.7159	15.1104	26.3415	18.9738	15.8479	13.5567	20.1877	17.5575	24.2266
Potri.010G088600	1.26395	2.78426	1.8242	2.9621	6.36628	4.60567	3.24173	4.083	0.113066	0	0.139288	1.07029	0.135793	0.1116	0.336761	0.432617	0.485139	1.07422	3.0005	5.57196	0.125578	0.459427	2.13546	43.0679	20.9828	3.23407	0.0117762	0.0476026	0.103559	0.0452031	0.219938	0.121129	0.0452031	0.108516	0.0674815	0.0452031	1.60656	1.46132	65.8797	91.1109	29.1373	28.7234	0	457.925	141.166	29.4849	11.6316	26.5685	7.10078
Potri.010G090100	35.5572	24.8903	24.8944	23.1121	25.1374	21.3214	17.073	14.0052	3.61403	3.17666	5.22218	5.54065	7.0583	6.13295	7.20368	7.58875	23.7198	40.1663	17.2938	26.7923	20.1977	19.8873	16.6563	22.4272	16.3077	18.8329	1.12568	1.51429	0.990105	1.43387	1.9212	1.53279	1.43387	1.8087	1.9374	1.43387	22.2768	22.827	11.284	11.0823	10.1692	10.6296	0	16.4514	7.16807	8.56847	12.4901	10.9821	12.7939
Potri.010G092400	0	0.00910828	0.038609	0.0894878	0	0.435522	0.0667201	0.308709	2.86813	9.75933	1.0799	1.54667	0	0.0567623	0	3.82269	1.37542	320.664	2.35172	11.5792	0.468484	0.380846	0	7.8585	0.137328	0.0997416	0	0.122024	0.0131354	0	0.0149052	0.0184116	0	0	0.0159026	0	0.398011	1.06499	4.40436	3.96688	4.82347	4.43074	6.07435	12.9552	5.35618	3.51228	4.91406	2.94148	2.01022
Potri.010G093700	7.6797	12.3392	8.32313	14.0251	18.2554	25.2705	12.807	10.4725	4.91831	6.19872	3.50002	3.23291	2.83282	3.00351	4.04097	8.18598	26.0145	56.4352	22.338	24.9936	26.3846	21.0867	15.7003	24.1039	11.5112	11.7687	1.39017	2.23304	1.32797	0.725513	1.3751	1.34939	0.725513	2.30685	1.42599	0.725513	52.8364	50.4896	10.0922	15.4168	10.3621	14.2267	0.741214	16.8598	19.4616	13.3735	14.0653	13.0686	10.6412
Potri.010G094100	21.0793	23.8222	11.6545	11.3361	6.82948	10.7968	12.986	10.4087	0.0896603	0.375282	8.1736	4.7639	6.13786	3.50015	5.23412	3.00566	5.38592	4.45733	5.59142	5.30204	3.38567	3.44153	29.3331	31.9683	60.3879	48.854	0.182863	0.24156	0.0334589	1.23012	1.49532	0.818412	1.23012	1.00859	0.596803	1.23012	17.7736	18.7231	4.67932	2.95686	5.5001	1.96762	0	3.75777	1.49055	1.31331	3.61583	0.975207	3.22788
Potri.010G099900	21.6255	29.0086	20.7732	19.3729	12.9111	19.6791	13.2782	15.8257	4.86244	4.80719	9.6983	10.5775	14.8775	11.8099	9.51704	10.1566	14.7038	17.4454	17.7798	16.907	17.2326	14.9435	38.2352	47.3579	30.0644	35.1099	1.21264	1.58493	0.942505	1.76824	1.77651	2.25952	1.76824	1.49553	1.1702	1.76824	18.7711	19.2518	22.8229	18.3446	18.1077	16.8048	0	20.5785	21.5262	13.1144	14.7224	13.8936	15.7019
Potri.010G100400	45.2827	50.0898	42.7041	41.8839	38.953	50.7522	52.0704	54.8208	5.04151	4.98372	8.13308	9.4412	9.73099	8.73669	9.97477	10.0196	37.0058	54.2901	43.6041	49.5621	34.5989	23.6677	62.2587	63.3445	71.4507	74.1208	4.44188	6.8018	4.91183	9.58614	7.96433	8.18903	9.58614	6.96123	7.69137	9.58614	70.3202	69.4608	28.8011	24.8129	26.8445	24.7571	0	45.9413	34.6306	24.3429	24.9851	23.6598	24.1016
Potri.010G113400	0.239096	0.789821	5.35675	14.5341	0.901483	2.37715	0.558038	39.3729	3.98411	3.27249	0.210723	1.33298	0.82194	0.396727	0.203787	0.911102	13.6045	2.46598	0.159582	2.7754	7.35123	8.09198	2.03216	15.5701	3.93173	4.75516	4.05755	4.02509	3.661	0.323142	1.20191	0.583406	0.323142	1.37041	0.65373	0.323142	2.17307	2.60302	67.6565	4.30162	18.8629	3.76565	15.7556	97.064	102.937	7.65548	13.6635	7.46426	10.3587
Potri.010G114000	0.147609	0.209406	1.35377	0.503356	3.24637	2.16548	1.10702	0.394494	2.95759	1.93476	0.520501	0.821212	0	0	3.64944	1.14775	2.49273	7.00154	2.03089	3.39355	26.8686	38.6967	5.08458	7.9553	0.171971	0.384303	0.735462	1.805	1.3251	0.765905	0.54379	0.695604	0.765905	0.0427637	0.0849108	0.765905	0	0.01965	54.947	94.8424	59.6769	19.2929	67.0103	24.0721	72.8455	18.7147	54.563	35.5503	14.9792
Potri.010G114400	10.4051	15.62	22.2363	20.7466	16.1835	26.4145	30.1834	38.7291	5.42593	6.62818	9.04633	8.87324	7.1278	3.01378	11.3085	6.65077	32.5332	8.06454	29.6444	28.5924	16.4989	9.9163	13.9871	19.0992	12.6408	13.4452	2.14239	2.33222	2.37077	1.22506	1.3104	1.47084	1.22506	2.56608	1.8196	1.22506	46.8848	45.9305	33.2696	33.5381	37.1828	28.5903	0	24.9321	28.3066	24.932	35.6722	24.4598	57.6521
Potri.010G125400	24.2193	36.4982	24.7251	18.2533	35.5146	52.7366	11.8337	14.6064	78.4849	55.3769	51.4486	34.0061	17.6342	10.1354	19.2159	18.4605	24.2954	1.75432	18.5572	11.1364	141.568	198.544	10.1065	24.4277	9.69972	10.1523	5.66775	3.78221	1.69136	6.0235	5.23483	5.5706	6.0235	2.41142	1.90633	6.0235	14.754	19.344	142.457	64.7469	108.111	5.04684	0	3.58511	33.1389	4.97697	69.7001	11.3297	100.873
Potri.010G126700	14.9733	21.0226	29.6398	32.0065	23.3479	67.2848	34.0847	36.9106	11.8049	13.717	5.58099	7.80471	3.08311	4.43964	6.99882	16.7708	63.5036	158.742	44.7134	57.5221	18.6121	19.08	22.4734	48.2541	7.98806	10.4436	1.75307	2.87735	1.96682	1.76601	2.64824	1.91655	1.76601	4.03071	2.10421	1.76601	61.3465	61.4188	17.9611	22.6765	16.6289	27.7315	0	96.5686	39.7405	22.7269	24.4389	30.0352	34.8955
Potri.010G126900	8.89172	9.26614	13.9168	11.159	17.3873	16.6195	12.8318	15.2893	1.31866	2.01282	2.35546	2.12871	1.43767	1.24457	2.12083	1.99139	15.4231	20.1404	18.928	20.4796	8.68658	9.9314	4.76305	10.3693	4.82106	8.46705	0.54574	0.626385	0.423265	0.367704	0.563172	0.438673	0.367704	0.830993	0.81179	0.367704	8.00801	8.17885	14.514	9.90602	15.1036	7.7569	0	9.33619	7.12486	9.87125	16.6188	9.96208	12.7794
Potri.010G132200	14.272	22.5724	17.1026	24.8921	26.0041	23.2189	21.5614	16.5717	3.60416	6.0094	5.17226	8.14158	6.12723	5.98481	10.7877	17.5931	7.25209	14.8005	14.3443	21.4988	7.03057	5.14008	7.48137	9.48258	6.74212	7.57374	1.15476	2.2535	1.19621	1.16025	1.42727	2.01819	1.16025	3.12201	2.21899	1.16025	13.7753	15.2252	7.96297	9.04431	6.46273	6.92179	5.82157	14.4853	10.6321	9.28575	9.32065	7.16061	7.25897
Potri.010G132300	1.19791	10.3593	3.63925	0.895635	8.73174	22.1631	10.1621	2.68085	1.04101	0.991856	0.641172	1.29568	0.520884	0.429154	0.36167	0.976037	6.21647	0.268331	8.2717	1.96493	7.79591	4.21815	5.8525	7.09614	1.89065	2.62729	0.712192	0.396952	0.258163	0.131041	0.0512647	0.16972	0.131041	0.0324428	0.188557	0.131041	0.0220274	0.0405488	0.500124	5.26248	0.390977	0.294809	0.177882	0.0233589	24.3579	2.1577	4.81143	0.673522	7.15417
Potri.010G143900	21.5285	30.1477	41.0379	48.242	24.1394	44.3038	27.8032	45.4355	13.7902	13.9052	6.4566	11.587	3.7028	6.02111	6.14267	13.0621	63.6889	136.821	33.6114	45.4218	76.7768	53.5391	20.0051	30.6633	27.5078	25.0777	3.72452	6.16967	3.67163	1.88014	2.56292	1.60881	1.88014	2.21168	1.56299	1.88014	57.3802	61.3818	61.4722	34.2384	46.3324	57.5922	29.8032	85.6682	79.8653	61.1045	70.0258	64.8985	56.3329
Potri.010G151500	11.4765	14.8266	11.8418	24.6883	18.0519	23.6075	14.797	8.93045	0.506059	1.76904	2.64954	2.37476	0.987634	1.857	4.0696	7.87677	7.54549	26.4158	30.83	17.8269	6.74477	9.37625	9.24965	14.8526	4.63398	6.00324	0.195759	0.338153	0.339917	1.14308	0.84818	0.933119	1.14308	0.490424	0.543984	1.14308	13.3323	11.4902	10.5192	12.876	7.89476	4.28226	7.68091	26.5897	16.3721	1.88949	5.58432	1.98455	7.99637
Potri.010G157900	1.00661	3.48872	1.58233	2.89011	2.83128	5.41544	0.370339	2.24934	0.576274	9.50664	2.83971	12.4807	0.346046	1.20523	1.20148	10.1059	12.1077	12.8737	3.82951	15.7041	0.530218	1.85827	4.1744	10.9808	0.922856	1.70823	0.131015	1.52176	0.977612	0.433085	0.846008	0.787854	0.433085	0.844423	0.732784	0.433085	8.5455	11.4087	5.90375	2.1615	2.7391	1.67123	17.2994	9.05869	12.633	0.977877	2.16009	4.47345	1.47458
Potri.010G158100	4.85401	6.19484	5.96615	5.35437	4.43725	6.46371	3.19645	5.87975	2.33938	1.82709	2.37291	1.49964	0.925471	0.578393	0.57607	0.87663	8.75226	6.68207	3.47475	3.18696	14.7421	9.79623	4.3712	5.71466	5.30493	3.76763	0.442214	0.50298	0.57802	0.0681722	0.0851732	0.0209881	0.0681722	0.100871	0.0461654	0.0681722	1.01252	1.43684	18.5733	19.301	18.9537	17.9062	21.8643	40.551	10.5517	14.3687	13.3794	19.4127	19.4185
Potri.010G160100	1.80976	4.89482	2.34756	2.97706	9.52412	10.4411	12.3409	8.93464	5.20177	4.52409	12.592	6.30837	1.30661	0.69255	6.23021	3.61514	20.0663	35.7499	4.62544	7.57781	14.1875	11.5293	8.60346	11.9425	1.0395	1.1397	1.76236	1.95719	2.57931	0.497317	0.579741	0.512056	0.497317	0.190458	0.360499	0.497317	1.93743	2.97722	8.32103	1.30673	1.94276	1.83071	1.64316	0.866882	1.01293	5.80027	3.00059	2.4914	2.15714
Potri.010G166800	0.827251	0.88375	0.203223	0.188373	0.909688	0.779795	0.526766	0.500707	50.3155	89.413	2.18769	6.79605	1.06639	0.420838	0	0	40.3842	10.3324	0.355681	0.648396	132.669	121.54	0.180362	0.331413	1.80719	1.28716	8.13958	17.2954	17.826	0.0285008	0	0.0944799	0.0285008	0.0555364	0.0280768	0.0285008	0.179902	0.817724	127	203.423	130.693	197.829	106.985	46.3003	334.151	291.502	124.705	182.249	209.244
Potri.010G167200	20.4106	49.8263	11.7265	8.18506	0.950919	1.09312	32.7265	0.906848	0.883394	0.785067	43.9382	43.621	6.80473	12.8185	2.11082	1.89325	26.2647	147.007	3.18391	2.67727	14.1091	60.9458	22.3815	27.0538	105.018	97.7669	0.0938867	0.236261	0.0336101	1.77278	0.481577	0.553305	1.77278	0.054183	0.0392293	1.77278	4.96103	4.67	110.941	18.6516	203.408	93.6042	204.139	344.129	55.3683	17.4592	137.876	19.0119	109.41
Potri.010G170700	10.2462	12.4695	12.9333	14.87	16.6375	15.7864	13.7882	14.8751	2.93682	3.43904	3.61791	4.272	2.96279	2.65322	4.61848	3.19838	13.7871	11.6744	17.8845	20.7099	20.8363	11.7318	13.4954	16.6032	22.077	13.0671	0.600467	0.727453	0.60109	0.741036	0.700701	0.610025	0.741036	0.900602	0.932453	0.741036	25.001	24.2714	16.0639	10.3284	15.5887	12.5082	14.8031	24.856	13.2775	13.2723	14.2509	12.8978	18.4353
Potri.010G174800	21.4065	44.069	25.3311	50.3433	55.8035	95.3533	37.278	87.9428	12.8574	23.2718	26.6162	30.8288	10.1034	6.14546	28.9437	19.9631	45.3031	11.9984	65.1044	54.3119	31.184	24.1364	40.5985	45.1505	23.4632	27.361	3.53963	3.74605	4.72246	4.43189	2.66678	3.98536	4.43189	3.97751	3.60022	4.43189	27.0096	28.1845	10.2307	11.9411	9.21298	14.0968	24.3734	5.54351	15.1405	23.0408	13.0464	28.1274	7.80199
Potri.010G175200	0.0642075	0.774165	0.0630929	0.478868	1.45246	1.75858	0.0545136	3.53343	0	0.37492	0	0.786219	0	0.185505	0.656848	2.3411	0.946258	1.94908	0.530042	4.73054	0.153116	0.166557	1.67984	47.6862	0.897691	0.0486249	0	0.0298845	0.0494167	0.0553997	0.376952	0.180483	0.0553997	0.0254593	0.170063	0.0553997	1.6634	1.6059	391.379	225.076	91.4702	34.4094	12.8915	500.593	269.547	7.35172	38.8785	16.6328	15.2945
Potri.010G180600	22.6751	28.2712	22.2753	30.5462	36.742	43.0117	32.788	36.8719	4.67988	4.88607	6.98155	7.22697	5.68236	7.03313	6.52857	7.6241	20.4712	25.859	27.5399	26.3898	31.6697	23.2587	26.3297	31.3731	22.4088	24.2683	1.71398	2.33872	1.7624	1.83702	2.56034	2.04046	1.83702	2.18308	2.19802	1.83702	34.6591	34.9468	16.9653	15.8654	17.0931	19.6576	8.42417	24.5716	18.1135	19.1393	19.371	22.9501	18.1133
Potri.010G183100	0	0.00667085	1.32902	0.075368	0	0.0245137	0	0	0.370683	0.399955	1.21773	2.67739	0	0	5.88828	4.4487	1.48447	18.073	16.6883	20.2071	0.686175	0.395906	6.92581	10.1622	0	0.0515333	0.0346224	0.179829	0.0118204	0.612618	0.412409	0.626075	0.612618	0.0475544	0	0.612618	0.0916946	0.0192853	0.58922	1.57964	0.829919	0.906621	0	0.382046	1.2239	0.685413	0.653651	0.243164	0.745097
Potri.010G188800	51.0519	59.886	66.1551	59.7217	63.8857	61.9474	72.1155	84.5671	6.55373	8.47772	9.95996	15.907	7.50714	6.75826	17.7339	22.1984	60.5245	12.5008	86.8549	89.561	44.0024	44.0839	32.6864	49.1336	56.8105	64.2771	3.65153	3.72746	3.7754	4.09377	3.41013	3.00791	4.09377	2.86562	3.51586	4.09377	57.6261	59.2379	83.5354	41.263	71.9627	50.5009	0	30.6809	68.8066	87.1858	53.1007	75.8638	37.0936
Potri.010G195700	6.2569	26.0065	2.33902	34.4353	2.78849	184.525	0.721772	106.636	0	0.264746	4.31649	31.4004	5.61088	4.86882	0.347869	2.04543	1.37814	3.61284	11.6497	8.31568	3.40589	2.3268	3.64765	225.672	22.1075	7.36021	0.0263748	0	0	0.270897	0.884367	0.383022	0.270897	0.602842	0.633583	0.270897	8.98637	4.75109	514.731	784.836	266.81	454.245	171.953	5982.75	2256.25	138.098	112.264	360.1	39.1837
Potri.010G201600	40.9837	55.6092	65.078	71.1687	60.5105	73.4801	63.4534	78.7423	8.2376	6.66463	8.41291	10.6949	7.10335	6.03922	7.79899	7.43868	44.7497	77.4644	60.5823	44.3246	46.9815	72.2449	43.0624	100.867	35.9656	71.9052	2.97622	4.85054	2.82867	3.01101	4.33141	3.4717	3.01101	3.92664	2.58593	3.01101	59.3541	59.369	32.6615	23.3803	20.9222	32.6469	24.6442	43.9645	37.0836	28.7111	34.522	29.3275	33.6808
Potri.010G203500	339.222	438.857	318.19	296.671	191.608	368.812	325.232	398.079	9.01591	11.4276	14.9371	17.6126	26.7539	23.1622	40.1795	26.2817	314.76	321.312	219.698	182.572	662.739	533.698	320.809	581.145	438.824	638.543	15.2604	29.0907	19.6918	14.6009	32.5071	21.0644	14.6009	19.326	16.5116	14.6009	285.308	301.771	409.144	301.683	419.731	211.608	296.332	343.349	624.044	351.213	347.049	325.634	393.014
Potri.010G206600	48.5988	82.9455	47.7496	162.156	313.554	411.305	129.912	459.157	7.05968	10.4571	21.2197	25.9032	20.5718	14.8222	35.9314	42.6532	90.9836	81.5638	17.9967	31.8708	25.8689	25.7286	26.8302	228.95	927.578	253.256	2.21619	2.12669	3.6507	1.26541	2.7505	2.24446	1.26541	1.0974	2.51651	1.26541	16.3211	4.77224	1807.9	527.422	1261.86	17.7368	0	517.75	1261.52	5.70273	573.817	8.91922	426.299
Potri.010G209400	23.4204	26.106	26.5705	55.4037	63.516	14.119	33.683	13.8556	0	0	5.25513	2.0013	2.19567	4.02875	15.6095	21.145	4.57587	896.612	30.8316	51.8443	0	0.47479	9.84117	31.4207	13.0235	21.0552	0.15376	0.222181	0.144341	2.02011	2.03845	0.939607	2.02011	0.790546	1.19434	2.02011	17.2089	19.5282	8.44379	1.98027	3.97491	2.26993	1.08942	2.19577	2.10705	0.189123	4.89049	0.208786	0.268148
Potri.010G216600	26.9973	36.8797	30.0224	36.9475	25.5744	29.6351	22.6857	21.1457	5.00028	3.27748	9.48549	9.73726	9.96008	11.8247	16.9905	10.4234	6.03963	26.934	13.7528	18.594	21.1158	17.3832	28.2336	39.426	34.1036	39.4923	0.770144	0.728406	0.661838	1.74589	1.0488	1.45735	1.74589	1.16098	1.01194	1.74589	25.6351	26.8745	20.3459	11.0763	16.556	11.6323	0	19.2517	23.0798	12.0405	13.6022	12.6672	12.724
Potri.010G219100	163.587	299.431	158.902	170.981	245.666	383.405	281.133	241.641	19.2743	19.2726	113.169	72.2413	79.139	41.8034	106.172	56.1914	136.765	124.01	213.984	94.5964	86.4181	102.545	242.078	409.142	270.341	257.799	1.29988	1.5348	1.12897	2.28687	1.72621	1.81129	2.28687	2.18506	1.52971	2.28687	49.3722	21.9899	92.6483	64.7553	98.7274	148.822	0	130.108	52.0993	83.662	106.029	122.915	87.793
Potri.010G220300	0.10961	0.301958	10.0659	0.758455	0.361604	0.370657	0.279188	0.411917	4.6724	2.89646	17.6769	12.8005	0	0.0638107	3.50421	6.54765	8.53161	17.8564	30.8424	35.5012	5.09724	4.5851	10.8961	18.8328	0	0.417995	0.541504	0.995923	0.487115	1.08774	2.8082	4.39095	1.08774	0.0461743	0.0222535	1.08774	0.457792	1.15772	13.2709	20.9131	6.39253	16.9289	3.1451	11.5107	26.5389	15.4386	15.2462	14.1717	17.3825
Potri.010G220600	13.1681	32.2228	32.5464	35.0448	30.339	24.3198	24.494	30.6628	18.1372	19.8519	1.96618	4.2657	1.615	3.83331	2.66951	3.8863	18.697	12.2068	10.1682	8.87721	39.3621	51.6285	7.40507	17.5037	1.87552	5.33134	1.64452	1.84674	2.73442	0.57956	1.15395	0.964061	0.57956	0.333801	0.64912	0.57956	10.4979	11.2563	20.8176	35.0394	20.3695	16.3446	0	9.7036	103.308	19.9415	38.8621	16.2561	29.4196
Potri.010G222000	86.911	100.464	87.7552	80.0616	42.7102	51.7733	44.9275	50.115	11.196	10.2591	22.4129	23.6818	24.6517	23.4105	15.8275	14.0555	38.4326	51.4322	40.1862	145.262	85.9892	47.4581	157.739	70.1359	340.158	151.768	1.2027	1.55543	0.805544	3.16233	2.35533	1.45353	3.16233	1.20114	1.56961	3.16233	66.069	65.8222	64.5323	48.7287	33.267	23.5942	0	31.5784	189.942	29.0816	88.3591	35.8569	81.5603
Potri.010G226500	6.5054	11.2826	4.01413	7.28402	6.87496	19.8691	7.04816	8.45715	1.50483	1.47422	1.68003	2.84878	1.92025	2.03911	6.38688	6.87326	22.3366	84.1199	14.1716	24.3069	6.37184	5.89342	14.812	25.4065	9.53059	13.2834	0.36956	0.824516	0.364474	1.2377	1.4193	0.924723	1.2377	2.00586	1.30398	1.2377	21.1653	19.0232	9.68514	8.85999	7.23512	7.63534	6.11329	12.2415	14.4177	5.28061	8.84466	7.57686	9.39592
Potri.010G231100	15.3165	14.6581	12.7996	14.7187	23.0764	14.9845	18.0603	11.7512	4.90935	4.20172	4.29719	4.38021	2.04486	3.17141	3.15783	4.03073	7.16473	6.73463	7.71937	10.2069	7.38685	5.22118	2.35682	5.37948	9.05927	10.1195	0.270852	0.353932	0.269756	0.473184	0.368747	0.562778	0.473184	1.01736	0.847138	0.473184	9.04841	9.10773	13.9758	7.55432	7.84924	4.22802	0	7.13879	15.7338	4.63469	14.3329	4.54441	14.0603
Potri.010G237700	71.7008	70.2623	53.2833	89.3128	40.1347	18.7841	33.1363	26.7461	5.6321	4.04213	5.44388	3.03364	24.559	33.1955	11.3553	6.96983	4.87035	1.71026	10.766	0	0	16.1633	0	54.5044	0	56.045	1.98742	3.72302	3.1874	0.749487	0.742308	0.817753	0.749487	0.246269	0.479733	0.749487	0.765662	0.55157	0	0	0	0	0	0	2.9394	0	0	0	0
Potri.010G242700	24.1727	27.6094	16.6347	22.6446	19.0947	21.3467	18.2788	15.9036	4.58365	3.40211	10.3522	8.49439	3.40783	6.53781	18.8529	17.6608	24.865	45.6703	31.6845	49.7247	12.1226	14.3602	52.9995	63.4301	95.5037	63.6722	0.41294	0.749646	0.263433	1.2999	1.66568	1.10255	1.2999	1.0284	0.922006	1.2999	47.6435	49.0795	23.4717	9.85794	21.6457	11.3439	10.9097	10.6993	21.1949	10.726	21.5771	12.763	13.9683
Potri.010G248100	5.31317	6.79716	6.12812	7.18143	7.10351	5.47608	6.3026	5.43482	1.13257	0.862601	2.1925	2.00265	1.16589	1.65386	1.92759	1.32354	2.95044	2.75263	5.67704	3.42578	7.27821	4.66388	3.69674	6.05739	3.8193	5.85504	0.369362	0.466266	0.376113	0.378082	0.236252	0.378968	0.378082	0.339558	0.260919	0.378082	4.75316	4.97753	5.1532	6.19237	6.39312	6.79799	3.1741	7.64437	11.9532	10.779	7.88871	8.76949	7.28769
Potri.010G254900	201.323	245.487	198.291	354.203	166.712	180.303	146.135	195.584	29.1996	26.8914	14.9616	18.5016	38.2277	47.3703	14.0416	16.853	74.1334	34.744	55.9792	77.1136	104.253	97.1105	53.3375	86.7039	118.866	122.963	8.86912	7.67488	7.93837	2.73306	4.56393	3.69211	2.73306	5.7775	5.62885	2.73306	22.7767	29.0148	122.982	214.301	121.076	104.692	75.8288	103.724	300.188	149.777	121.546	131.139	102.877
Potri.011G004800	6.51478	8.87779	8.01169	11.8844	13.6407	13.8138	10.7184	15.3582	1.09341	0.59666	2.36556	1.85783	0.709544	0.719245	1.93567	1.80026	1.64772	1.10441	5.0405	2.89206	0.35197	0.855544	2.05946	3.32302	4.04109	3.98526	0.221372	0.0976495	0.098702	0.584012	0.552769	0.499814	0.584012	0.155696	0.224069	0.584012	1.83774	1.33004	4.00303	4.08703	2.89268	3.47454	3.22221	3.82575	2.28636	3.7745	1.95956	4.83373	1.85271
Potri.011G005000	19.5605	21.622	21.2696	24.1863	21.7165	25.8094	22.6164	19.624	11.7074	17.0246	19.5848	21.4583	19.5602	17.9803	16.1095	18.0579	16.7012	23.7101	16.7528	9.42714	12.3812	13.7365	9.319	21.0784	11.9223	19.4539	3.5717	3.93452	3.29746	3.46071	4.01205	3.10223	3.46071	2.54041	2.9938	3.46071	10.8114	11.2486	19.4269	23.0149	23.1323	30.5134	1.12238	36.3929	32.8929	20.2687	20.2766	24.6979	24.1757
Potri.011G010800	17.0875	23.3121	23.1314	20.9369	22.7798	25.365	23.2397	22.3814	2.39807	2.51806	4.63255	5.79946	3.17211	3.61297	2.39716	2.94307	12.6771	16.041	26.5685	25.8209	24.001	19.711	19.2096	25.9245	25.6676	24.7614	0.913903	1.61258	1.0086	1.06355	1.1622	1.6681	1.06355	1.08449	1.38019	1.06355	25.9973	26.1796	36.1963	23.3178	36.7224	22.7781	0	29.8399	39.6503	25.6584	34.6863	25.3763	28.6216
Potri.011G015400	2.94138	3.09629	2.33402	2.4156	3.25598	4.35967	3.18095	3.2686	4.7034	5.54057	5.30902	7.73568	1.73167	3.10343	2.64847	2.81295	6.47103	1.09924	3.18576	1.05032	0.304358	1.25883	0.0626051	1.85532	0.920054	3.07526	0.458353	0.374938	0.430648	0.262172	0.16073	0.172518	0.262172	0.313437	0.410512	0.262172	0.335502	0.286769	0.666892	0.749911	0.274162	0.268288	0	0.105202	0.166173	0.0431427	0.448574	0.325235	0.831995
Potri.011G034100	0.118163	0.341892	0.242779	0.340445	1.12141	1.02883	0.385382	0.616175	1.02992	0.415613	0.416613	1.68023	1.80924	0.221839	1.89934	2.65184	3.52277	4.89333	1.50887	2.67204	1.67379	1.49677	0	1.29454	0.175234	0.438049	0.445429	0.412087	0.241127	0.268526	0.342609	0.0416973	0.268526	0.250704	0.133796	0.268526	0.0604522	0.195592	0.579813	0	0	0.110572	0	0.270459	0	0	0.87304	1.37581	0
Potri.011G035300	0.91525	1.40324	1.35031	2.29217	3.13675	3.38264	1.62741	2.47759	2.39732	1.69285	2.01102	1.64302	1.08844	0.911944	1.28998	3.55516	4.21709	3.92567	3.4707	1.62485	0.617962	1.55855	0.338985	1.70482	0.113219	0.397128	0.0667892	0.162017	0.091892	0.0320146	0.10656	0.0648734	0.0320146	0.114006	0.0450225	0.0320146	0.164404	0.415735	0.469314	0.758178	0.783101	0.375262	0.313208	1.29647	0	0	0.105004	0.528203	0.482857
Potri.011G042500	2.2471	1.99781	15.204	8.00561	6.62805	1.6536	12.7189	9.48091	0.336026	0.162132	0.473093	0.488483	0.115305	0.153879	1.201	1.00068	5.25228	6.95778	8.4214	12.4644	1.70595	1.22503	2.75246	3.75481	3.45163	2.57507	0.143045	0.168155	0.141194	0.260024	0.32817	0.195753	0.260024	0.27192	0.395919	0.260024	1.52561	1.3241	2.53254	1.16639	1.3514	3.91144	0.207546	13.4691	0.79809	2.65943	2.12946	3.91626	2.07541
Potri.011G044300	0.276427	1.06674	0.868918	0.771095	0.234961	1.96655	0.234693	0.696894	0.94956	2.3722	2.14462	4.65053	0.190047	0.0763221	0.47135	0.823838	3.87243	0.209799	2.2434	0.156785	4.88952	7.42012	0.697797	1.95582	0.553516	0.895815	0.116144	0.459026	0.113413	0.0713696	0.0382721	0.140269	0.0713696	0.0146851	0.0148504	0.0713696	0.0622288	0.167775	5.83199	21.637	3.31204	8.38153	7.74269	12.2221	27.5699	20.2302	3.68035	19.1777	1.90964
Potri.011G046200	22.7828	26.2607	22.6358	22.5686	18.7264	19.0257	16.6026	16.1905	2.8066	2.40837	5.30507	5.58991	4.99891	3.63083	4.82915	3.59344	14.9225	28.3405	18.3501	22.9925	28.3539	22.5441	28.825	36.8405	25.1373	27.3212	0.720677	1.12658	0.818979	0.896554	1.30408	0.81227	0.896554	0.924345	0.930661	0.896554	34.0596	34.4133	26.6426	21.4055	25.5012	24.5172	29.2328	25.2868	31.0763	18.1189	20.009	20.5022	19.9154
Potri.011G047600	12.7848	14.9987	20.0643	16.4948	18.9347	18.9387	16.2483	18.7473	6.29487	6.80542	6.70681	6.93257	3.81411	3.53531	5.26994	6.20499	26.2066	27.9923	22.8417	28.651	19.5256	17.7673	14.0622	19.2874	20.0792	18.1571	1.03528	1.57116	1.15137	0.9772	0.806618	0.825999	0.9772	1.55542	1.23657	0.9772	26.8563	26.0121	30.2636	14.6053	32.9825	15.1183	20.4252	25.5417	16.0037	17.9646	33.4959	18.9607	33.67
Potri.011G051400	8.45797	11.437	9.32728	10.3978	10.518	12.3602	12.4488	12.8211	1.78932	1.78455	2.12265	2.28525	2.06938	2.26405	2.52652	2.48919	6.99506	11.4505	11.1645	9.01052	26.88	23.1728	10.1602	15.2942	8.72248	11.834	1.58976	1.18111	1.67978	0.613439	0.864479	1.11649	0.613439	0.846559	0.786685	0.613439	6.02162	5.42148	11.948	9.92492	11.2608	14.166	6.60038	8.80198	9.35115	14.5365	10.6443	14.4222	13.0498
Potri.011G052700	29.5568	55.244	58.0775	54.9121	66.9542	162.257	148.108	188.817	9.95278	12.234	11.5996	12.8807	8.87814	5.97586	17.9685	13.1837	127.382	95.9917	220.051	213.29	132.315	104.87	110.99	138.884	86.404	85.7845	4.77804	6.03512	4.44146	5.74325	9.13083	10.1974	5.74325	6.27482	4.71648	5.74325	156.703	150.298	226.113	284.493	330.944	160.887	0	351.558	272.883	139.544	251.082	174	434.336
Potri.011G057600	50.0817	36.5954	24.2151	26.7006	24.8258	16.9738	6.11214	13.5669	1.48609	0.994416	1.64767	3.28986	8.03157	7.03531	1.41639	1.60792	1.97669	2.29845	1.07144	2.87528	7.51024	6.17957	1.49398	36.2668	81.8931	46.1091	0.328658	0.448071	0.804343	0.292995	0.666685	0.727281	0.292995	0.223496	0.727772	0.292995	1.61213	1.05322	270.474	134.08	129.446	30.6252	0	239.866	311.131	11.4578	52.5517	17.1776	46.0743
Potri.011G057700	10.9999	12.1864	12.5405	15.8763	21.6026	24.6108	21.362	25.5022	2.54294	2.94143	4.82838	4.8683	3.77171	2.91085	5.54808	5.36278	21.2027	18.0089	21.1912	15.6018	8.99937	8.20205	6.72683	13.0435	16.947	9.12102	1.73574	1.86792	1.40493	1.37834	1.37586	1.52986	1.37834	2.10919	1.69445	1.37834	16.0037	15.4748	11.224	7.61727	10.4622	9.85057	0	12.3756	11.8094	9.44729	10.2475	11.0704	9.48017
Potri.011G059000	4.86198	9.23483	6.99574	5.48752	2.61869	2.90291	1.91654	1.63313	1.11796	2.06789	7.80431	4.87193	1.34267	1.62722	0.443968	1.11712	3.03802	0.988047	5.37541	1.36137	3.72785	1.58712	0.908853	1.81116	1.51775	3.9542	0.03444	0.153367	0.141967	0.0367083	0.116263	0.236919	0.0367083	0.0750333	0.108486	0.0367083	1.75065	1.591	0.771976	6.38925	0.391685	3.22254	1.10017	2.54649	0.966804	3.64954	0.714416	6.0849	0.850995
Potri.011G059700	18.5391	18.3531	17.8714	16.6311	6.4613	9.03801	9.94624	11.5176	1.56864	2.05369	3.06865	5.60192	4.16828	5.25558	3.7196	3.18319	12.4073	11.6437	7.91064	8.05852	11.8401	11.9345	9.65616	12.8888	12.8236	18.3916	0.709666	0.641851	0.24899	0.641719	0.802454	0.551935	0.641719	0.706208	0.375964	0.641719	15.0158	14.2628	9.29863	9.01964	10.8188	4.33103	8.4197	7.7352	20.6954	5.05648	8.82796	5.24035	10.7237
Potri.011G060000	10.9486	17.0865	14.7686	17.1924	22.0624	26.3009	21.801	16.5754	7.08151	6.30139	8.32635	9.94783	3.28858	3.31145	2.62371	5.65357	6.90627	11.5993	13.9739	14.4804	10.4043	7.25593	8.51615	11.8659	6.31281	10.3142	0.620245	0.969592	0.840032	0.483305	0.723872	0.639069	0.483305	0.615198	0.586575	0.483305	12.3497	11.3183	10.7108	12.8616	11.6349	8.97694	9.33615	17.7838	22.4775	9.53794	11.3951	11.1703	14.6075
Potri.011G071400	11.8082	15.466	12.7522	16.9017	39.8747	46.0427	52.2101	22.8809	3.67607	3.36168	2.20908	2.97217	3.01509	4.83674	5.60799	6.85152	27.4874	28.1109	23.9171	18.3921	14.5221	12.7096	11.9947	20.7667	6.11736	8.41296	0.687351	0.971276	0.697382	0.896082	1.34018	1.29423	0.896082	2.26143	1.85519	0.896082	27.8874	26.534	20.6089	17.5589	14.8497	13.6088	5.99044	16.6677	28.7494	4.55419	15.8256	6.0794	12.7094
Potri.011G086700	7.06521	8.13206	7.92358	8.84591	5.35646	4.4243	6.71574	5.71254	0.329737	0.442671	0.812418	1.64781	0.59402	0.6755	1.17852	0.735643	2.40519	1.16568	4.99244	3.67143	6.50088	6.37896	8.89006	10.5256	15.6345	13.1674	0.256967	0.380967	0.286273	0.480821	0.434766	0.461124	0.480821	0.363473	0.491252	0.480821	6.52824	6.582	12.3112	8.27314	14.8047	10.511	0	5.574	11.614	10.477	10.7126	12.5889	5.07083
Potri.011G088400	28.9535	54.0769	55.4469	51.341	77.9678	117.887	95.1854	85.7319	9.15125	11.8437	16.9776	15.642	6.20431	6.5635	15.0291	12.9878	63.1914	47.6564	100.571	78.2746	56.6108	44.2181	54.8474	86.268	33.0021	51.4678	1.76752	2.68528	1.5216	3.06913	3.57587	3.86616	3.06913	2.45995	2.56991	3.06913	42.8905	49.1247	38.8753	35.7606	50.3086	46.0362	49.3346	70.6863	50.5239	39.1115	49.8689	39.7224	41.0774
Potri.011G098800	3.86761	6.70204	14.9549	16.7883	48.7057	24.3145	39.2535	56.3062	21.5949	28.7803	4.83734	3.88881	7.99681	9.20296	37.6428	38.0955	32.1202	4.80739	21.9893	1.18757	3.53469	24.1968	1.09811	15.1743	0	0.423241	8.93338	10.2356	8.58236	2.97072	2.14693	2.69707	2.97072	0.42375	1.19282	2.97072	1.84789	3.01344	10.5869	8.29656	8.46671	12.3952	0	16.8201	11.7183	15.3566	15.8483	15.2256	13.7094
Potri.011G099200	4.72502	8.20549	18.0673	20.7719	53.7315	29.2046	43.04	64.8108	16.106	19.6755	1.68139	3.13941	3.85953	5.40004	23.8162	20.7699	9.99031	1.72663	15.2649	2.49264	3.37066	8.94033	20.1077	23.9007	0	0.163416	0.750843	0.76425	0.803104	1.26878	0.620494	0.499513	1.26878	0.0780334	0.183888	1.26878	0.308735	0.44423	27.0341	35.4458	20.5869	29.864	0	38.233	85.7458	40.8113	36.2391	40.736	30.4414
Potri.011G099400	2.90015	5.08282	12.1464	12.898	36.9394	19.8869	29.3368	45.0089	11.98	12.5836	2.23692	3.24223	3.76918	5.16271	24.4435	19.5564	12.3271	1.81471	14.1808	0	0	9.13067	0	10.9563	0	0.151804	1.09047	1.26526	1.20146	4.94066	2.2854	2.05089	4.94066	0.126094	0.504343	4.94066	2.14558	1.81399	2.06248	1.10717	1.37764	1.77969	0	1.24019	1.48826	2.17659	1.54237	2.43345	1.53936
Potri.011G100000	3.01235	5.48308	13.3291	13.7172	42.1787	22.4132	33.3602	52.729	16.9128	21.9966	3.24568	4.07378	4.47106	8.36505	37.3719	33.1135	12.0536	1.84824	12.2594	0.315561	0.960109	8.9202	0.438892	12.1451	0	0.167111	1.28816	1.42451	1.19428	4.85148	2.4476	1.84333	4.85148	0.40495	1.12004	4.85148	1.56693	2.61463	4.61564	4.84226	4.39668	7.75756	1.6496	3.85911	3.45187	6.84627	8.56	8.58677	5.61506
Potri.011G101600	7.30461	11.5599	22.3963	28.3496	49.5685	31.5318	34.8863	57.1586	65.9721	89.6783	9.87574	4.6777	13.5061	8.20222	50.2682	29.6039	8.21175	1.29321	6.54706	0	3.34817	11.2351	0	8.48508	0	0.187887	1.78249	2.92517	2.11541	0.895833	0.634913	1.05359	0.895833	0.158385	0.682091	0.895833	1.07739	1.08518	36.7988	34.301	27.4459	27.0627	4.28506	30.8073	181.908	51.1687	34.0783	39.6132	24.6335
Potri.011G101700	7.66474	13.3201	28.9685	33.7291	92.4151	49.8212	74.4587	111.979	36.0036	46.3776	12.0213	11.538	24.6537	27.8068	104.076	92.6018	15.4525	2.42786	19.8989	2.94389	9.02786	12.3657	8.22793	20.9255	0.052088	0.433388	0.807804	0.905971	0.848669	5.30137	1.65254	1.70114	5.30137	0.214672	0.472089	5.30137	0.717373	0.583479	8.12933	5.46253	6.59881	7.06774	0	10.1032	10.3101	9.72958	10.8728	12.2757	9.47874
Potri.011G109300	18.6668	19.3757	16.9043	18.7284	14.0066	14.1589	13.9533	12.184	3.11099	3.71495	3.83203	7.2728	4.35503	4.09618	8.09453	3.48329	5.31837	3.03248	11.2783	6.96591	16.8118	20.2253	7.71305	14.581	14.481	20.1735	0.213574	0.211962	0.164221	0.535722	0.617303	0.451634	0.535722	0.2669	0.306799	0.535722	4.72042	4.96689	21.0841	28.9318	21.0169	17.4643	0	33.7436	43.9734	12.1539	23.1295	15.3592	28.9086
Potri.011G116400	2.14397	4.78484	16.5461	3.60215	2.61152	3.37818	4.39667	4.61589	0.444883	0.26069	2.96601	3.2751	0.680369	0.679383	2.78404	2.21343	0.445422	0.22936	3.40362	1.34084	0.582795	0.235799	1.83824	3.04662	0.96098	1.824	0	0	0.014207	0.140741	0.203287	0.163454	0.140741	0.182768	0.155738	0.140741	0.548594	0.489086	7.99865	13.3522	8.00732	11.5523	0	19.4531	14.0088	9.99825	4.27012	12.2691	3.28156
Potri.011G131400	81.4629	137.118	125.851	99.2833	90.6892	118.747	73.3088	60.5673	31.211	27.763	36.5646	30.9573	24.2545	16.1466	23.1488	21.0883	82.7142	87.6878	92.1876	102.452	107.247	82.3693	133.791	142.27	155.698	116.063	6.13475	6.71798	6.96561	6.19026	6.1422	6.6505	6.19026	3.82405	4.1526	6.19026	89.7061	90.6588	324.477	151.569	465.842	226.965	0.163236	154.274	408.596	176.796	322.225	169.923	254.373
Potri.011G140400	0.185561	2.38057	14.1498	2.55792	0.83035	0.134629	2.06813	0.366852	0.227563	0.717747	26.5905	34.7255	0	0.260471	20.1481	11.6266	1.02562	0	7.46049	0.0490132	0.5965	1.48892	2.00417	14.9414	0	1.14548	0.0669414	0.0708097	0.0177702	6.42628	3.6381	4.35464	6.42628	0	0	6.42628	0	0	97.4975	87.5344	88.9226	15.3193	0	0.419593	21.6328	19.2308	21.7863	17.0624	16.4387
Potri.011G141200	16.9284	32.4021	22.6361	27.3562	11.2922	18.2664	14.2123	14.3763	1.16143	1.0041	5.15087	5.10177	2.51078	3.55479	5.25808	5.92345	1.19602	0.307943	5.48794	2.48652	1.62115	1.66547	7.50954	10.1478	4.48824	5.15016	0.103782	0.207547	0.117033	0.328595	0.273468	0.29328	0.328595	0.112557	0.164955	0.328595	4.97537	6.2375	4.18049	3.87638	7.87847	2.9663	0	1.30856	3.30387	3.23712	5.12715	2.11009	2.01828
Potri.011G149300	13.9981	25.4741	14.7992	16.5773	44.0143	45.3907	37.1356	28.6497	7.82839	11.4113	10.9751	17.9403	5.89739	7.17641	7.62185	10.6746	25.0502	29.5431	26.051	33.868	21.6587	19.4789	11.815	20.1487	17.8044	17.6862	1.84683	2.74352	2.38367	1.87466	3.47356	2.49342	1.87466	3.07097	2.23816	1.87466	29.529	31.2671	12.4641	10.6684	16.1894	9.54192	15.5696	10.3545	14.131	12.9974	18.6622	13.1941	11.0588
Potri.011G157000	20.0605	35.146	26.609	33.8412	40.2418	63.7464	38.7695	46.1236	2.75098	5.31984	5.21087	6.54673	1.51418	1.9233	6.32702	8.63648	62.2245	125.468	49.1711	87.4938	37.3547	29.2309	30.9496	44.3914	23.2144	22.029	2.70975	4.67612	3.37898	2.01002	3.48395	4.44991	2.01002	5.04078	3.51093	2.01002	98.8163	95.08	31.9718	26.9685	31.0938	27.1283	20.9034	39.6	42.8095	21.0967	39.8503	30.0583	32.1199
Potri.011G158500	0.303743	0.423482	0.705475	0.118899	0.208215	2.27657	0.433715	0.218625	5.69112	8.68437	0	0.450401	0	0.15427	6.49773	6.54215	54.8921	302.835	6.2971	23.1554	17.1849	21.2995	6.71797	21.2216	0.144759	0.222488	0.501232	0.669266	0.270114	0.586938	1.35443	0.600012	0.586938	1.5299	0.0269321	0.586938	1.22014	1.0374	76.7031	13.5383	45.5517	39.4135	27.517	32.5277	18.1688	6.8619	59.3761	13.8372	64.3846
Potri.011G168600	37.6804	45.311	49.9917	58.7294	64.2993	55.8397	64.7643	65.5549	2.1429	2.15975	2.8874	4.34234	1.36722	1.8782	4.30823	4.10427	43.4452	57.5777	61.1236	80.4345	55.2468	37.7638	33.8967	39.2942	40.5931	38.439	1.30433	2.61308	1.55595	1.81803	2.38702	1.82247	1.81803	1.79157	1.97451	1.81803	48.1441	51.7689	61.497	54.6037	56.6146	47.1072	0	74.8804	83.5903	71.901	66.4105	67.3279	60.0052
Potri.011G169000	12.5523	14.7811	12.6241	17.7972	20.3854	21.5462	17.7365	22.1093	5.57754	5.96088	5.27713	7.59467	5.11205	6.47628	7.38613	10.9608	15.1619	27.0219	17.8673	25.6496	8.89758	10.0233	9.62523	14.4463	12.6769	12.6088	1.12866	1.45073	0.94974	0.930381	1.00618	1.29751	0.930381	1.34358	1.30281	0.930381	17.1344	16.4001	10.1505	7.79777	8.94286	7.30548	0	11.4069	10.3723	7.91927	10.1443	7.99414	8.286
Potri.011G170000	41.1287	55.3327	38.0456	49.1009	51.6249	59.0499	40.0426	38.0663	7.83955	9.01858	8.43648	8.42934	7.61743	11.5577	16.4277	19.2154	36.4527	42.5277	33.5543	26.7779	39.7042	39.3942	29.2128	54.1009	19.0409	34.3212	2.39102	3.68702	2.30002	1.50554	1.45576	1.52738	1.50554	1.73109	1.77131	1.50554	51.7398	52.224	41.1548	49.6123	40.4071	50.1804	0	43.1708	63.2296	50.5252	49.8637	55.5677	44.9465
Potri.012G002600	9.37634	18.0226	26.8737	27.9303	11.9156	21.1568	10.5826	25.3414	6.17579	6.24321	17.3375	23.3844	3.56428	6.47271	3.62781	7.56901	34.2535	118.52	21.4457	17.9753	59.3109	39.6051	17.3168	23.3045	55.9715	64.7703	2.64626	2.60597	1.83857	2.96223	3.36126	2.39342	2.96223	3.808	2.88615	2.96223	45.7786	43.8764	25.1218	10.5224	29.4028	15.9791	4.6771	25.3252	13.4663	27.693	20.9358	29.7865	21.7748
Potri.012G004600	4.20451	7.48084	9.02461	9.19493	8.63824	13.9387	12.5845	14.9547	3.16133	1.5835	5.43179	7.16742	1.59863	1.21551	3.56809	2.63434	15.135	5.80851	16.8146	15.0798	19.148	12.23	9.03695	11.6761	7.71163	7.7414	1.39819	1.67052	1.7707	0.769058	1.56234	1.53149	0.769058	1.23053	1.10194	0.769058	12.0546	12.7779	7.11845	8.60313	9.23581	12.3238	0	26.5828	7.62742	19.5376	3.38699	7.57342	15.4054
Potri.012G009800	5.009	6.99157	8.05881	10.7791	4.60925	6.69927	7.11435	12.7175	11.7884	13.2774	19.1072	23.3158	13.7857	10.8017	8.83312	15.3017	2.49464	0.700691	4.70882	0	0	2.17526	0	7.03468	0.0578662	5.34219	0.753794	1.00412	0.767381	2.35769	2.22771	2.01619	2.35769	1.69812	1.83298	2.35769	2.45004	3.0554	1.82076	0.947345	2.40845	2.73423	0	3.4212	3.04956	2.88832	2.3756	3.72688	2.88356
Potri.012G035800	1.73141	2.26162	1.49131	1.55415	3.14303	1.79313	3.30298	1.21452	3.12047	0.900598	4.18335	2.41769	0.992032	0.674339	1.85882	3.53145	1.26015	3.65011	1.27932	3.88666	19.1652	39.3993	3.18749	9.62907	0.821798	1.76938	0.888359	0.939327	0.711041	0.314112	0.919248	1.52766	0.314112	0.542552	0.67157	0.314112	0.117616	0.527785	32.3111	31.1108	22.7619	10.873	0	1.43367	8.09388	2.9819	25.5766	7.46879	15.8008
Potri.012G041900	2.93741	9.94553	5.91415	7.56824	13.5143	60.1384	11.6674	20.9846	0.276702	1.65813	1.47728	3.74418	0.22153	0.498201	6.81375	19.6729	18.8459	238.979	36.3457	158.277	8.10327	8.66833	24.1881	36.4681	0.308493	0.664602	0.478328	0.597032	0.602216	1.39109	3.27008	1.59696	1.39109	1.38779	0.435483	1.39109	68.5481	63.1876	33.5855	16.5771	19.1143	14.5643	10.5986	46.6068	41.0073	10.8163	24.4776	14.8873	14.1568
Potri.012G042300	2.40283	9.25352	3.32254	6.69605	16.9523	22.4582	17.7367	16.6335	2.47114	4.46291	7.76296	10.6957	0	0.837536	9.42111	6.04935	16.6695	2.25863	22.1822	11.0224	7.95327	7.57746	16.9785	21.8792	4.51714	6.56267	0.34865	0.327768	0.35595	0.477192	0.59444	0.567142	0.477192	0.476464	0.470542	0.477192	4.30251	4.20465	3.55144	2.86814	2.80014	4.77838	0	0.126723	2.59563	5.22873	5.16789	5.3348	6.99092
Potri.012G045800	14.3166	14.0718	22.0199	22.1777	22.7271	29.8748	29.6614	34.2097	2.157	1.92782	2.07598	2.5308	1.82148	1.88597	4.29638	3.56764	19.6816	14.8338	19.1063	16.9772	17.218	13.0221	12.5454	17.1198	6.36398	9.78867	2.14644	1.69989	1.20646	1.28628	1.25417	1.3437	1.28628	2.35204	2.16794	1.28628	14.927	14.5149	23.9257	15.7132	17.6467	19.9471	10.9589	32.2745	14.3488	17.0523	18.7364	19.1293	27.0778
Potri.012G045900	9.83918	15.863	9.69025	10.0548	2.16114	6.10055	4.29024	9.07334	0	0.315116	4.23881	2.62206	5.62469	2.4997	1.82191	0.632706	0.861216	3.08323	13.6905	6.28079	2.65412	6.51209	8.61905	28.6666	20.3844	35.4989	0.202606	0.590907	0.344126	0.602877	1.32122	0.974768	0.602877	0.886994	0.66742	0.602877	1.48676	2.83664	7.24826	6.95488	6.11356	5.57184	0	7.99929	4.37277	3.89078	2.36007	3.47299	5.47909
Potri.012G047100	8.94694	12.0898	6.7485	10.4362	6.65139	29.0027	6.2588	11.2319	1.35257	1.13133	1.9995	2.66932	3.24886	2.67934	13.8582	25.1517	43.2942	308.89	34.5236	72.5938	14.2739	8.0108	33.6278	75.4511	24.7753	19.2161	0.27568	1.7261	0.577962	2.16972	5.56849	2.2713	2.16972	1.88087	0.928275	2.16972	38.8292	28.7816	13.4243	8.10569	9.32126	8.99957	6.35267	29.7058	10.6434	7.2977	6.81863	9.4716	5.49638
Potri.012G050500	0.765633	1.08862	2.00624	0.871528	2.57924	3.56061	1.78159	2.90912	1.88725	2.22572	0.074998	0.243848	0.438694	0.383474	6.8178	1.88085	5.6684	5.32667	2.01902	0.196242	2.80629	2.23346	2.39098	4.38064	0.13127	0.793651	0.712689	1.43932	1.50613	0.242067	0.136852	0.0511698	0.242067	0.135428	0.0501811	0.242067	1.78054	1.60854	1.3591	1.33744	1.1545	1.85295	0	0.236346	0.423416	2.3821	0.828567	4.73432	0.94809
Potri.012G051300	9.97145	12.552	9.23904	9.55141	10.6604	12.1114	15.6791	19.0235	1.04099	1.0358	2.39755	2.92249	2.44609	2.29426	2.9657	2.26157	4.19472	1.92004	11.5947	6.83984	6.08231	5.56548	15.4415	18.5721	27.2603	20.8487	0.726663	0.615665	0.484618	0.899798	0.601158	0.758196	0.899798	0.596578	0.741685	0.899798	6.49913	5.5504	14.6391	13.2922	17.6964	22.7772	2.11921	19.2624	11.7328	16.5498	14.7018	17.9839	16.3367
Potri.012G071500	1.20361	5.66232	2.7387	3.53741	4.9321	2.21737	2.46718	3.18694	36.7503	40.2039	5.96755	6.22867	0.363611	0.743716	3.00581	7.54341	17.7372	28.2406	7.0333	40.499	38.5398	17.5083	12.0387	20.7447	0.431505	0.612562	0.676674	0.559042	0.359558	0.193177	0.441793	0.910028	0.193177	0.201016	0.0687847	0.193177	0.625367	1.42746	60.7077	51.874	57.0762	41.0728	62.7424	47.0591	48.0536	40.5873	61.7006	48.8353	51.4912
Potri.012G074500	7.05222	13.5059	14.1506	17.1512	13.3815	15.6124	11.8021	13.7407	2.70217	3.5901	2.15396	3.65029	1.3363	2.23674	3.59802	3.32446	22.0973	31.4324	23.6841	26.6922	47.9331	23.1707	8.52248	16.7559	8.2159	9.22379	1.34953	2.11245	1.73032	0.700807	0.883882	0.899049	0.700807	1.49307	0.900147	0.700807	16.4206	16.4168	24.3255	14.191	22.0131	17.1395	16.6271	26.1651	27.3704	27.634	22.0832	22.6264	20.2791
Potri.012G077000	1.09516	3.52488	0.936885	1.94156	3.44893	7.37649	9.32	7.29092	1.29367	2.1184	0.621086	0.581461	0.0664422	0.107821	1.25231	2.01729	3.82173	7.97914	1.89787	13.7062	2.16101	3.36664	1.4097	2.5696	2.05453	2.0293	0.179109	0.825897	0.312858	0.109188	0.268765	0.201499	0.109188	0.0556558	0.0135455	0.109188	0.478347	1.1654	4.77356	5.80734	3.54094	4.79533	0	6.99882	4.75889	7.77969	3.31239	6.69805	4.10759
Potri.012G078500	0.644961	3.04674	0.589548	1.83984	0.240338	1.20556	0.573055	1.04698	0.0644053	0.114532	0.714078	1.94025	1.08291	1.86729	0.230192	2.70154	1.20211	2.36223	4.91409	8.7689	0.250347	0.138555	0.784733	3.49094	14.8084	8.3458	0.0239485	0.0872746	0.0325349	0.0905558	0.318998	0.26064	0.0905558	0.333248	0.157676	0.0905558	10.2298	10.066	0.0751162	0	0.0935445	0.87198	0.730373	0.715747	0.187171	0.555434	0.376653	0.248587	0.276997
Potri.012G088600	8.23643	13.8043	13.8209	13.5836	14.0487	17.9592	15.5861	14.991	6.90374	8.70519	7.46728	8.32319	2.83695	3.64656	4.71851	5.34519	20.9791	20.8449	14.9598	14.3879	33.6427	23.4669	12.07	15.1177	12.5727	11.5917	0.998248	1.23526	1.08212	0.401696	0.717086	0.775604	0.401696	1.33388	0.802275	0.401696	15.8169	14.7625	17.2757	26.6328	19.6252	23.6378	15.6977	30.7116	29.9012	24.3864	22.2315	19.2463	25.5301
Potri.012G095200	4.90851	8.047	21.2365	5.69976	12.3236	13.5006	13.4568	13.0285	4.56195	4.60917	14.1654	21.7101	3.00212	2.49133	9.52926	6.40237	11.8354	12.4722	14.7317	9.53723	25.2733	21.3745	13.55	20.9631	5.14489	6.40542	0.563624	0.460268	0.463759	0.624173	0.869267	0.763382	0.624173	0.264965	0.60775	0.624173	2.33288	2.55686	10.7827	19.3414	10.3386	9.34568	3.60365	3.64364	37.4193	15.2067	20.0558	16.1173	17.1482
Potri.012G106000	3.26575	6.30797	4.09093	3.15933	3.52461	5.89329	4.06379	4.20397	2.03381	1.36709	2.37362	2.05772	0.771347	0.870131	1.14775	0.376159	12.1023	23.2725	6.97132	6.09563	13.6125	18.2346	4.6955	6.93527	17.5994	10.3205	0.809268	1.40321	1.1518	0.513971	0.39838	0.36803	0.513971	0.400054	0.283952	0.513971	8.63787	9.04084	19.2777	24.833	29.7672	26.2254	31.0278	24.3212	28.7122	24.4845	23.992	17.9504	25.1054
Potri.012G107900	16.2256	14.4906	8.80047	13.0528	5.30243	4.83799	3.93313	2.96182	0.965399	0.612186	1.63528	1.79224	2.82614	2.31212	2.01276	4.74748	3.32245	12.0783	8.78723	6.21127	3.2167	4.11553	5.55091	9.99355	10.2152	8.85621	0.0411684	0.10042	0.0519577	0.0899305	0.148169	0.123035	0.0899305	0.126873	0.0890718	0.0899305	0.846128	0.778027	6.65851	4.8952	8.81393	4.90879	0	5.89939	5.9103	6.27541	8.07626	5.46893	6.63713
Potri.012G114400	3.14048	4.8604	5.84627	4.59254	3.22783	12.8155	3.88561	7.63572	5.7597	5.71597	6.17723	8.01806	4.06905	2.05103	4.52081	5.07311	9.85627	3.29379	5.27622	0.979918	1.03703	3.25379	0.853292	7.32862	1.80498	5.37498	0.404737	0.637312	0.3521	1.85715	1.32857	0.893808	1.85715	0.941056	1.03096	1.85715	9.98811	8.51673	5.82794	6.7651	9.01303	7.7759	0	37.096	15.855	9.1183	5.6389	5.57761	9.0799
Potri.012G127300	11.6285	12.8935	11.0657	15.7677	20.2008	17.898	13.7616	12.4629	4.04182	4.50293	3.6433	3.76425	5.2686	4.53951	5.63744	7.93775	5.56225	12.1104	8.13779	6.69327	11.0035	8.58532	5.22517	7.35866	7.78307	7.52956	0.558629	0.718919	0.581119	0.45329	0.329225	0.397514	0.45329	0.570583	0.45058	0.45329	12.0593	12.0528	6.86964	12.1834	7.45396	13.0702	15.4509	13.0344	9.23743	13.7191	7.56823	12.4111	7.16708
Potri.012G138300	7.46694	7.58935	8.95251	11.4456	16.634	14.0206	13.4931	14.1748	3.65317	4.02089	2.46202	4.61538	1.18487	2.33705	5.01015	5.60427	9.89308	25.8245	14.4567	12.3148	5.65761	5.06556	5.50103	7.98778	4.40532	5.01433	0.316292	0.489911	0.246642	0.474982	0.609024	0.628225	0.474982	0.462741	0.410402	0.474982	6.3319	6.67672	6.09317	6.40736	6.13635	3.2812	0	7.07865	10.2359	3.89625	5.2577	3.74769	4.63522
Potri.012G144600	0.416466	3.64987	10.7084	4.02414	3.59832	7.40961	4.83238	6.3858	16.3903	25.4792	34.8762	34.5661	0	3.02759	54.3204	58.3986	43.7303	10.535	15.3277	14.4715	16.7183	25.2904	7.62724	22.2046	13.829	17.642	0.786767	2.41458	0.944905	0.928112	1.46651	1.98177	0.928112	0.310727	0.325193	0.928112	3.55234	3.04589	11.4038	19.9409	3.39003	20.3672	1.78865	7.08709	2.3713	1.79776	3.63299	3.05357	4.44282
Potri.013G001000	9.71677	10.5014	0.532337	1.72548	0.347659	0.190282	0.33273	0.191977	1.23732	0.673645	0.670681	0.821661	6.36016	2.05696	3.59683	1.19419	1.01933	0	0.654172	0.0361331	11.9281	6.0054	2.02025	3.27326	28.682	35.9034	0.0288378	0	0.0171384	0.0701821	0	0.042056	0.0701821	0	0.195819	0.0701821	0.0757128	0.0725721	2.29963	2.07064	1.86236	1.90297	0.869767	0	2.3799	6.29465	4.11123	1.41325	3.57927
Potri.013G014300	2.70807	4.07974	2.37797	7.48378	9.2868	17.8071	2.64164	20.7739	3.21599	4.34593	0.609512	0.943326	1.18843	1.52553	0	0.106759	0.424583	1.42114	0.535105	3.34182	1.92361	1.03668	0.226115	61.9568	15.0035	5.33744	0	0.0257654	0	0.078462	0.240645	0.0787782	0.078462	0.0697985	0.248244	0.078462	2.18373	0.956605	86.7003	179.849	60.6507	32.778	69.0768	722.467	412.996	7.58764	7.09179	17.5581	2.32521
Potri.013G015500	14.4532	28.0949	23.9958	27.1556	72.8988	80.6779	30.6934	52.2891	18.6314	18.2187	7.00241	11.2765	6.25777	4.71335	4.51464	8.95072	35.8387	92.2396	34.0788	93.6699	38.6634	27.852	12.9318	31.6898	49.6496	18.7135	1.22924	1.70276	1.25006	0.699524	2.37311	1.3764	0.699524	1.64773	1.60631	0.699524	28.5816	29.7316	93.408	108.593	78.9395	43.7305	0	170.294	110.333	21.652	59.5139	37.3989	49.0135
Potri.013G016800	38.2168	57.6474	52.4323	51.0451	80.7696	96.0877	89.7502	78.969	2.2759	3.27904	6.54201	6.99123	3.82669	3.70544	9.21891	8.64903	34.9923	40.0945	52.4715	49.2961	60.1628	50.4492	76.4511	99.8476	48.1043	55.6625	2.36095	3.42151	2.36618	3.13156	2.72941	3.02116	3.13156	2.4662	2.29995	3.13156	41.927	41.3065	45.7033	38.2909	47.9629	46.1473	46.4109	56.454	64.6407	39.4594	52.5347	48.8956	54.9018
Potri.013G020500	5.38256	5.79765	6.85909	7.81883	6.16069	8.7557	6.7254	8.72222	0.969111	0.764471	1.10628	1.17135	0.580084	1.60261	1.15086	2.00207	6.17352	4.42823	6.64288	5.8439	2.54872	2.70357	2.43004	4.67753	2.26808	2.85778	0.41186	0.595854	0.362567	0.440505	0.446771	0.607802	0.440505	0.895087	0.560803	0.440505	5.22659	5.89903	3.30209	2.4403	3.53583	2.85206	0	5.06459	2.08325	3.2086	3.25753	2.49071	3.31779
Potri.013G021600	20.6689	27.789	37.4878	28.513	31.5355	41.6053	43.6663	33.9329	6.76847	9.36314	15.8891	12.5518	6.82432	10.0663	14.6972	14.3099	38.0146	40.0624	32.3924	27.7585	26.8228	23.3299	26.8317	33.1867	18.0748	21.7201	4.13066	5.54378	3.15197	2.36175	2.63998	4.54366	2.36175	4.48163	4.30739	2.36175	30.0347	30.1573	19.982	19.4293	20.6727	18.5202	1.05819	24.8822	19.821	17.5046	21.1702	18.8783	19.234
Potri.013G026000	5.814	11.9467	10.1191	5.65801	36.369	42.8256	24.1287	18.9126	12.5705	4.53636	28.295	22.1155	4.89259	2.60703	9.42942	6.8028	19.6653	2.34882	12.0194	2.12472	46.5449	56.7035	181.705	343.199	10.2332	8.71425	0.248215	0.0587942	0.261399	2.27998	0.6515	0.395931	2.27998	0.055224	0.0220133	2.27998	0.259784	0.11083	1.06101	2.29278	0.0915375	0.177018	0	0	0.360873	0	0.43051	0.0528583	0.3949
Potri.013G029600	31.5717	40.3143	41.1617	36.1532	30.8803	45.4564	32.95	28.4847	5.32328	8.78351	19.8508	17.9733	8.26514	9.46994	22.0828	9.28062	19.0546	14.0823	14.2391	3.1562	12.0036	6.6338	5.70667	14.0796	5.86458	6.43696	0.311826	0.117481	0.369201	0.706751	0.6998	0.240888	0.706751	0.326659	0.142648	0.706751	0.688121	0.40146	2.17448	17.5998	5.07	4.82776	0.841369	0	0	0	0	0	1.39907
Potri.013G047600	8.53212	11.3063	4.75991	4.89088	2.43835	1.5504	1.56934	1.38362	3.91263	2.95005	7.40863	8.64631	1.54462	2.71821	2.39719	0.969407	9.17612	0.0493956	5.54907	2.80316	33.9692	29.7769	1.12359	2.47335	9.33164	11.2904	0.9763	0.677533	0.805434	0.327566	0.205385	0.526741	0.327566	0.162814	0.35572	0.327566	2.51655	2.57877	19.344	28.0896	20.0551	15.7605	0	6.45446	25.3445	20.071	14.9149	14.8465	10.465
Potri.013G047900	1.71321	6.95557	5.38341	8.25817	20.2969	28.5049	20.2565	32.4972	2.08706	3.02343	10.123	11.4234	0.148296	1.03144	27.4772	27.8472	4.50351	7.2955	66.445	15.4676	7.23704	6.64784	11.4823	43.8995	0.164042	0.557367	0.871178	0.652693	0.880707	3.99611	3.56098	4.13047	3.99611	1.36154	1.15307	3.99611	9.45351	7.77395	16.8274	11.0809	4.95486	13.3111	0	3.06203	14.7643	14.553	7.30201	15.8874	9.87752
Potri.013G048100	9.7818	7.24983	11.7895	7.41919	5.00562	3.08723	4.02704	2.77126	3.19334	2.43938	1.76303	2.38895	1.06631	2.09642	1.66181	3.61511	6.34757	5.19892	6.10818	4.72093	10.3269	8.18835	4.29501	7.14362	4.98492	5.20577	0.0947891	0.135509	0.132812	0.198954	0.197757	0.189171	0.198954	0.282764	0.259673	0.198954	5.37906	5.09299	4.90549	4.38543	5.5864	4.29028	0	11.9881	5.93996	4.80595	4.6236	5.63011	4.6235
Potri.013G054000	0	0	0.464371	0.222971	0	0.103288	0.143295	0.239042	3.47848	11.9808	1.4284	2.58813	0	0	18.6487	66.5045	12.3755	39.8693	11.2333	20.8464	13.9248	6.15606	1.63366	5.84978	0	0.0482865	4.31699	7.50841	6.69603	4.02847	0.833321	1.87165	4.02847	0.109292	0.0164828	4.02847	3.47801	4.29846	0.696735	0.374024	0.109257	0.700021	0.186152	2.02235	0.14474	1.72736	0.412678	2.12349	0.176599
Potri.013G061200	9.15155	63.4581	64.7658	147.461	23.9212	134.408	69.6564	153.782	11.9097	69.1131	14.0729	100.375	6.32469	28.6484	9.94189	73.7225	63.0947	178.938	96.0892	195.68	44.9044	48.4116	11.7979	32.2081	14.4427	18.0193	1.89281	12.8126	6.9269	3.45347	7.42863	7.04039	3.45347	14.4804	7.70462	3.45347	347.024	354.008	38.743	53.411	33.8642	23.3027	72.841	21.5427	189.681	18.8304	37.2408	18.098	42.204
Potri.013G064700	2.12848	4.00312	5.12994	3.64887	6.90183	5.23597	6.57332	5.80508	5.30307	5.34672	1.38993	3.09678	0.541989	0.946731	1.79425	2.01115	18.7408	12.5298	5.2369	5.26717	56.5083	31.4816	5.3139	6.61035	6.17896	4.88024	3.06849	3.40947	3.15696	0.554967	0.371386	0.216822	0.554967	0.296858	0.265077	0.554967	6.07419	5.72281	16.4195	26.9062	18.3469	32.5377	21.804	25.2147	31.6466	47.5279	22.5571	39.9267	31.1915
Potri.013G068700	7.80059	11.4634	10.0324	10.6412	16.0566	21.2744	10.7865	11.3009	18.8405	21.681	8.87436	10.5412	2.66204	3.20841	5.28141	5.71894	25.652	35.1523	10.7868	18.9323	47.7779	42.0446	11.939	16.2853	5.48626	5.94392	1.19122	1.19479	0.883109	0.616685	0.770358	0.643575	0.616685	0.261758	0.269464	0.616685	14.4523	15.9029	15.585	24.9936	16.6132	11.5584	20.8979	37.3258	30.3587	9.51617	9.62257	10.0189	10.6414
Potri.013G069600	0.214637	0.731201	0.612647	0.658563	0.404616	7.06693	0.481612	0.510468	2.56733	2.41204	3.7304	2.54748	0.316241	0.0413547	3.05864	6.59746	2.45735	5.81792	3.03748	2.16276	10.4554	16.46	10.869	12.3873	0.107164	0.351645	1.02364	0.929079	0.610155	0.341824	0.408438	0.197052	0.341824	0.0253454	0.0645138	0.341824	0.0256977	0.0902548	15.3237	23.6068	13.4136	24.9414	17.5641	12.0766	10.5304	17.457	12.813	25.2392	10.361
Potri.013G076500	4.55661	10.4383	4.26524	9.23117	36.9435	20.9283	29.9638	15.3297	8.31073	9.31206	0.639883	0.517672	5.92632	6.45934	7.42588	3.61696	0.700448	0.131161	0.70737	0.162529	7.33513	6.42979	2.71261	4.47106	1.93279	1.63818	0.0133097	0.00769047	0.0338817	0.0234193	0.0591779	0.0465365	0.0234193	0.0224607	0	0.0234193	0.0204332	0.0115954	2.20258	2.19134	2.63332	2.82144	0	1.29099	2.81965	3.37838	6.55941	3.04569	6.94329
Potri.013G076600	1.87724	3.80506	2.91063	3.54505	9.79462	11.5134	19.0497	9.68327	2.04815	1.83137	1.13949	0.641344	0.753817	1.63917	3.93566	5.6344	23.0474	8.3403	38.1919	15.4358	2.78851	5.21537	4.74994	17.2297	0.215112	0.468681	0.449608	0.365889	0.373938	0.219237	0.277141	0.352792	0.219237	0.188317	0.421615	0.219237	2.04084	2.24468	1.10627	1.73411	1.38616	3.80113	0	0.585264	0.393945	1.84423	1.68382	2.75399	1.38683
Potri.013G077800	16.2114	16.4895	12.6481	11.9185	17.9478	14.6417	12.3828	9.62372	2.70058	2.83594	4.01521	4.25735	2.23682	3.91531	4.88156	6.45952	19.1793	12.3453	16.4599	11.1686	8.56798	7.51213	17.3738	19.7438	14.364	13.3841	0.936964	0.93043	0.659005	1.36544	1.17653	1.00119	1.36544	1.39569	0.957775	1.36544	8.0829	8.29016	17.0778	14.4405	15.1846	13.6344	0	11.9487	6.69168	12.4922	17.6123	16.7381	14.4578
Potri.013G080200	4.73555	8.32604	8.62582	7.43342	6.57499	9.15879	8.16753	9.0462	8.0355	6.64334	12.8988	9.40512	7.89603	5.92517	7.97764	6.11562	9.90729	8.71567	13.9165	2.70733	1.52976	9.32204	2.00106	15.6301	2.0697	11.6134	3.68412	2.8014	2.8187	2.54684	2.6582	3.24097	2.54684	3.01971	2.36903	2.54684	23.8026	23.1527	20.5507	11.787	22.4305	12.9164	0	12.8841	15.4188	9.23901	10.7923	8.65364	15.9169
Potri.013G080400	0	0.327915	0	0.00909847	0	0	0	0.00347607	0.210641	1.32095	3.07931	20.0118	0	0.167521	0.489357	29.8759	6.71528	0.0418869	38.0746	0.461409	0.116988	1.88636	0	2.33562	0	0.270219	0.273153	0.0145301	0.0040476	0.0168314	0.0626698	0.0654432	0.0168314	0.0064636	0	0.0168314	0	0	154.803	47.9931	325.776	3.72239	0	1.37344	70.5657	47.0449	0.848628	96.7983	0.265047
Potri.013G082800	0	0.121117	0	0.00978152	0	0	0	0.00373668	0.283076	2.80583	4.12442	25.7524	0	0.545106	1.00728	41.3973	12.8373	0.111685	81.0768	0.248041	0.125777	1.57207	0	3.92381	0	0.364535	6.70862	0.385047	0.0780114	0.358314	1.24642	0.565198	0.358314	0.10234	0	0.358314	0	0.0313659	245.73	36.4181	544.393	3.87221	282.725	1.0561	20.0782	37.5553	1.50353	145.257	0
Potri.013G083600	0	0.028995	0	0.111283	0	0.139101	0	0.0177245	0.318099	0.395843	4.41156	4.20027	0.382036	0	1.8742	31.7047	0.537673	46.8702	16.5105	32.1465	0.381315	0.465453	0.679806	34.3069	0	0.157179	0.105851	5.64388	0.173993	0.66807	1.71319	1.94966	0.66807	0.739102	0	0.66807	0.763964	1.9549	7.01586	6.6842	2.81753	13.0904	1.63069	6.81309	6.49476	7.01938	4.14073	19.8327	1.48313
Potri.013G089200	7.17646	20.3092	0.799698	4.29835	2.71964	19.8731	0.942213	6.58623	0	0	1.5652	1.10244	11.4444	5.11336	0	0.739245	0	0.140363	0.458062	1.33201	0	0.143611	1.18566	367.974	673.503	172.738	0	0	0	0.229384	0.991785	0.84949	0.229384	0.0928577	0.74074	0.229384	5.63427	7.73957	126.593	843.378	48.2602	519.985	5.78934	4001.44	369.914	480.103	17.1729	586.965	6.11806
Potri.013G089900	5.5306	6.76729	6.04171	7.39671	10.505	11.2423	12.2024	12.4459	2.54959	2.79326	3.48986	3.17597	1.73207	1.78413	2.48523	3.26554	11.6468	12.1997	11.9587	0.225678	0.858296	9.35723	1.12997	11.5878	1.38381	6.95602	0.286588	0.480557	0.375571	0.153741	0.151684	0.366136	0.153741	0.180486	0.284094	0.153741	2.34641	2.32891	0.659925	0.632633	0.883854	0.382826	0	2.72988	0.988088	0.464345	1.06502	0.818836	0.408876
Potri.013G096600	10.8957	14.2432	12.5943	13.8512	15.5879	23.0351	16.2586	19.1266	1.15883	2.47566	3.78777	5.07989	2.33868	2.23719	3.72921	4.6212	8.24684	6.06692	6.30949	7.35583	6.50596	6.51944	5.82438	13.28	13.045	10.1799	0.299725	0.456022	0.440658	0.359827	0.344434	0.466409	0.359827	0.311381	0.568373	0.359827	8.72717	9.20325	16.428	6.91696	30.4573	12.6783	19.3482	44.3418	31.3025	8.87527	17.6584	7.63023	14.5631
Potri.013G099800	9.11636	10.3596	17.2677	19.3624	20.2084	20.0537	19.6302	27.2723	8.36915	7.72254	10.0373	7.17133	7.28588	4.80295	7.2275	7.74631	34.0479	19.8613	30.6689	33.0067	30.8848	23.5371	17.0229	21.6806	14.1642	17.3869	2.25414	2.25747	1.59219	1.01497	1.15073	1.28958	1.01497	1.62172	1.64558	1.01497	20.0858	20.2401	15.9447	12.8169	17.2005	19.0859	10.0536	18.6958	22.5515	23.543	19.1421	25.0649	21.8518
Potri.013G106900	3.13097	7.61399	21.9647	18.6449	3.80781	10.2358	11.8663	18.0123	2.94281	2.20648	1.15353	2.52816	0.803249	1.48509	3.10766	2.71868	0.229585	1.15268	2.66825	0.0471459	0	0.176626	0.157373	3.67999	0.105123	3.73863	0.260653	0.143438	0.155644	0.106555	0.124482	0.109274	0.106555	0.104101	0.11541	0.106555	2.15902	3.07391	3.34298	2.38328	2.56088	1.75145	0	0.708069	5.32025	1.76862	3.60687	1.51708	1.97823
Potri.013G107500	2.66225	2.80528	3.3455	2.99289	3.25729	2.4616	4.54234	2.75177	2.85762	2.61731	0.812388	0.812463	0.263999	0.138092	3.14261	1.73464	5.65906	13.2106	9.66787	11.7971	6.83681	6.33026	5.29067	9.87393	1.78942	1.2308	0.430988	0.592709	0.421964	0.37166	0.539003	0.345811	0.37166	0.295083	0.214984	0.37166	6.48033	5.90069	4.44049	2.56264	3.52144	4.90697	0	5.28573	3.95524	6.29315	5.65856	5.01477	5.00149
Potri.013G115300	13.1464	14.9303	19.5318	11.2701	16.09	20.371	12.8188	16.1204	1.61613	3.69694	3.7161	4.82964	2.25464	1.86784	8.75102	7.84246	31.8829	11.073	28.3655	27.3705	7.96478	7.04159	13.1316	16.4383	6.87469	8.75694	1.31973	1.70028	1.01632	0.741486	0.857559	1.31626	0.741486	1.50437	1.22927	0.741486	20.7816	22.1005	15.67	12.0741	14.6265	13.5771	9.66036	15.3222	14.5561	15.4692	16.1109	14.6917	13.6806
Potri.013G121400	0.715009	4.74687	64.2883	26.169	27.1774	3.95673	48.0761	30.5341	57.4886	54.7647	160.951	181.346	3.34351	2.57318	23.3548	25.373	9.08316	4.12282	30.1702	0.603102	59.8404	20.058	1.17434	5.27539	1.04592	1.6106	0.162294	0.100343	0.141404	2.91454	2.6938	1.71632	2.91454	0.703027	0.375848	2.91454	0.265311	0.196636	22.5357	4.06541	121.984	3.43339	0	38.6456	26.3284	8.76194	92.6737	30.1023	46.8707
Potri.013G121900	0.63341	2.78984	31.5574	14.16	14.3781	2.8737	24.8793	15.5786	15.1523	13.0267	104.025	129.372	1.47325	1.02667	16.5603	18.3101	8.95596	2.2616	39.5563	3.10042	0.449199	15.3561	3.08011	5.14646	0.082299	0.735402	0.46027	0.199405	0.421948	6.30838	1.3308	1.4535	6.30838	0.623692	0.472507	6.30838	0.416948	0.1518	4.63639	1.67061	47.8598	1.97729	0.491589	7.91844	16.001	8.41844	39.8419	18.3337	15.8774
Potri.013G123000	5.96085	11.7448	10.5272	10.2088	6.4984	7.64469	8.7277	7.56002	2.83614	3.44004	10.9184	9.3885	4.89641	5.90159	3.80122	2.98066	1.27333	1.20981	2.51161	2.39431	2.75581	1.36532	0.938301	2.00394	2.50709	2.57775	0.208473	0.202984	0.28853	0.284746	0.326381	0.382979	0.284746	0.333866	0.460115	0.284746	1.11565	1.4994	2.80362	0.937256	2.57819	1.95378	0	3.04704	3.85369	1.99234	1.59944	2.10184	1.02386
Potri.013G134700	3.78779	6.71363	5.36792	4.4066	6.97669	6.25576	8.02462	6.1667	1.02143	3.0577	5.82491	7.17794	1.21667	1.25316	3.21755	3.86525	17.9135	0.671128	2.06931	1.19355	6.58078	5.28889	1.10876	2.79512	3.62086	4.81041	0.311161	0.28817	0.447611	0.10234	0.14474	0.224369	0.10234	0.110414	0.145868	0.10234	0.283541	0.830876	3.5136	3.5168	2.774	3.12701	0	2.04663	1.11816	5.24758	2.97536	4.03863	4.05515
Potri.013G135300	13.3909	14.4075	14.8311	19.302	27.948	30.9943	34.0386	42.4464	2.22759	2.38177	2.48693	2.67566	3.17695	2.01349	5.22483	5.19505	19.7133	20.5794	23.5039	21.4346	19.4852	16.6903	15.6512	18.8611	19.3432	15.5628	1.90608	2.20586	1.08254	1.51149	1.43549	1.4801	1.51149	1.7951	1.95732	1.51149	10.6038	10.4578	39.7943	22.8541	41.295	26.0448	0	48.7991	30.0665	26.1151	42.2888	27.8936	40.8989
Potri.013G143900	11.7393	12.5396	6.78358	8.604	6.78764	9.97536	5.66777	3.42618	8.42599	7.70928	2.59503	1.7633	4.06591	3.96404	8.33553	6.48932	3.09889	8.84314	1.80802	2.63654	36.0145	31.1743	2.42937	1.24681	0.551136	0.689719	0.233131	0.440861	0.205404	0	0	0	0	0.0142196	0	0	0.0138984	0.0136199	42.8248	66.1205	47.9903	27.8009	51.7917	33.8068	53.1547	17.2165	71.877	25.4599	52.0834
Potri.013G146900	5.24203	7.65682	9.62031	8.01233	11.1171	13.934	13.5154	16.8433	4.63393	4.07766	3.8737	4.07687	1.39133	1.65177	1.57735	2.04444	8.94733	3.65665	10.9775	6.88753	18.0145	13.1964	9.78107	12.0733	9.42998	9.02769	0.977927	1.84904	1.77902	0.513107	0.645914	0.638464	0.513107	0.601637	0.794329	0.513107	7.97103	7.37118	26.7268	40.0837	37.6049	70.0049	59.6327	59.7353	32.318	66.3937	33.1012	71.3	50.7136
Potri.013G147600	19.9089	20.3708	18.3011	18.6534	27.4762	22.8773	22.5951	21.6534	0.941642	1.61848	4.6401	4.74288	3.55428	2.85866	4.72778	5.18072	13.3331	19.9435	21.3197	27.2273	11.653	8.60876	13.0509	15.8988	18.5852	18.1797	0.462042	0.736942	0.369773	0.631969	0.777521	0.815053	0.631969	0.880704	1.0428	0.631969	21.3029	22.6291	18.1923	11.3548	14.8928	15.4344	4.70178	25.3138	12.0666	14.6457	18.6946	16.634	16.4842
Potri.013G156000	25.3644	26.1034	23.0635	26.65	15.0212	22.7996	10.1479	14.8174	5.84336	5.31334	2.08653	2.16699	1.62733	2.12825	3.32947	4.2708	18.459	11.6759	17.5032	16.2637	53.9986	44.5106	5.80206	12.0845	20.6704	28.9666	0.996283	0.819446	0.32582	0.505943	0.514196	0.596917	0.505943	0.288251	0.478547	0.505943	10.0284	9.79428	45.6324	91.9054	35.3787	18.6889	29.3611	25.3963	145.752	14.6912	56.3019	16.0724	42.6373
Potri.014G000600	11.527	13.8761	14.621	16.8924	16.3685	17.2956	17.7186	19.6656	4.36543	4.95475	6.24993	6.28191	2.12549	3.19921	4.70888	4.90759	17.1616	12.4608	20.1457	17.0985	14.1524	11.6358	9.77605	12.8121	9.02714	10.727	1.05486	1.66624	1.05495	0.635631	0.681479	0.930337	0.635631	1.29362	1.43023	0.635631	20.7631	20.1111	23.5811	24.7245	24.5465	24.6361	0	35.6064	31.1956	24.8717	21.2954	25.6043	24.3624
Potri.014G001500	1.77452	2.94699	18.119	6.98998	2.77308	0.955273	13.5305	9.72362	9.02312	10.5433	11.8174	13.4284	1.18836	1.89095	2.92238	1.41107	1.66048	0.151417	3.13274	0	0.23216	3.6286	0.0955139	2.46758	0	0.317302	0.0734566	0.0136323	0.00893947	0.333324	0.180929	0.132215	0.333324	0.144629	0.0666202	0.333324	0.434326	0.342297	7.7942	3.66341	4.29082	2.56072	0.117506	0.34189	4.21401	3.57441	5.44799	3.23866	5.74616
Potri.014G002600	1.54478	2.70796	16.4584	6.18886	2.5363	0.898129	12.55	8.91465	9.03702	10.3083	11.0998	12.0432	1.15519	1.78101	1.93121	1.2513	1.68923	0.151566	2.9806	0.0893424	3.46582	3.46022	0.354142	2.42704	0	0.287835	0.108883	0.0281031	0.0419347	0.324968	0.206417	0.156695	0.324968	0.222474	0.160297	0.324968	0.413988	0.235958	7.24709	6.68766	4.50384	3.2696	0	0.937967	7.69669	5.38395	5.12939	5.7685	5.47058
Potri.014G018200	0.958524	2.54022	2.54217	3.66813	2.57882	5.09708	2.75747	2.89806	1.15882	0.977292	7.23631	4.89633	0.575893	0.401501	4.4274	4.76325	0.891567	0.900555	0.40332	0.350068	1.64203	1.31065	1.14418	2.42751	0.552897	1.27547	0.0123396	0.0168348	0.0141878	0.0669259	0.0346323	0.0252393	0.0669259	0.0314185	0	0.0669259	0.636853	0.0837882	1.65613	3.4131	1.11056	1.01781	0	1.08296	6.34623	0.371051	2.98848	0.647975	1.63663
Potri.014G020500	1.71144	4.28744	3.95005	5.68346	28.216	37.7225	27.4432	31.7074	7.4621	9.99369	2.27095	4.40627	0.242625	1.04215	23.1204	17.0919	35.5285	16.8613	7.87733	3.03045	1.53672	6.45901	4.29148	11.0033	0	0.0697166	0.688087	0.483536	0.315515	0.444018	0.237415	0.271097	0.444018	0.075479	0.117689	0.444018	0.0360137	0.118079	3.30169	3.77297	2.81903	0.505113	0	0.739886	3.74084	0.720834	8.61394	0.581852	5.06193
Potri.014G023400	5.47535	9.31183	13.5025	12.5218	10.119	16.0002	11.7129	16.1701	6.36027	10.3614	4.18691	6.5778	3.40152	2.33369	5.39882	4.63279	17.1686	15.5209	13.6161	12.5661	38.3675	30.2723	8.28221	11.0689	6.3602	6.67917	3.66225	5.68936	5.51426	1.55893	1.64177	2.19164	1.55893	1.98771	1.89839	1.55893	17.125	17.6984	14.5508	23.3428	15.6874	25.7384	7.7485	23.6394	26.288	27.32	21.1195	29.3601	23.4939
Potri.014G027000	18.7782	26.6802	25.0271	32.5785	43.4778	52.6294	40.7987	42.8275	2.87738	4.46241	5.20206	9.5053	3.31622	3.5448	7.78219	11.24	19.9527	25.0631	41.4284	24.5136	10.4997	14.9186	12.83	28.359	10.9848	18.3049	0.915083	1.4874	0.976358	1.38452	1.8589	1.90572	1.38452	1.90519	0.999389	1.38452	21.9829	20.647	15.1172	15.9284	15.3268	14.0976	19.425	38.9813	24.7331	18.5566	14.3894	17.6179	11.4647
Potri.014G032400	47.6216	72.7637	57.697	55.0933	61.9262	72.7655	94.8695	75.3343	1.31586	1.36783	3.94439	4.39685	4.73766	4.72311	7.35816	5.81336	26.0287	32.8764	45.6903	32.1175	28.8465	30.348	92.2247	105.411	83.5805	80.8652	1.1326	1.84462	1.13378	2.24416	2.88225	2.07069	2.24416	1.43524	2.55961	2.24416	35.8635	34.0002	73.2723	54.8806	67.9297	50.2127	77.0031	97.6455	56.4121	51.8399	49.8414	54.3956	63.9643
Potri.014G034400	5.2003	6.38535	7.20095	7.528	9.44966	8.23259	7.42393	6.28687	0.433764	0.828236	1.44086	1.47592	0.701967	1.16794	2.14922	2.83461	20.6983	32.3176	16.2937	18.6013	4.65823	5.57342	4.83089	9.19556	4.74733	4.68476	0.476977	0.408085	0.461683	0.524459	0.567529	0.458116	0.524459	0.555436	0.448977	0.524459	11.6138	11.4377	9.36783	8.13731	9.96643	21.6241	12.0254	33.7563	5.1358	13.2359	11.5001	22.8815	10.3181
Potri.014G036600	11.8921	19.4157	40.6281	25.4808	18.8431	19.5015	18.818	29.6178	0.508913	1.32586	2.71673	5.78346	3.87095	3.50034	2.22312	2.49039	6.04132	0.524737	16.0629	14.0578	3.48579	2.94329	7.18344	14.4695	24.7862	24.8468	0.766988	0.422953	0.338812	1.63572	1.72025	3.13416	1.63572	0.801329	0.914584	1.63572	8.00249	8.16628	9.19196	3.25444	7.05157	3.53098	6.20816	8.2332	6.15705	8.57436	9.03153	4.19488	5.85719
Potri.014G041300	31.5054	40.867	42.042	56.5408	84.5662	95.4954	80.8177	65.4299	6.0172	8.28905	8.55121	13.9756	6.29903	10.56	16.4191	21.128	180.567	76.7403	101.79	108.508	32.605	25.8697	53.208	70.6815	25.5532	28.6028	2.19097	2.22083	2.28777	3.26847	5.9656	5.00324	3.26847	4.50962	3.71055	3.26847	136.047	131.426	9.70192	10.6353	11.0574	14.6682	8.58432	22.5029	13.4781	10.1324	11.9495	12.4381	9.05408
Potri.014G042700	20.6178	19.2365	22.5768	26.4302	25.5991	33.4824	32.0707	44.3708	1.59957	2.28213	4.03074	3.78443	2.82496	3.83191	4.41784	5.52813	19.4908	19.4478	34.8963	30.3469	12.4706	13.353	14.8594	18.2073	14.7073	16.8954	0.651502	0.690416	0.686573	1.66657	2.1188	1.46543	1.66657	1.36173	0.86873	1.66657	26.5196	25.7548	20.1049	22.166	21.2814	27.9219	18.2922	33.7317	20.5241	15.7054	22.9021	19.9812	17.8503
Potri.014G047600	22.2214	27.248	39.9839	35.931	18.3451	21.0992	21.8654	27.3718	4.41215	4.07723	7.91379	10.3062	4.24284	7.45846	7.65427	8.71872	24.4422	17.4386	23.5973	41.2965	9.78656	8.22224	10.3617	17.4495	19.2027	20.6323	0.80886	0.901473	0.641151	1.35597	1.61388	0.864045	1.35597	1.47987	1.01431	1.35597	32.8188	32.5151	10.4673	6.1406	10.2565	8.681	9.2482	17.6971	17.035	13.9048	10.5965	11.7922	6.50039
Potri.014G056600	26.3234	71.9639	18.5875	29.2929	33.9131	47.1449	15.2738	20.7698	10.7887	8.7331	13.9903	27.5218	8.18348	11.8106	1.35298	3.36507	13.6438	12.797	11.3293	40.2343	38.1758	21.503	7.44199	130.065	379.195	41.5608	0.867406	2.36651	2.36681	3.767	5.3941	4.78928	3.767	2.41182	4.19058	3.767	21.3293	18.8395	392.538	74.0743	362.044	27.7011	4.02216	213.055	1147.33	29.5799	397.341	31.7941	159.28
Potri.014G060300	65.2007	108.195	79.5423	107.621	40.5726	39.7892	30.0968	26.3391	14.5678	13.8389	17.4765	21.6624	7.91246	15.0004	24.1721	58.6221	71.5729	161.745	35.7955	26.4046	81.336	61.9568	40.6717	68.4681	52.4413	56.1994	9.28331	10.0994	10.8933	7.77773	5.7422	6.14335	7.77773	10.5333	7.87153	7.77773	187.388	176.87	51.2417	32.7761	37.023	17.9045	0	16.6917	115.772	21.1876	45.8127	27.8837	21.0832
Potri.014G069100	11.5544	27.8191	12.3468	32.6827	28.8689	41.5793	17.001	30.9916	0	1.56767	2.64141	8.43558	0.357899	3.16909	0.222786	9.53193	3.19493	14.4559	3.05263	17.6843	3.82408	4.97825	3.34897	54.1551	13.0291	16.1533	0.185295	1.41146	0.460425	0.26853	1.46091	1.40012	0.26853	1.27592	1.05082	0.26853	35.2864	34.0567	168.383	78.0502	96.662	25.8677	0	238.001	324.369	9.3782	48.3866	22.9252	29.102
Potri.014G070600	27.709	23.9027	15.7215	22.7166	19.9351	24.3968	26.9986	28.5593	1.02079	0.875897	2.96587	1.8231	3.86295	2.174	4.42859	3.35829	15.9827	9.82173	16.9569	16.8301	9.15468	7.80538	15.4527	18.4361	23.5913	25.1263	0.803546	0.876154	0.435197	1.0526	0.803031	0.777071	1.0526	0.929388	1.27898	1.0526	10.157	9.3184	13.3364	11.7887	15.4556	16.5451	12.0664	14.3444	8.05708	15.3933	15.1688	17.5519	15.0013
Potri.014G077900	11.4991	24.8274	17.7847	27.182	27.02	31.1491	21.5885	19.6785	9.21304	7.68989	2.56974	5.33133	5.84557	10.5706	90.9157	124.31	7.75697	89.2596	7.14455	40.1151	1.93121	2.86361	19.1746	33.5761	12.7376	19.7842	0.366977	0.764679	0.0609435	1.8353	3.55816	3.06431	1.8353	4.13712	1.58149	1.8353	73.2291	74.6521	0.301652	0	0.289817	0	0	0.138148	0	0	0.406632	0	0
Potri.014G086200	16.738	22.2042	12.3338	17.4071	12.2789	18.1008	13.8994	13.03	5.46494	3.84611	5.11356	4.48719	12.0158	7.74217	5.78255	5.00287	9.31031	9.71634	19.3742	5.6927	6.00075	14.6156	5.27424	16.2628	15.3918	36.9063	0.690677	0.696764	0.656433	0.749931	0.660615	0.804683	0.749931	0.744285	0.817119	0.749931	21.3589	19.3609	8.3905	4.08443	7.60332	7.2375	4.44802	7.94024	5.77564	6.91859	5.93091	6.26114	5.23066
Potri.014G089300	15.6266	21.3049	47.8936	41.9113	51.4554	26.6592	53.1845	50.5564	2.97305	3.29969	2.22625	2.94769	0.98017	2.35003	2.77804	5.86352	6.55337	16.9761	6.4864	25.7063	13.7261	10.4942	3.40958	10.2363	5.45664	6.21791	0.658622	1.65056	1.32241	0.291726	1.08021	1.10247	0.291726	0.882309	1.44842	0.291726	15.0523	17.0819	10.7671	13.4725	9.84366	7.4508	0	12.7902	18.3135	8.33253	13.0369	9.12247	12.8
Potri.014G091300	33.5283	24.1793	24.7527	23.7382	11.6852	10.2074	9.62976	8.82566	1.47779	1.69401	2.51166	2.50735	4.16927	4.23496	2.22822	3.19544	15.8175	36.6989	11.2966	14.3579	10.8766	9.36208	11.5904	14.1943	28.5843	29.7901	0.312372	0.70048	0.279005	0.416908	0.461395	0.387663	0.416908	0.659396	0.839643	0.416908	14.459	14.7778	8.31846	6.63954	8.33821	5.75532	1.67095	7.30902	8.52641	6.15741	7.81125	5.34861	6.54501
Potri.014G091400	2.72254	3.8897	4.39299	4.05852	6.33806	5.47094	4.81902	6.20415	1.66998	1.07535	1.266	1.81378	0.925665	0.879707	1.37738	1.26021	3.15234	3.0301	5.17374	3.6302	1.85745	2.15636	4.85161	7.4429	2.25754	3.6793	0.169919	0.453713	0.455147	0.223028	0.175033	0.299962	0.223028	0.354543	0.351969	0.223028	4.94422	4.71596	2.17474	1.26749	1.80931	3.19931	1.86214	4.74305	1.72051	4.66743	1.37699	4.4032	3.06213
Potri.014G095400	12.9963	18.173	21.2936	22.2396	17.4131	30.8007	26.4819	33.5197	1.5601	1.39816	2.06975	2.07256	1.87367	1.79382	3.21691	2.42673	17.739	8.32587	33.8874	26.4161	20.4597	16.3331	25.2248	35.0702	20.2686	17.5669	0.995022	1.27674	1.12217	1.4727	1.78517	1.98165	1.4727	1.27762	1.34554	1.4727	28.2353	27.9209	24.5275	38.1034	30.9815	26.0895	8.82365	48.7079	34.7819	29.2404	27.9336	28.4958	32.7508
Potri.014G096700	22.5199	34.1325	25.0683	31.4863	19.7861	30.8524	29.011	30.6862	2.91777	2.84516	7.5433	9.64211	7.71495	5.19909	13.2075	6.95004	10.9551	4.76137	18.1323	16.4329	5.22488	6.19647	16.0062	20.6963	19.2631	20.0561	0.755369	1.06567	1.08288	0.887612	1.0903	1.56882	0.887612	1.25721	1.20572	0.887612	36.3185	34.7394	22.67	12.9688	23.9478	16.6087	0	8.5381	33.0266	23.8313	20.1411	21.1568	12.9321
Potri.014G103500	55.3813	50.1333	31.9229	45.379	23.9913	30.2533	21.7902	27.6593	3.23211	4.22687	9.79284	11.5735	8.14755	10.4199	12.2752	11.5881	26.4359	39.2059	45.7744	56.7835	19.6232	16.9091	16.1465	25.1227	52.0831	61.9666	2.47502	4.22489	3.10314	2.88514	3.18539	4.37948	2.88514	5.98069	5.35965	2.88514	50.7442	50.665	24.6495	14.0306	21.4312	12.5221	0	14.3607	16.1587	12.7166	20.378	12.3731	20.9707
Potri.014G106000	33.3336	34.3653	37.5857	49.0456	40.5714	52.0247	45.9991	41.0335	23.3828	18.2041	11.6462	17.711	8.68189	17.2831	16.0991	15.1283	15.6022	20.8702	17.9102	17.7904	27.3925	40.6066	14.073	27.3616	18.3052	31.1898	0.992571	0.673804	0.134566	0.556061	1.08326	1.1572	0.556061	0.709287	0.233294	0.556061	6.09422	7.13552	21.3643	20.5177	26.3556	4.94249	0	4.31976	31.4982	6.90712	26.0771	6.23364	24.9335
Potri.014G106200	9.98285	10.1824	20.7316	15.6092	17.671	14.6045	17.5338	21.3659	6.33381	5.20566	9.16366	7.93026	2.83048	2.21997	1.10937	2.09549	19.2144	31.2113	12.9173	17.4406	18.3231	17.0569	9.36771	18.2131	15.6841	18.5666	1.59166	2.16191	1.42469	0.827471	1.22154	0.992716	0.827471	0.538243	0.565959	0.827471	12.9872	13.4673	10.2594	12.7066	7.86127	13.0876	5.02857	61.4261	23.9344	23.2079	9.52937	26.3846	9.32237
Potri.014G106800	167.083	181.115	82.6952	132.425	334.463	241.157	222.585	131.851	45.3718	39.2551	15.0024	13.4658	10.9075	14.8329	22.7058	19.1762	34.8703	26.5943	7.6747	7.16845	89.4363	176.194	34.8729	45.7242	18.075	39.6964	0.539193	0.51248	0.1025	0.51472	0.356084	0.802552	0.51472	0.336357	0.266318	0.51472	9.59979	5.83314	157.417	497.538	190.679	3.85053	0	18.1569	429.385	0.968165	148.044	0.60529	193.268
Potri.014G106900	47.3164	37.5167	17.3967	19.8281	93.5182	55.0939	51.7326	30.9662	4.88179	8.35618	3.43655	2.67949	0.837573	2.06715	2.5974	3.9872	15.8788	9.65814	3.09054	1.2739	27.1297	68.5788	6.80307	9.25733	2.27218	6.19387	0.072537	0.070672	0	0	0.0723497	0.0781613	0	0	0	0	0	0.0455822	0.352979	3.15127	0.355425	0	1.4294	0	0	0	1.6266	0	2.31462
Potri.014G110800	0.640261	1.20562	0.704252	0.594058	0.0231557	0.0897314	0.0827393	0.137436	4.21822	2.81804	0.257718	0.606265	1.65054	1.33725	0.503834	2.66275	6.58159	2.9435	4.49772	6.22139	30.0162	9.11942	4.27338	10.139	2.09105	3.43804	0.981035	0.368223	0.3283	0.191273	1.24501	0.911773	0.191273	0.0200238	0	0.191273	0.492454	0.318903	0.646115	10.7132	0.534635	1.1607	0.669018	0	72.5773	4.17033	9.02965	1.44765	23.4659
Potri.014G111900	0.840572	2.28425	1.59646	3.62866	1.31015	0.55988	1.2471	0.520319	8.26475	11.1455	2.83535	1.11377	0.25129	0.268605	10.5942	7.0024	34.3456	11.8349	24.3005	22.6365	7.0207	6.10998	9.86163	13.4793	0.0514149	0.232201	1.93487	1.65277	1.94174	1.51097	0.95949	1.2432	1.51097	0.339999	0.248726	1.51097	1.66135	1.68327	2.77776	2.61285	0.613788	2.73338	0.241068	5.66175	0.939759	7.08236	3.13421	7.01122	3.66729
Potri.014G116800	2.65047	5.49877	1.88679	1.43403	19.8499	9.3119	1.88713	3.49219	5.06037	18.7462	0.401711	2.36467	0	0.137124	0	0.690486	11.2752	64.1838	4.55625	64.0626	3.47028	36.0987	2.53817	127.055	18.5795	1.30838	2.56309	5.17343	2.62237	0.153675	0.872529	0.677066	0.153675	0.139905	0.300235	0.153675	2.92751	1.35292	72.6834	276.475	55.3761	88.5995	63.9583	623.229	325.027	18.5913	36.1518	44.1529	39.0298
Potri.014G120300	14.9354	16.1309	14.88	20.1557	14.1557	13.5558	14.8292	23.4544	2.85012	5.02145	10.9722	10.2966	7.91565	6.51648	22.2833	16.6735	17.2736	22.9064	23.7598	13.4482	26.0006	22.0922	37.6085	50.7271	29.4343	29.2362	1.65264	1.81176	1.47159	3.94793	3.09848	3.18016	3.94793	0.943296	1.07351	3.94793	9.92089	11.2732	18.3584	10.8354	15.905	15.5506	21.0764	9.59999	12.8738	32.5734	13.6422	26.1173	6.88381
Potri.014G124500	0	1.92439	0	0.588661	0.358787	4.84564	0.52517	2.71652	0.204295	0.520519	0.755024	15.5655	0	0.206214	0.243392	4.85696	0.175315	0.993053	0.147297	6.5634	0	0.370739	0.186721	7.79168	0.0831515	0.056502	0.0574742	0.4093	0.0757366	0	0.122032	0.0425822	0	0.483436	0.0627926	0	2.09356	2.7387	3.09756	22.1082	0.554554	5.50336	5.05713	44.4587	20.8774	4.64168	0	3.74527	0.34167
Potri.014G128900	9.52346	17.2989	15.8498	17.424	6.37287	15.9219	10.3156	14.3765	2.05407	3.60265	3.56459	3.34191	0.696636	1.28071	1.7277	2.8242	8.63123	9.07507	12.9079	10.7741	10.8027	7.91507	7.56059	14.7982	10.6467	12.4161	0.654153	1.11263	1.14851	1.47394	2.29927	1.34564	1.47394	1.26248	0.90764	1.47394	12.0611	11.3966	7.23668	6.66525	7.49858	8.97459	0	11.2613	6.50232	8.26477	7.27836	8.95363	4.94786
Potri.014G134900	4.20125	4.48132	7.9977	6.95213	2.74995	3.98232	2.47688	1.6911	0.626341	0.994557	2.62351	3.57739	0.601786	0.881019	2.08941	4.77316	11.3564	14.4101	7.70425	13.9472	11.8755	6.37067	5.95805	8.1978	2.27984	3.50201	0.678983	0.76612	0.616485	0.472983	0.815509	0.490582	0.472983	0.672779	0.520589	0.472983	15.9354	15.4174	2.00182	3.82539	2.42304	2.92069	2.10972	6.45483	7.39414	3.50842	4.38153	3.68111	1.52853
Potri.014G135800	10.9146	11.3387	10.7847	10.1555	29.2852	25.2165	18.3921	18.106	1.37088	1.4293	2.96688	3.21008	1.42392	1.45194	3.31979	2.92042	21.0651	25.7849	20.302	37.8749	10.7125	8.83171	13.8714	17.9648	11.1026	8.86252	0.790305	1.18241	0.662053	0.98046	1.46024	1.03421	0.98046	0.853372	0.91198	0.98046	12.6661	13.3018	10.5127	8.95556	10.2952	13.0667	12.8398	18.0867	7.07259	13.1053	12.0281	15.6606	11.2647
Potri.014G137100	13.9551	18.3806	15.2521	19.15	16.2023	22.5794	16.3388	16.9971	2.4455	2.96828	3.01265	3.48368	3.35664	3.29604	6.76375	7.35425	17.9511	22.8868	19.6061	16.9	15.1347	11.0972	23.3631	26.06	25.6668	23.7032	0.610605	0.707055	0.52593	1.28166	1.08515	0.985893	1.28166	0.927595	1.03994	1.28166	14.8758	15.8528	14.7925	13.4433	14.0241	14.314	20.4935	30.2606	14.6469	12.6066	12.092	13.0308	11.3012
Potri.014G138200	12.6689	19.9141	17.8548	25.6864	28.4455	36.0947	23.7048	37.3681	19.8046	19.8662	7.95236	9.25404	3.15919	2.98022	5.67464	3.79083	49.3648	30.9917	13.0067	19.2499	165.111	125.094	12.6002	24.8103	12.7526	16.1806	12.8186	12.0389	14.823	1.79372	2.47818	2.52849	1.79372	2.7612	2.60811	1.79372	19.5391	17.2027	114.767	127.347	100.033	57.6047	130.291	96.3144	197.609	59.4746	97.3336	59.7471	164.56
Potri.014G141000	4.90943	6.46375	6.2119	3.96639	6.1266	7.66956	11.3538	8.54748	1.5732	1.56936	3.25751	3.80794	5.03844	1.92999	17.1309	10.1747	18.5616	11.0304	35.5333	19.1721	6.40643	6.94049	54.5131	59.9947	9.01694	9.7479	0.759231	0.829663	0.799696	2.09344	1.28089	1.47595	2.09344	0.642031	0.811074	2.09344	17.6619	17.2035	4.28216	4.03951	5.88993	8.06703	0	5.14213	3.754	5.85075	6.4603	7.48705	4.76387
Potri.014G141200	14.6375	24.2092	25.1476	27.6438	28.2303	40.3885	35.6102	38.6232	18.8206	21.7093	7.49452	8.98728	8.02039	5.07006	6.20149	12.0582	34.774	22.4717	19.4448	11.4242	58.0636	60.326	15.0783	24.3404	11.2163	17.4184	6.80963	8.15216	7.77577	1.3629	1.53539	1.50011	1.3629	1.89511	1.36204	1.3629	25.5058	23.1322	34.4663	66.8602	31.3962	46.7619	0	49.7804	67.2986	60.8047	38.7941	59.9415	45.4431
Potri.014G149400	15.7451	28.4143	5.4176	20.0901	31.6389	59.2729	11.6728	26.1475	0.214615	0.873959	2.51168	5.03751	2.43914	1.94588	2.16845	4.38897	11.8931	10.272	13.1985	18.1069	5.90052	6.02588	19.5093	211.089	669.769	98.6238	0.781461	1.23472	2.13688	2.8939	4.23384	5.12393	2.8939	1.55747	4.17152	2.8939	6.13822	4.97492	2522.65	387.655	1987.64	67.432	759.617	969.196	1704.6	26.0465	677.589	46.0487	259.257
Potri.014G162600	3.35378	5.02475	6.38101	4.91856	7.67655	15.2961	11.7783	4.78974	2.12628	1.38721	0.714381	1.42366	0.116075	0.778151	3.10891	2.0887	3.71152	18.194	14.0753	19.1697	7.37301	5.11561	11.1751	15.6492	0.517072	0.418939	0.418418	0.554285	0.375974	0.703976	0.798888	0.980613	0.703976	0.458249	0.320829	0.703976	7.77201	7.34444	11.1607	5.79862	6.321	5.54936	2.41346	7.21072	11.4664	8.58401	14.8444	6.67992	12.2631
Potri.014G166300	5.57418	6.13556	6.71602	6.30442	7.10179	7.21526	6.99257	6.7687	0.721627	1.06773	1.62982	1.92108	1.15557	1.0679	1.45708	1.4861	7.58935	16.3923	11.6887	14.6208	11.2733	8.28243	7.83208	10.6674	9.1099	7.96284	0.402158	0.653322	0.525423	0.326644	0.530035	0.464942	0.326644	0.563632	0.435155	0.326644	10.9468	10.6644	9.69595	7.81707	10.1207	8.13708	0	10.1442	11.7068	10.173	9.84925	10.012	10.1103
Potri.014G169800	11.139	14.8901	16.8803	16.7143	10.3778	14.7819	11.786	16.6766	4.8099	4.20141	1.83892	4.26019	3.98392	3.67819	2.76639	2.99177	11.4339	10.4808	12.2118	6.78284	13.8195	16.5884	8.38934	15.9726	5.67149	13.468	0.586965	0.903868	0.654881	0.459697	0.48069	0.296069	0.459697	0.545313	0.508707	0.459697	5.50076	4.55781	12.7248	12.058	10.147	14.4133	0.224551	14.283	22.838	19.7739	12.0663	18.7715	9.32708
Potri.014G179600	8.96891	10.8376	13.2165	10.5203	12.2303	13.4325	16.609	18.1147	2.08358	4.01501	2.57828	2.36069	0.83412	1.26997	2.8133	1.46068	10.3366	7.72397	13.6531	11.7022	27.2878	20.6752	9.31306	11.264	16.6733	13.5513	1.48047	1.86834	1.65342	0.541305	0.636345	0.815258	0.541305	0.65193	0.742981	0.541305	9.45583	8.73211	26.2181	41.4668	30.855	36.9185	51.7569	43.0362	39.1123	47.8026	26.7607	39.8475	41.8011
Potri.014G179700	13.3069	19.361	21.7693	23.492	25.4714	27.9741	30.524	38.4829	1.66162	2.3457	5.12752	5.15969	1.90833	2.15065	2.6955	3.39447	14.4463	14.4215	27.7645	19.1771	18.9933	14.2984	19.2956	22.0585	12.4716	12.9623	0.944157	1.44178	0.928031	1.22205	1.20007	1.11962	1.22205	1.09408	1.05229	1.22205	18.791	17.6908	19.4502	18.7569	26.0427	25.0684	17.3889	18.952	26.9664	32.1167	23.4841	25.879	30.6066
Potri.014G180600	1.1338	5.00135	9.24134	9.60134	4.58968	21.6769	9.96062	16.0654	0.614953	1.3651	0.505048	1.92498	0.369279	0.815517	0.732638	1.59075	7.89382	9.60171	1.9951	6.43508	0.682991	1.12417	0.655648	2.09546	2.37752	4.19941	0.478915	1.19691	0.488894	0.235079	0.341086	0.386559	0.235079	2.20894	1.8686	0.235079	22.1749	22.3438	0.727382	1.0086	0.681694	2.9658	2.33477	2.51788	0.60428	1.62283	1.21805	2.86387	1.10142
Potri.014G187000	7.41735	11.5327	11.9381	14.1449	12.3208	18.6641	15.655	24.9468	8.34816	14.1603	20.4904	13.6781	11.1811	5.81483	10.3149	4.47177	14.9488	8.18402	20.6685	0.925515	0.11733	10.6784	0.128724	18.0025	0.257957	12.4272	2.15993	2.79231	2.22603	2.43933	2.23078	2.48806	2.43933	2.37953	2.1901	2.43933	6.95693	4.67644	1.21526	0.296243	1.64399	5.02504	0	2.76873	0.64944	5.564	2.32183	5.03461	2.21585
Potri.014G187500	7.37901	11.3226	11.9925	14.2257	12.3694	19.2791	15.4063	24.9451	14.5891	23.1359	30.4055	23.2257	18.1967	9.78408	15.7376	7.44836	14.8811	7.93564	21.4004	0.206449	0.837509	9.91615	1.43568	19.0006	1.61115	12.8301	4.12252	5.34688	4.19884	4.25723	4.6136	4.97954	4.25723	5.00061	3.98961	4.25723	7.27312	5.69673	0.844542	0.385375	0.797945	3.79299	0	0.598644	1.2444	2.54999	0.752064	4.99635	0.78201
Potri.014G189400	8.527	13.6992	12.9834	16.8669	16.3459	22.4568	17.8859	30.5653	12.3286	22.099	25.6698	20.6577	22.0158	9.60737	15.4046	7.1258	8.62527	4.32708	11.2969	1.68372	1.78185	5.86823	1.64942	10.1585	0.979372	7.25923	1.21344	2.3125	1.6243	1.64051	1.75238	2.13434	1.64051	1.3927	1.31341	1.64051	6.14837	4.72265	2.13332	1.76489	2.87177	8.79407	0	6.0863	5.83145	9.02902	4.45993	11.3775	5.35566
Potri.014G195500	5.00423	6.05264	5.02472	4.30068	6.75769	10.2029	4.41376	6.92829	0.895212	1.69753	1.27193	1.76413	1.10924	0.597562	2.22442	4.46998	7.36581	10.1598	9.4471	11.2813	6.96182	5.24014	6.83916	9.79928	5.06863	4.31236	0.302653	0.722479	0.243946	0.296518	0.367177	0.539238	0.296518	0.509581	0.313206	0.296518	11.7737	12.0167	10.4222	7.42058	13.5941	14.5536	0	13.873	5.34209	13.9187	12.4104	17.2212	12.1047
Potri.015G001600	6.85699	8.80049	8.75935	7.09147	9.89354	9.44544	7.21	7.26844	1.73601	3.00472	3.06846	3.96084	5.16704	1.95777	3.05739	2.78095	8.64705	2.86843	7.36597	3.14231	8.05106	4.62391	8.00477	10.5377	12.7224	10.64	0	0	0	0	0	0	0	0.0231969	0.0443182	0	0.383319	0.241799	2.669	6.55271	2.39679	3.07001	0.0934861	5.5921	3.07716	1.31961	0.928804	2.16402	2.15972
Potri.015G005400	103.895	91.5481	89.7329	69.5961	48.3412	66.6081	43.3041	64.1367	3.17316	2.58683	3.97445	6.95039	3.62135	6.15186	10.6869	9.75109	46.4418	164.338	43.9763	42.1124	61.5778	51.408	51.6748	76.5955	93.0318	94.8148	3.55945	4.2412	3.71032	5.00282	5.65099	4.39806	5.00282	3.83636	4.8012	5.00282	41.3362	42.4299	61.3019	40.0102	56.2099	64.6721	53.7861	78.1925	57.6092	72.9251	49.0935	79.4986	61.0162
Potri.015G007400	17.3833	23.709	32.7012	31.5394	23.4176	25.0189	25.2517	34.1122	4.30994	5.03132	10.5045	9.93844	6.31329	4.17992	9.10099	5.47005	22.6424	10.2143	30.5151	21.4881	25.4591	22.7236	14.7399	21.476	15.2226	19.2384	2.45812	2.95164	2.35141	1.63419	1.84677	1.80457	1.63419	1.42499	1.36076	1.63419	37.5149	38.697	19.7687	22.2235	19.7375	21.7158	17.3635	19.4903	23.6989	32.9967	20.1564	32.2483	20.6766
Potri.015G013400	36.8727	39.0934	33.1445	46.6809	36.5629	30.5771	33.1781	38.0424	0.641909	1.43443	2.7679	6.11502	3.12044	2.95952	6.59255	7.40065	11.4824	10.4952	15.1855	25.2919	10.0259	9.46959	24.3788	30.166	20.157	20.6616	0.738605	1.15075	0.814139	0.869398	1.06331	1.48571	0.869398	1.25765	1.50404	0.869398	14.6838	16.6755	17.6393	17.6698	18.3631	19.3245	0	15.3917	26.1559	19.7953	16.5861	22.0801	17.4355
Potri.015G027000	61.5993	92.3644	112.283	119.489	64.921	129.313	100.038	127.126	6.79031	8.27684	13.0344	15.9249	9.49695	11.1306	9.02278	7.82425	77.1474	90.6142	42.9819	18.2896	26.3482	66.9314	28.3461	81.6605	25.9677	80.5438	3.82668	5.23541	3.89909	3.19336	3.80382	2.89116	3.19336	3.8838	2.67755	3.19336	80.7845	94.3374	22.4592	27.2693	24.0292	19.4489	7.04401	34.8079	50.6793	21.2691	22.2579	23.2661	27.02
Potri.015G031400	8.39825	10.9966	2.85216	1.61678	1.26691	3.40897	0.67077	0.317304	22.3499	19.2165	23.5961	17.7819	10.447	6.88675	22.3916	27.6516	6.67526	18.7376	7.77312	4.58869	53.4826	27.8537	24.9196	28.5555	2.67595	3.73652	0.43941	1.0822	0.750075	0.70295	0.377993	0.542633	0.70295	0.066019	0	0.70295	2.05876	1.68936	38.9018	21.9498	67.1313	9.98779	32.3216	1.3162	28.0393	11.0486	115.902	33.9734	48.1684
Potri.015G031900	0.162096	1.21561	0.0868538	0.602935	0.208362	1.62954	0.0374898	0.0982583	0.0631455	0.092364	0.310049	0.223876	0	0	0.599722	1.50037	0	19.217	1.56299	0.966317	0.105003	0.0985854	0.835191	1.90516	0.0384756	0.228565	0	0.0272436	0	0.0500293	0.0493949	0	0.0500293	0.0127342	0	0.0500293	0.115585	0.147699	0	0	0.0696133	0.384711	3.08859	6.80554	0	0.650754	0	0.206319	0.037489
Potri.015G032500	8.75872	10.0774	9.29739	8.16316	9.38269	7.68094	9.99683	8.14482	1.3878	2.40084	3.75258	4.40001	1.67824	2.76318	5.99874	2.4033	12.3383	20.7911	9.9854	14.8366	17.8612	12	8.69513	13.038	11.6586	12.2401	0.442762	0.584139	0.413606	0.369702	0.538813	0.525263	0.369702	0.752052	0.523841	0.369702	14.2132	15.7209	12.3186	13.8892	16.1718	10.1525	1.00444	11.1508	17.079	15.6575	8.78774	14.871	8.07145
Potri.015G032800	10.0109	14.6707	17.4897	16.5188	12.926	13.6374	13.091	14.3017	1.73959	1.49133	3.94258	2.26226	1.157	1.65795	1.97683	1.65957	8.37812	3.90982	11.298	9.07101	8.77528	8.09062	10.1437	12.8034	14.1758	15.0472	0.509176	0.595818	0.505084	0.698667	0.635602	0.528811	0.698667	0.484689	0.696592	0.698667	10.2308	9.93008	14.5667	11.5088	15.6769	16.839	3.27344	13.5944	11.1354	16.0875	16.1374	14.8961	14.0337
Potri.015G033300	5.24415	6.68125	5.71323	6.90454	11.2952	10.4273	9.43715	9.72589	1.83546	1.8431	3.01496	3.41298	1.54297	1.9644	3.20734	3.17892	8.13913	7.21968	12.308	13.8872	9.50685	7.82474	6.82249	8.41355	5.99321	6.15168	0.428738	0.540686	0.523003	0.333002	0.49778	0.489813	0.333002	0.551268	0.507765	0.333002	9.46891	9.54428	6.79146	6.12283	6.60851	8.96299	3.23392	10.3655	6.94705	8.99127	6.599	10.2581	6.54067
Potri.015G034500	8.75979	9.64603	9.37306	10.0123	11.3549	11.4249	17.1319	20.2855	0.736364	0.422706	1.4363	1.97505	1.14231	1.52878	2.81462	2.10789	2.68561	4.59544	4.18415	3.27381	1.5463	1.89764	3.61365	4.952	3.83056	3.86685	0.146794	0.160515	0.101789	0.235715	0.261254	0.160323	0.235715	0.184978	0.267557	0.235715	2.56041	2.6978	5.63395	3.77715	7.15203	4.58261	3.73009	9.12538	4.38314	4.29654	5.89972	4.69811	5.66132
Potri.015G039500	15.3179	37.1636	14.1666	20.4017	3.80485	51.0342	8.93539	16.6598	2.78533	7.62168	7.24385	18.6557	8.1771	11.3273	8.11157	23.3001	16.2004	28.4459	10.7112	11.187	9.11091	7.63497	36.3992	49.9179	60.9744	41.6135	1.24404	1.30392	1.97711	5.08729	3.8487	4.30886	5.08729	4.87049	4.14999	5.08729	13.7969	7.51569	41.2454	34.9684	27.0653	33.5936	63.3576	43.1215	39.9169	23.4912	22.4019	20.7774	19.6586
Potri.015G043200	14.0593	16.6835	15.1089	16.4733	27.132	20.9816	19.4982	19.0299	1.85715	1.98924	3.01591	2.7465	1.52065	1.72847	5.12952	3.09379	17.6166	13.6848	24.6718	19.3401	11.3926	10.8105	10.3348	16.6796	8.91648	10.1905	0.630259	0.914672	0.636746	0.924095	0.781628	0.922006	0.924095	1.03377	1.24868	0.924095	17.0605	16.6186	18.6503	14.397	16.1193	14.0304	19.6569	24.1092	17.5076	14.4665	16.7104	17.0385	15.2265
Potri.015G046700	3.16292	6.66095	5.40684	7.09642	7.81473	8.12564	7.34113	10.7232	1.9287	2.44544	1.881	1.93237	0.579092	0.641411	1.29252	0.58029	12.0858	1.88214	9.22168	4.92818	13.834	9.56621	4.67559	7.56351	3.92448	6.35494	0.910357	1.18945	1.00705	0.576628	0.743472	0.789616	0.576628	1.66639	1.55467	0.576628	9.81568	10.0812	13.4819	10.0223	15.4317	8.94886	26.493	8.09948	16.2109	11.6493	8.07069	10.0131	10.1929
Potri.015G048200	18.5173	27.2634	28.8712	32.3822	29.8318	38.9561	33.9534	40.6401	4.59537	4.34827	8.35223	9.94692	4.39591	4.47028	6.36231	8.16754	17.0954	13.9737	19.9359	22.8497	12.573	14.2212	10.2778	18.341	14.0922	14.7517	0.9206	1.4018	0.771119	0.935361	1.04182	1.13824	0.935361	1.03312	1.16165	0.935361	14.033	15.186	27.7868	16.4568	22.6033	26.4131	20.4639	72.6468	31.2363	30.0398	23.6712	29.9682	27.3204
Potri.015G055400	4.17591	5.26948	3.84424	3.7831	12.3475	8.03223	6.39535	4.8713	3.30183	4.89876	1.85946	1.63677	0.453199	0.643124	1.12392	1.72228	14.2016	7.33609	9.61018	12.3597	31.2206	20.6504	5.07646	6.08291	3.2821	3.23643	1.23608	1.34311	1.25416	0.376661	0.356472	0.440742	0.376661	0.742543	0.850104	0.376661	5.36812	5.62638	17.5651	16.9639	15.0631	11.6836	12.1577	9.80266	18.7617	14.0699	21.6568	15.8608	21.3709
Potri.015G056900	20.2209	26.3859	14.2356	23.1007	109.667	79.8578	49.564	80.7007	3.49493	3.79335	8.30492	17.5833	7.46695	4.33763	3.44753	7.27708	3.52182	8.01027	1.48047	0.349146	0.16343	3.52865	0.0448068	22.1482	1.07793	14.5245	0.972341	0.938654	1.27295	0.570123	0.869357	0.986133	0.570123	0.468983	1.16044	0.570123	3.34053	4.485	67.7371	36.1686	34.3471	13.17	84.892	93.667	11.1713	3.66619	19.8254	9.24363	14.0024
Potri.015G057000	21.2543	27.8456	15.3083	23.9971	112.52	82.439	50.9364	82.1531	3.05116	3.47113	7.32722	16.1059	6.91139	4.00939	3.17493	6.53107	4.27552	9.65997	1.59642	0.986862	1.02946	4.32062	0.282355	26.4764	11.9453	17.6763	1.08591	0.939036	1.47396	0.656471	1.03558	0.987812	0.656471	0.480195	1.18815	0.656471	2.99223	3.71209	187.913	121.231	94.5131	30.9491	2.66907	264.49	84.5854	10.9485	49.824	24.269	35.4562
Potri.015G062100	53.9594	80.3933	52.1532	64.5485	104.377	91.4778	85.3972	70.6463	145.265	151.91	22.2763	25.622	9.23261	9.55671	7.9029	8.65373	574.712	231.39	33.8743	41.6808	1732.52	1132.75	51.201	66.8433	68.3219	73.0445	55.5338	60.8653	59.1288	3.53743	3.34371	2.75687	3.53743	2.64015	2.61719	3.53743	36.881	36.9242	741.822	1433.2	694.553	422.548	0	284.791	2148.46	579.52	900.836	460.446	1301.26
Potri.015G065400	59.6674	145.056	87.9852	205.827	265.254	265.831	218.552	280.482	53.0708	75.8815	25.5603	79.0177	10.1283	23.8145	86.5653	143.572	83.6157	145.227	133.476	163.818	156.733	123.645	136.9	186.818	62.7841	54.3227	6.77771	17.9645	8.45499	7.98254	10.0558	10.7483	7.98254	5.30103	5.03332	7.98254	54.0234	63.7212	109.331	128.689	86.9451	53.6115	82.6082	53.5284	161.79	83.6389	86.8074	92.5955	85.9067
Potri.015G066500	8.85734	8.61164	8.38921	10.1511	10.9717	10.9717	10.9359	12.2276	0.828045	1.05699	1.66923	1.79028	1.35611	1.31011	2.21965	1.84998	8.49472	6.51155	9.23933	8.67889	6.03861	4.79035	5.61986	7.15084	6.47366	7.27977	0.560229	0.533094	0.369192	0.413816	0.38109	0.454509	0.413816	0.685971	0.77079	0.413816	6.94154	6.62645	7.66451	4.84721	6.82511	7.50012	5.92175	6.56867	3.82613	6.9845	7.0226	8.15493	7.03546
Potri.015G068600	7.57249	7.89856	7.41433	10.1182	9.12228	7.29458	9.45479	10.535	0.309874	0.995245	1.14522	1.20288	0.620264	0.717147	0.738352	1.40733	9.61737	10.1032	11.7014	20.2703	6.35541	4.49474	5.32221	7.56776	5.92528	4.9846	0.337614	0.460589	0.278952	0.3311	0.422282	0.353389	0.3311	0.414446	0.406327	0.3311	13.5269	13.3207	7.09089	8.00054	8.02858	7.10094	8.78047	7.27111	8.07919	9.95525	7.74527	8.84943	8.83084
Potri.015G073300	28.3283	43.425	39.1681	38.7826	17.0687	37.7134	31.0672	29.832	1.881	1.91761	3.45522	4.32582	6.07743	4.28356	8.98676	5.25316	9.2688	16.1852	9.33606	7.0026	7.98966	18.0007	12.6613	27.0607	13.6622	20.148	0.996225	1.50024	1.03448	1.1671	0.853384	0.78697	1.1671	1.58215	0.735053	1.1671	28.5694	26.0766	33.9985	32.1148	28.069	43.0481	0	72.3218	43.9951	37.2747	28.2587	35.3757	30.8853
Potri.015G076500	5.19444	4.97776	10.4324	9.72032	5.13466	11.0633	7.34065	12.5326	0.589952	1.52082	1.45379	1.68674	0.82666	4.48288	1.63165	6.46377	2.60241	95.1899	11.449	27.9018	1.15763	1.34545	2.14319	9.08392	2.22697	2.07303	0.0578578	0.374435	0.188071	0.205156	1.03981	0.683835	0.205156	0.357041	0.299621	0.205156	10.7702	7.45618	1.39601	1.14119	0.860365	3.20511	0.77983	14.7078	5.3457	1.12521	1.87006	1.43611	3.08868
Potri.015G079700	5.2091	9.05583	8.11226	9.75116	11.9764	13.8292	11.5646	11.0484	2.85016	2.83434	2.83173	2.71771	1.16332	1.09756	3.37955	2.84576	12.3576	13.0178	11.1723	8.52481	19.9504	12.6993	7.06245	8.78772	7.88835	7.3234	2.23932	2.39937	2.73279	1.38182	0.999556	1.41428	1.38182	1.63501	1.67252	1.38182	9.77565	10.3083	16.222	21.6058	19.2886	31.7473	20.5573	32.3391	20.5014	30.0433	18.6707	27.4316	30.3816
Potri.015G087800	78.3832	100.856	1.55318	13.8006	1.57168	1.39238	4.53406	0.521589	17.0238	8.67823	103.86	111.117	125.721	175.577	9.23945	14.1318	23.9772	11.0247	17.1498	3.21521	5.80484	62.2938	13.0426	26.4771	74.549	116.884	0.314786	6.58759	0.175436	3.16245	0.851385	2.48383	3.16245	2.11218	1.86285	3.16245	3.36294	4.55421	64.7777	28.7897	58.117	31.5947	22.0669	2.00789	15.5575	2.68307	96.4459	1.46534	120.773
Potri.015G092100	19.007	22.7302	22.8256	27.1659	35.8288	36.3367	25.3849	27.1484	5.01558	6.35301	6.81319	7.702	4.40553	4.26743	5.71878	10.1403	28.1625	22.1108	19.1385	26.1543	31.2458	20.6994	11.697	13.8027	15.2948	13.1906	0.707989	1.03647	0.80094	0.628791	0.760274	0.839028	0.628791	1.2326	1.12442	0.628791	21.7572	21.0743	32.6721	25.2604	32.2121	18.6232	26.7733	35.1226	26.2258	23.6398	30.3984	24.0516	33.6416
Potri.015G096300	26.8732	35.7152	20.4014	30.2406	26.0398	38.946	32.9801	35.8441	3.88217	4.74091	10.0964	10.3851	13.4694	12.0768	12.0767	13.7654	17.336	24.5256	33.7947	38.4218	22.5976	16.413	45.6854	47.3628	37.9198	39.7995	1.03241	1.82353	1.16193	1.36585	1.68341	1.8686	1.36585	1.70884	1.35852	1.36585	35.4851	34.6867	20.3814	22.249	18.741	25.3339	17.3566	24.5677	17.5102	20.8931	18.2092	27.4991	18.5604
Potri.015G107600	1.57905	5.40158	3.01201	4.53468	7.87951	40.7963	7.6496	12.8811	1.19601	1.46263	1.47339	2.43904	0	0.538932	1.89986	11.1033	16.0795	155.853	28.6905	29.1303	3.98836	6.4791	8.99439	24.7964	0.649529	0.398527	0.085955	0.0426913	0.175029	0.462152	0.764857	0.124968	0.462152	0.512078	0.187412	0.462152	13.9693	15.5728	6.35375	3.36301	0.867258	1.81782	0	7.89283	9.0235	1.96525	1.96915	1.68018	0
Potri.015G117600	57.8697	67.4102	68.8827	85.3948	53.0916	53.0284	57.9389	59.904	1.1338	1.5515	6.61617	5.30555	7.23846	5.81447	7.60702	6.51586	27.0041	15.5581	38.9498	30.3661	32.0119	26.0825	29.2307	42.5349	31.3771	38.9938	1.82767	2.93263	1.69681	1.58068	1.21834	1.67887	1.58068	1.7899	2.32742	1.58068	31.0647	29.1025	29.8321	35.1564	25.5569	36.3442	14.1156	21.3996	50.1025	34.2704	33.2762	40.917	28.7777
Potri.015G121300	1.11268	1.94459	2.42738	4.54538	1.93797	1.35137	0.802343	3.20955	7.16	3.54819	3.09137	2.42225	0	0.0481013	0.460341	0.424176	8.20257	5.24562	12.201	39.7668	23.5388	25.0435	4.70937	7.4936	0.786421	1.29073	0.242406	0.358606	0.248151	0.112477	0.346461	0.290926	0.112477	0.151171	0.127683	0.112477	2.53959	3.35609	10.4977	23.4491	16.1335	12.6741	1.42283	3.47519	31.1899	37.6468	23.0414	25.3992	19.1682
Potri.015G132700	206.674	121.044	221.649	167.17	56.7011	28.501	43.4531	31.9668	11.5911	9.92517	15.5209	21.7659	36.3153	53.2812	21.0148	39.5672	19.8187	66.7461	34.3002	39.4419	26.3514	30.5699	24.2276	37.3088	75.9774	144.478	3.19795	3.79636	2.3467	3.67514	6.51045	4.96452	3.67514	6.69195	7.10347	3.67514	64.7849	60.6568	25.3745	32.2712	31.2904	17.0938	0.223048	26.7907	15.3628	23.381	17.3887	26.4292	9.02343
Potri.015G144700	12.8908	26.7075	8.47207	28.7707	24.5292	39.9418	14.8043	15.4401	7.33076	4.19872	0.338335	1.34956	5.72997	9.98564	6.91323	89.9507	4.75815	29.6028	33.1519	57.1743	18.3404	13.9755	59.053	292.768	1.05897	4.70054	1.28235	3.62835	1.20096	2.10613	3.36405	3.74568	2.10613	1.2879	1.2709	2.10613	20.0845	13.052	2.99624	3.56321	2.21639	1.57879	34.1685	8.72809	1.37557	3.07987	1.92207	3.02565	4.93378
Potri.015G147200	7.36501	8.35697	9.89287	11.2006	18.971	22.4256	20.0632	22.9703	1.99214	2.49955	2.72452	2.67411	1.37616	1.80895	3.65952	3.35018	14.4497	12.8637	15.9463	14.6025	10.4795	9.80274	8.57795	13.063	7.13995	6.90586	0.953801	1.53451	0.76625	0.593959	0.798854	0.670172	0.593959	1.06078	0.954629	0.593959	12.7112	13.3665	20.4825	11.4454	23.3053	20.7134	2.36517	34.8304	12.3085	17.3002	24.3608	23.1894	23.7173
Potri.016G001100	54.0051	68.9083	57.2851	69.7423	77.152	74.3903	59.5658	60.1924	16.24	14.0884	14.9841	16.0075	8.7047	10.178	19.481	15.3507	60.5368	52.0773	53.656	51.4216	66.3431	62.2687	41.2627	62.7923	27.0295	46.6635	4.35427	6.38884	4.86385	3.99899	4.32882	4.37801	3.99899	4.67515	4.35023	3.99899	74.5238	76.06	57.8987	69.1202	58.6707	35.9993	0	49.9294	154.639	42.3335	56.2254	35.4457	54.127
Potri.016G004200	6.95388	11.901	14.0172	12.7193	13.835	17.8704	8.04426	10.9919	2.46373	1.83603	1.71667	3.053	1.67339	1.22003	2.40179	5.72321	16.6147	55.0272	12.3482	22.6403	25.1417	17.5724	24.8921	29.3013	10.3361	9.02339	1.08062	1.45009	1.03678	1.30499	1.09947	1.095	1.30499	1.13361	0.738817	1.30499	24.4203	25.7319	15.6384	21.3699	17.0304	19.8035	0	39.0764	26.1203	17.6358	17.6531	25.5313	26.1285
Potri.016G004300	31.1032	56.3808	22.1382	32.6499	48.6604	47.2309	47.9617	35.5932	5.74365	2.67371	6.43245	10.607	11.131	9.14735	2.79934	3.10041	7.95345	6.11453	12.0475	11.5337	16.5309	17.6818	6.284	14.5347	23.2729	41.6194	0.440639	1.00236	0.378789	0.394945	0.953341	0.724009	0.394945	0.320622	0.547693	0.394945	2.00288	4.50036	13.017	21.45	13.7428	7.05026	6.21608	2.34959	13.3713	9.98389	12.8118	4.18257	11.569
Potri.016G005500	6.36411	9.59154	8.66608	8.31819	4.96509	6.10626	4.71521	7.42095	1.12574	1.42471	2.77364	2.36308	0.983283	0.984701	1.21925	2.09156	3.8203	3.30135	5.92759	4.76827	4.57168	3.83762	6.62781	9.59602	7.89733	6.45761	0.432458	0.618013	0.250113	0.718904	0.540869	0.575438	0.718904	0.928639	0.412112	0.718904	6.66396	6.06538	8.50115	6.94657	9.05581	3.8759	8.2803	10.5377	16.4874	9.23	10.0182	7.20381	8.49214
Potri.016G006500	2.20394	7.64659	6.91653	6.69071	29.2232	21.5793	35.2325	39.5177	3.06924	4.331	1.73298	2.71847	4.4541	4.15825	0.660222	0.767721	112.415	7.61031	17.7022	9.21184	25.2816	23.5805	0.908968	4.25336	2.28993	18.1998	2.47518	1.33504	1.52327	0.109154	0.605975	0.331975	0.109154	0.231761	0.581248	0.109154	0.735286	1.85945	6.88051	15.8017	5.93824	5.22693	6.45937	0.641556	12.6102	3.04788	6.6567	10.1005	8.51588
Potri.016G008100	11.6313	15.1442	23.3077	20.662	14.3747	16.3154	16.3493	15.6172	1.05607	2.07854	0.557569	2.23096	2.1743	1.05093	1.79739	2.88801	8.60953	14.5336	11.7847	10.356	11.0616	9.23826	6.98723	11.7039	3.43912	5.42186	0.208525	0.346975	0.537208	0.413284	0.326736	0.410326	0.413284	0.339601	0.249601	0.413284	12.179	12.2047	4.49704	5.14627	3.68462	4.55183	4.42676	19.8434	12.3438	8.35323	3.91507	6.13438	6.76074
Potri.016G009600	15.9942	28.6566	18.0481	16.0133	12.1763	23.4928	10.0726	13.7422	7.54563	3.65818	11.1547	9.38997	7.70293	4.98252	2.92164	3.85094	10.1176	6.25199	19.4515	14.8788	17.1857	16.2096	21.4987	31.5588	36.0941	38.695	1.52135	2.23481	1.9982	2.06553	2.12816	2.21972	2.06553	2.11085	1.84999	2.06553	19.6682	18.914	37.4445	22.6654	26.1948	21.5553	0	23.8026	59.152	19.621	22.0774	12.9548	30.3681
Potri.016G009700	10.8038	16.2584	24.7912	14.8939	35.5893	39.8734	53.031	18.0282	6.82974	7.48376	4.78932	4.89002	1.38812	2.41356	6.82237	4.1272	48.5781	9.35595	69.7813	18.4106	27.5408	19.3752	12.9951	33.6949	5.00307	4.96908	2.23987	1.16745	1.08269	1.52055	1.95934	0.899306	1.52055	1.15432	0.950403	1.52055	12.4473	13.898	10.2425	16.7671	7.891	11.7012	8.24047	15.0146	40.5132	12.3504	15.626	12.5669	18.2142
Potri.016G025300	8.47371	9.72213	9.5225	12.8312	15.1561	16.2915	17.3185	19.6183	0.615227	0.377928	0.926338	1.34692	0.246281	0.33218	1.92274	1.13725	10.5672	8.48089	14.2907	14.1115	9.16783	7.12044	12.0254	14.2076	8.72164	8.05934	0.466425	0.651657	0.403529	0.702091	0.78578	0.589239	0.702091	0.539069	0.639982	0.702091	7.08084	7.29743	14.1101	9.55021	14.7395	9.24836	8.36887	10.6793	9.37093	9.82994	12.4018	12.0435	9.92197
Potri.016G031600	2.70821	6.47288	7.54524	3.88164	2.21845	3.49628	2.25137	4.3907	1.7904	1.34277	11.6625	12.5781	1.5356	2.29795	2.59031	2.15046	5.48454	0.226338	9.10142	5.08837	5.74727	3.89564	6.19203	6.92424	4.70165	5.57029	0.0735685	0.0396041	0.00992907	0.141542	0.273255	0.405663	0.141542	0.0241489	0	0.141542	0.0115831	0	5.06106	4.21469	3.72048	3.32273	1.99534	0.616999	3.80545	3.38106	6.94944	5.53699	7.4377
Potri.016G032400	26.5093	43.757	39.0603	35.2201	35.0097	78.6438	102.837	42.951	2.20988	5.20782	5.03785	6.13337	2.39413	4.38679	6.2461	9.67665	86.0697	43.662	58.3482	25.7352	9.11258	13.723	13.6179	41.9412	10.4432	19.5772	2.08848	1.90039	1.24419	2.76571	2.95555	2.948	2.76571	3.88594	2.26914	2.76571	29.7462	25.8034	24.4183	20.8106	24.8511	13.1863	25.4283	22.7219	31.5361	15.0986	15.5157	12.3347	17.1347
Potri.016G043100	1.05821	6.89867	0.876562	1.34119	6.85011	8.66181	4.98972	3.84732	2.29072	2.71524	10.6865	12.5825	0.225504	1.29365	0.268436	0.0648237	13.8732	2.92063	2.74345	3.3599	6.39533	9.65977	1.06853	2.53286	4.2258	6.9671	0.531018	0.658037	0.367049	0.045197	0.123393	0.125087	0.045197	0.121591	0.061129	0.045197	0.112934	0.410351	6.45078	16.0936	5.87117	2.58925	12.05	2.34494	8.33028	2.19992	8.38262	4.79264	7.84205
Potri.016G051700	170.527	182.607	138.02	187.067	246.033	203.267	174.655	134.308	28.5698	24.0211	30.2057	26.4108	43.6348	39.0513	38.7586	35.7225	70.8776	101.714	77.83	74.2814	190.407	128.141	92.5433	114.351	135.272	152.007	4.6557	6.54818	5.89061	5.1297	4.64776	4.80931	5.1297	3.82799	4.67798	5.1297	91.2864	96.0753	123.632	143.2	116.802	140.457	28.6455	118.169	105.28	120.966	144.616	130.413	147.126
Potri.016G054700	1.38377	5.43762	16.3566	3.60962	13.2377	16.4367	24.5342	21.7715	2.6767	6.48395	4.59712	3.12494	1.03934	0.250044	6.85097	7.02332	34.1597	62.9292	20.9293	26.7937	36.856	37.0285	25.5361	75.1431	24.4184	22.9803	0.439701	0.433835	0.228565	1.04028	1.2514	0.771044	1.04028	1.2178	0.622172	1.04028	2.62144	2.80453	166.59	66.5973	108.708	63.3416	18.0986	136.047	119.002	61.1102	119.479	64.9465	72.4192
Potri.016G064100	24.9152	27.0057	28.6956	35.3346	44.0893	44.1534	36.7085	43.3737	5.10165	4.41448	4.71361	7.46322	5.89893	4.79817	6.75689	7.43539	22.3135	26.6496	23.3483	36.5174	21.3158	15.4837	16.7301	19.0661	21.3178	18.6991	1.08471	1.64259	0.994273	0.905932	1.22215	1.22327	0.905932	1.46114	1.69057	0.905932	27.6777	25.9584	31.694	24.1771	32.112	29.0283	55.2758	35.7734	13.6265	26.9711	34.5601	32.0557	31.5696
Potri.016G075700	10.5334	12.5453	18.6445	16.1135	20.5353	25.306	20.5199	25.3951	1.7527	1.80004	3.24049	3.49423	1.82464	1.49933	4.50262	3.63978	12.4753	14.4705	15.7267	14.3463	9.33038	10.8709	9.81137	18.8453	4.75569	8.78071	0.341853	0.662896	0.39894	0.512722	0.730323	0.543693	0.512722	0.571098	0.627363	0.512722	15.313	14.3217	11.4788	9.34994	9.17847	14.6068	9.76433	14.3618	8.34435	11.277	8.11932	13.1718	9.63323
Potri.016G082300	11.0058	16.9943	16.288	10.7665	10.8136	19.4543	17.9858	20.673	3.21505	3.11759	7.97026	6.92113	11.7268	2.72509	10.6634	4.16641	10.7635	3.84122	13.9182	5.73858	7.27497	6.85931	63.6335	71.1489	37.0295	32.8668	0.382788	0.47524	0.420593	0.602817	0.303141	0.563407	0.602817	0.224323	0.146645	0.602817	5.11449	3.37649	29.2703	24.7546	23.6616	30.1931	37.7719	56.0051	23.3087	23.7001	27.1075	24.6167	29.4707
Potri.016G089300	33.542	42.3497	28.3461	33.9689	41.8412	51.5549	39.1979	35.9239	1.59456	3.54521	5.33186	7.43761	4.71927	6.21311	10.4484	13.0054	42.6883	162.67	44.055	82.1563	25.7428	21.468	36.9166	55.4992	39.261	37.7379	1.11582	2.27441	1.49405	1.68345	2.18438	1.67713	1.68345	1.7527	1.71816	1.68345	85.4984	76.5612	22.0981	22.3494	15.6968	26.1189	23.5343	92.2063	26.8085	24.8984	21.0021	29.4207	22.2422
Potri.016G094000	4.19843	7.28036	8.54563	9.55673	10.8823	17.1823	12.9033	19.2463	7.14277	7.41207	4.3639	4.84047	2.15092	3.29308	4.13681	3.84262	22.2259	12.372	29.2428	4.05624	12.3413	17.9523	11.2831	27.8133	3.61774	14.9116	2.01415	2.76522	1.9042	0.976327	2.1201	1.58421	0.976327	2.60424	1.99499	0.976327	12.7213	14.2516	5.7362	8.80692	1.93866	22.7333	0	19.4722	4.31009	25.4456	2.4762	27.6606	6.31745
Potri.016G105400	2.0266	4.53346	3.76012	4.53512	7.55281	8.61782	5.2185	5.40605	6.01116	6.5861	3.38526	3.57638	1.03134	0.872096	5.45641	6.84762	7.90965	1.82148	5.75091	1.33749	2.67053	10.4166	0.941737	8.41998	0.372781	2.10571	2.12858	3.27218	3.08818	0.374755	0.712404	0.576666	0.374755	0.342372	0.240695	0.374755	2.47139	2.83914	7.8449	19.9694	6.04134	18.3708	8.85436	15.4781	17.2361	26.2672	9.17138	29.3753	19.3868
Potri.016G118800	109.055	161.238	190.206	154.636	90.6277	101.117	57.1439	81.833	43.406	50.3814	33.4204	73.4251	33.8848	66.9896	24.5636	39.0699	98.7093	206.676	86.4235	170.748	94.2366	67.5203	64.2858	108.049	108.905	108.149	7.05687	8.92677	16.5277	16.6284	32.4717	14.1859	16.6284	15.2527	13.4174	16.6284	147.412	150.416	45.3621	25.3266	6.75412	35.5995	51.4266	128.496	47.3088	19.1227	27.5943	15.4096	15.0808
Potri.016G136000	0.107661	0.389935	1.76295	6.54284	0	0	0	0.01493	8.98295	2.85619	0.66955	1.53503	0	0.0967893	0.183541	0.0332421	12.6142	0.480926	0.850511	0.162667	489.974	231.555	0.407237	2.1174	0.72541	3.03525	0.90596	0.557974	0.482016	0	0	0	0	0	0	0	0.253355	0.034784	12.6817	9.18569	20.7388	2.38246	2.33685	1.24671	4.02249	2.22848	11.2865	0.890826	14.596
Potri.016G138100	14.5679	16.0386	17.7422	15.8557	15.0746	21.8803	14.6019	14.3456	4.84143	5.02831	5.96425	5.86238	4.89937	4.98215	5.1608	5.96273	36.5446	41.4562	27.1069	34.1432	31.7744	21.2913	25.9642	25.5957	18.9848	14.5485	1.59406	1.63012	1.81909	1.57752	1.91245	1.39871	1.57752	1.4711	1.28826	1.57752	23.1665	23.2449	19.3405	13.2272	17.8085	13.0142	0	22.4474	25.4959	12.2381	20.1105	12.2191	18.6725
Potri.016G138400	21.5067	21.3393	18.9329	26.0678	40.4472	78.3898	22.9131	16.5248	0.782046	1.56364	1.15742	2.54159	0.398247	0.770431	5.79415	8.51992	16.7033	157.205	22.8902	45.1688	29.3364	25.6846	24.4088	34.9767	19.4792	16.5292	0.454437	1.26938	0.646707	0.931604	1.35679	1.23711	0.931604	1.16784	0.576701	0.931604	29.7866	25.3716	33.8591	37.6389	40.9117	54.7469	0	69.4956	33.5184	26.0406	44.6562	30.699	48.7066
Potri.016G138700	43.3783	37.4071	26.1136	41.182	26.6839	30.8667	33.5856	23.9866	1.04569	1.00973	5.55539	3.4615	6.20088	5.32343	10.0054	5.62558	30.8748	13.3573	34.8121	21.9953	12.0851	12.8923	19.9477	27.9735	57.8738	44.2955	0.576142	0.719302	0.35266	1.95459	2.12862	1.37929	1.95459	1.14164	1.51131	1.95459	12.233	12.1234	25.2646	25.893	22.8631	22.5931	0.217533	35.3373	22.7367	11.9118	23.8414	11.5803	19.7869
Potri.016G143000	1.19178	3.61593	6.41758	4.07916	1.57265	27.1437	3.31886	5.66714	12.4855	10.1603	6.30374	4.62505	1.72075	3.34828	7.07167	14.5542	2.81034	13.929	51.3561	51.1865	4.77444	1.62157	14.5294	26.5265	13.1627	9.83666	2.44639	1.09649	1.88167	6.3694	3.22629	5.51741	6.3694	0.656407	0.727964	6.3694	5.7287	4.45594	0.335553	1.43421	0.396932	0.167578	0	1.22464	0.2092	0.203743	1.04675	0.305507	9.32986
Potri.017G000700	34.9396	63.7918	89.6033	104.36	75.078	48.209	93.5195	113.892	12.4545	18.5316	2.70483	5.58189	8.23078	15.2168	3.86347	6.58663	50.6918	21.4196	5.47984	8.40389	31.2638	32.2832	27.623	53.4032	21.774	29.9517	1.53231	1.01058	0.922284	0.889393	0.403259	0.562902	0.889393	0.280258	0.693894	0.889393	1.49264	1.336	39.9148	26.4681	31.2414	18.2813	29.2825	34.6321	80.1036	9.44929	48.1152	14.5093	55.1093
Potri.017G007300	15.076	19.1692	13.0195	14.1384	22.2	27.174	27.745	25.8916	7.89103	7.60307	4.79615	5.74692	2.56428	2.93452	6.85902	4.26508	38.1193	22.3433	17.6509	9.87332	77.9373	81.0936	13.9152	20.8168	12.7197	16.1196	15.9051	14.4509	15.8434	3.98992	3.44557	3.72426	3.98992	3.41725	4.76396	3.98992	12.101	12.4382	29.5535	56.1643	29.7507	46.7405	0	28.753	67.2858	62.6269	37.2523	58.1342	46.4383
Potri.017G013500	12.8442	14.1172	13.1519	15.039	15.3826	19.5581	13.8326	13.9656	1.07034	1.91374	1.90461	2.18086	1.42831	1.27834	4.03807	4.71354	22.1466	28.7703	16.3976	22.3193	14.0397	11.9981	15.1693	16.9673	14.0599	11.0618	1.13488	1.44863	1.08395	0.851216	0.824771	0.833658	0.851216	1.34617	0.994674	0.851216	21.0909	21.6564	21.7587	19.2565	19.0132	20.0588	1.12262	32.828	32.3417	18.617	21.3412	19.9322	18.8874
Potri.017G016000	68.5583	92.7762	71.7659	110.533	272.691	159.237	163.413	132.927	7.34969	6.51942	12.4495	13.9776	5.51684	6.0354	12.7695	8.89239	18.9432	9.56299	20.5151	11.6825	18.8777	19.4499	19.4047	35.0389	21.3127	42.9513	1.12231	1.77126	1.42934	1.45669	1.34587	2.06503	1.45669	1.7984	3.35328	1.45669	14.8903	12.9235	88.9096	23.3336	34.8198	4.64325	13.3092	32.7658	61.9707	2.82345	33.6885	3.68162	20.791
Potri.017G036600	16.8868	21.2968	18.5696	23.7527	18.5963	16.51	16.3146	15.2106	5.95685	6.53781	5.56549	9.50713	5.60613	6.80111	6.66747	7.04909	12.2905	9.22652	18.8891	20.9161	21.2354	14.7659	18.7571	27.4348	14.0708	19.4536	1.32931	1.65408	1.47112	1.2151	1.81202	1.67147	1.2151	1.5624	1.65567	1.2151	26.452	25.3096	10.1414	11.9563	10.1138	11.4257	5.44652	7.87723	30.7812	15.9044	14.5975	16.3476	10.7979
Potri.017G042200	20.5791	24.4514	20.6573	24.9838	26.8484	29.7695	25.5785	23.9216	1.66408	1.39397	4.01237	3.56398	2.60571	2.45058	5.13374	4.5231	11.2919	8.78982	17.5088	19.3588	16.3	12.0039	18.1834	26.4141	10.6819	19.8904	0.563423	0.984566	0.571267	0.948511	1.44327	1.23575	0.948511	1.51162	1.27672	0.948511	27.075	26.7074	11.1252	9.25753	9.16061	6.63785	0	14.207	12.4159	7.36985	8.24398	8.07405	7.40175
Potri.017G043200	34.3317	40.2155	35.2308	46.3619	45.5121	38.568	39.4328	35.9687	1.02523	1.25634	3.88412	3.09921	3.4181	3.55811	7.19398	2.42725	18.8168	27.8218	21.6439	14.5367	19.587	41.4441	14.4877	38.9507	12.9189	31.9666	1.56787	2.19505	1.84128	1.75723	1.89141	1.76315	1.75723	0.718352	1.66822	1.75723	11.7593	12.1991	18.8304	31.6631	16.6938	12.0563	26.0997	23.5579	41.9933	15.8686	11.4286	14.6763	9.6519
Potri.017G047600	6.75186	7.92901	6.99958	9.60469	13.761	11.0714	10.5548	10.9114	1.77732	1.51597	1.47309	1.79255	1.4855	1.17583	2.15396	2.37053	9.18924	11.5109	9.29033	12.4736	5.55924	5.70462	3.34969	5.43938	2.64656	4.03148	0.491627	0.925474	0.462054	0.212317	0.516826	0.517874	0.212317	0.702331	0.912866	0.212317	9.74455	10	12.011	7.54213	11.7174	9.321	9.46589	15.7206	8.66327	10.732	12.0916	12.9638	11.4716
Potri.017G049100	16.1479	25.0649	33.4686	28.035	35.9263	26.5527	25.7277	23.6367	26.7944	27.1465	79.293	80.0112	28.7847	19.6521	22.3085	26.7647	3.2183	21.3804	2.32751	3.58799	8.80941	5.34117	1.92013	2.28318	3.69449	4.92804	0	0.0565927	0	0.043237	0.045647	0.060426	0.043237	0.0883787	0.130787	0.043237	0.142666	0.282532	2.31508	3.35689	2.90234	5.12929	0	3.44153	0.91963	3.46763	6.11834	6.44851	5.50847
Potri.017G057300	17.9291	18.8954	14.1201	18.0171	10.0477	13.7129	9.36619	11.3569	3.88706	2.82199	4.97224	5.02583	7.16228	6.31442	5.01869	5.39122	8.41415	8.90082	8.46675	9.20789	18.2495	13.3932	12.7159	18.0898	20.3736	24.5529	0.94995	1.24557	0.863067	1.14072	0.996282	0.977246	1.14072	1.07702	1.16606	1.14072	17.5839	17.227	12.3824	13.0689	9.41052	19.4144	10.037	16.9903	13.2839	15.1886	12.1157	17.3667	10.6668
Potri.017G069600	8.18452	11.12	13.0457	12.0214	10.8657	12.6319	10.8244	14.0156	2.12229	2.17723	4.38876	3.63279	1.25844	1.45176	2.15661	1.59053	7.34225	4.52368	10.0971	11.7274	15.0959	12.2737	11.7438	15.2292	14.0802	13.3983	0.337124	0.403691	0.298936	0.617949	0.741493	0.645205	0.617949	0.396977	0.647882	0.617949	7.78576	6.64571	13.8467	14.5008	20.4713	16.1918	0	12.2064	11.0151	17.6565	18.7816	15.5431	16.3921
Potri.017G073700	0.868117	2.14638	1.63501	0.933396	0.204563	6.54902	0.307104	4.45733	0.15531	0.260342	0.382659	1.08877	0	0.056192	0.185032	0.100536	0.466477	23.1287	2.61276	3.00496	0.258757	0.326273	0.946278	2.35923	0.884942	0.889556	0.0139337	0.211077	0.0120846	0.413916	0.273275	0.375849	0.413916	0.256416	0.159845	0.413916	0.921337	0.940609	0.374771	0.49021	0.0588268	0.256078	0.234141	1.34536	1.40148	0.928602	1.27706	0.714615	0.633965
Potri.017G073900	12.832	11.9958	12.0357	12.244	16.1744	17.3975	17.8538	23.0483	2.02215	3.90045	3.82546	3.85824	2.55724	2.78505	4.6885	3.57917	9.01905	3.87005	8.94619	4.50238	4.0754	5.47515	3.06341	6.3596	4.00464	6.47988	0.630213	0.725351	0.524178	0.431415	0.354863	0.552994	0.431415	0.594743	0.985291	0.431415	15.7301	15.777	7.89933	7.20529	8.07205	9.21754	6.50891	6.34274	5.16492	10.0322	9.85844	12.638	8.2778
Potri.017G077600	14.3702	11.6388	14.3506	12.4266	24.853	20.2746	16.712	18.4119	0.860585	0	0	0.712824	0.51678	0.851998	1.02528	1.00143	3.87717	4.94378	7.06939	8.80412	0.478339	2.21558	1.83676	7.84004	3.15496	5.47792	0	0.136425	0.130203	0.217473	0.175772	0.0426067	0.217473	0.124016	0.085981	0.217473	1.68378	1.56784	1.41566	5.63135	0	3.41025	1.59661	2.9993	3.55057	2.57139	1.32405	4.44719	3.19151
Potri.017G084600	17.1143	21.7734	15.583	19.2454	38.4906	29.21	33.2712	15.2011	7.35984	13.4303	2.37236	8.52601	2.02425	4.17466	2.93689	11.4319	36.1836	106.134	71.0593	75.1054	23.3677	32.3246	6.87568	12.9732	6.37211	6.08199	1.02788	1.12199	0.644314	1.52428	1.79876	2.47028	1.52428	1.03133	1.02517	1.52428	46.9556	48.04	31.5209	54.4803	29.9918	6.73631	28.3066	8.0145	65.4698	2.63928	33.0976	3.51251	39.7052
Potri.017G095500	0.425995	2.35123	1.6422	1.79748	1.37136	3.26652	1.49958	1.53594	89.1529	92.6115	32.6074	29.4749	1.01346	0.661551	7.77464	7.01841	26.353	0.341822	1.46753	0.308313	0.469029	26.6934	0	1.06686	0	0.318569	0	0.312636	0	0	0.0853337	0	0	0	0	0	0	0.0526845	1.83527	1.95494	0	0.286207	0.692369	0	0	0.715	7.28352	1.5691	0.515446
Potri.017G096500	2.81155	8.73734	2.8526	2.84032	6.1761	5.53974	6.22407	4.15268	48.5111	65.7363	42.2304	28.6103	6.79908	4.299	9.56753	7.96562	39.1883	1.41223	4.71722	0.400057	8.36822	41.522	0.667695	10.3341	0.111503	1.11265	0.914514	0.943049	0.921095	1.16009	0.758628	0.429036	1.16009	0.101436	0.275926	1.16009	1.21787	0.745297	9.22862	14.6363	10.6645	7.80274	0	1.10332	6.33168	4.04235	4.12862	1.26009	5.33827
Potri.017G099000	0	0.686724	0.486127	0.097633	0.183182	0.370114	0.435025	1.47852	1.06208	0.975493	0.373826	0.222675	0	0	0.707942	1.22842	14.9333	27.889	3.86133	5.44017	2.7758	8.13443	4.42703	5.71582	0	0.335181	0.143903	0.461993	0.128763	0.117276	0.0693671	0.0618154	0.117276	0.100523	0	0.117276	0.397504	0.595504	16.8359	26.5869	29.8602	27.2905	17.5024	13.5913	9.69644	2.19227	33.123	7.74399	19.0324
Potri.017G101100	14.2528	12.7222	14.9839	16.5763	39.1788	29.264	37.6712	33.3534	1.77486	1.77999	3.38983	4.28806	2.97054	2.63665	5.5368	4.14539	8.13538	5.0945	13.4208	12.8654	6.42179	6.43321	9.29882	11.8903	7.95248	8.594	0.366478	0.456664	0.353285	0.579735	0.584142	0.616946	0.579735	0.56189	0.798155	0.579735	10.2607	10.1875	11.718	11.2101	10.7877	16.9938	3.82518	19.634	11.508	11.0938	12.0508	13.5606	9.23624
Potri.017G106300	61.4893	74.7682	57.8953	98.6399	169.516	147.894	123.339	91.0467	6.20754	7.74136	16.7061	27.1365	13.2474	18.4601	49.1515	119.274	39.8064	129.41	65.4333	123.506	41.6817	37.3203	75.3107	119.43	31.2285	37.6444	2.70095	6.35486	3.98509	8.9475	19.9886	9.27153	8.9475	11.7014	6.84466	8.9475	141.959	144.945	38.6049	30.807	34.7411	32.0817	0	49.7503	14.4396	25.8549	56.9084	41.073	38.4275
Potri.017G111800	8.90351	10.3373	12.3979	10.9634	13.605	13.3174	10.647	11.9315	1.39676	0.836138	1.51283	1.48709	0.809952	1.16191	2.26816	1.88105	6.91906	6.78231	12.4446	10.0119	6.33125	6.08133	4.64122	7.81583	5.74969	7.61838	0.746381	0.575278	0.583063	0.388422	0.570044	0.687144	0.388422	0.857078	0.812863	0.388422	13.5308	13.0903	8.00455	8.92793	11.036	7.27277	10.4941	14.7789	8.54531	10.9363	6.74512	9.23711	8.58245
Potri.017G114000	68.6808	88.0002	76.1381	91.942	97.8816	106.291	107.045	100.008	13.5418	15.7053	19.5217	23.4032	21.5753	17.6238	29.6844	28.5542	75.6678	73.0379	101.721	50.8717	40.6319	64.973	55.5718	136.351	44.4381	100.811	3.9355	5.79859	3.11744	5.54649	5.08958	5.81164	5.54649	5.60799	4.54639	5.54649	118.098	122.249	24.7023	27.1092	23.7956	27.1941	0	29.9989	25.5397	25.2704	21.2833	25.6439	21.5298
Potri.017G120200	52.3479	54.9036	61.0939	46.5294	58.3613	92.459	144.79	120.967	1.64298	1.83327	3.54202	5.89631	5.42633	4.2573	5.8722	3.76359	48.8771	20.6616	54.0998	11.4051	2.28293	33.5169	8.26523	96.305	3.68071	65.483	0.0429937	0	0.151382	0.0406183	0.167348	0.179572	0.0406183	0.083026	0	0.0406183	1.57035	0.408203	14.5754	22.9711	10.4435	36.9609	0	45.4255	3.32174	24.7808	16.4629	16.4275	32.6038
Potri.017G126200	23.0888	69.5452	65.1884	50.0482	33.8715	105.618	44.2655	41.8132	15.3211	15.446	7.92722	7.2856	5.15217	8.00391	20.261	38.1603	89.7993	282.053	291.72	114.903	25.3604	19.4069	38.8402	89.1851	24.1985	14.0291	1.61789	1.15493	1.13816	10.1832	5.9196	6.84194	10.1832	3.26642	2.42805	10.1832	43.8939	21.8026	38.6957	37.1316	31.1318	38.271	0	36.7391	86.2857	9.27019	62.6972	14.702	35.4925
Potri.017G129300	8.83455	17.7634	10.9102	18.18	13.5718	24.0406	11.2861	19.3262	5.50507	6.85513	6.45773	6.09862	3.21696	4.0521	4.4353	10.7542	30.2586	21.9521	41.0981	39.093	15.5386	10.9638	11.4828	17.2064	13.9316	10.2777	0.373311	0.774637	0.494228	0.837493	1.22729	0.992892	0.837493	0.611504	0.60344	0.837493	39.822	41.8296	8.56577	10.5177	8.45194	13.3299	0	12.4781	30.2308	17.8778	7.87251	12.6427	6.91706
Potri.017G130700	13.4096	30.0742	16.7291	31.6737	30.7856	41.5557	21.0782	31.0605	3.13506	3.01266	7.72426	10.2893	5.64841	6.03216	4.48205	4.33931	8.26571	11.7899	19.8651	31.4987	10.1161	7.3925	18.1079	150.648	268.839	73.845	0.16195	0.402446	0.176827	2.74441	6.35227	7.08987	2.74441	3.44516	4.71025	2.74441	8.34835	11.3725	874.678	233.014	881.828	75.3302	422.063	878.386	1719.83	75.2096	292.346	87.7191	145.367
Potri.017G131100	1.26606	22.4226	15.1772	12.9755	5.44407	33.308	14.3113	30.9651	12.2742	13.8152	2.60704	3.55825	0.381241	0.577575	49.6526	20.4664	118.747	134.097	52.28	43.1666	19.4801	14.2084	58.603	250.83	0.322987	0.543834	3.14147	7.12822	3.76513	3.00226	1.29788	0.902293	3.00226	0.378067	0.457125	3.00226	0.788223	10.8152	15.5953	25.2387	7.28602	25.5358	0	21.4868	104.213	51.7235	46.9955	38.4601	30.6303
Potri.017G132300	9.389	12.0014	10.568	10.1681	9.1715	11.0126	7.24679	8.35305	12.4563	7.98493	2.70796	2.40648	2.63999	2.49266	13.0942	10.6495	17.9203	6.15198	10.9215	0	0	7.4907	0	7.9591	0	2.21247	0.493447	0.399527	0.492539	0.443249	0.225978	0.321381	0.443249	0	0.391512	0.443249	6.66722	7.15851	0.377173	0.759274	0.763898	0.719871	0	3.47341	4.72298	1.15995	0.697335	0.416716	0
Potri.017G136600	16.5165	19.3947	9.80212	16.0348	11.2905	15.5319	13.3807	12.0765	0.175498	0.589054	1.51339	1.37861	1.26463	1.41037	2.92717	3.55358	3.84038	5.81641	8.92238	2.11516	2.04766	6.17323	2.08603	19.6317	4.07313	14.0935	0.236715	0.493267	0.337145	0.267216	0.469681	0.575788	0.267216	0.293592	0.253523	0.267216	14.0846	15.1971	4.43587	2.53092	1.69426	3.07452	0	5.85827	7.08359	3.74602	0.672363	2.11057	2.35784
Potri.017G138600	28.1322	25.2087	19.4759	22.0768	25.5457	18.7057	20.9466	18.2099	7.65804	10.8009	9.60253	7.433	5.47457	5.88389	7.60298	7.22871	27.5973	6.60699	18.0749	16.7059	26.3256	25.9244	14.4965	17.3826	28.6052	22.8507	1.19244	1.01972	1.00498	1.35389	1.08125	1.06561	1.35389	0.678963	1.03636	1.35389	13.0966	12.853	67.293	59.6242	61.3595	41.3848	19.1696	19.5313	43.888	38.1817	58.1967	35.5661	48.0757
Potri.017G143000	1.66141	3.70977	4.0181	8.09696	3.6999	7.19572	6.6152	13.1979	0.179469	0.168264	0.257939	0.674102	0.161656	0.173247	0.74835	0.904057	1.34759	0.456015	2.98671	0.91716	0.298983	1.93231	0.191342	2.33755	0.365183	2.36582	0.0297697	0.036735	0.0120498	0.0989974	0.178236	0.23233	0.0989974	0.0857012	0.189544	0.0989974	0.724498	0.833641	3.83821	3.46702	4.54891	6.02955	0	5.07665	1.71121	3.20075	4.67965	3.87386	2.80464
Potri.017G146600	5.68001	11.192	2.82387	11.3973	25.1599	37.2388	5.24821	15.2097	0.293834	0.185554	1.24126	2.96321	1.09409	0.672671	1.08532	2.7145	8.19666	9.49916	5.16591	11.249	1.07245	1.33426	9.38729	179.074	501.717	118.814	0.0162277	0.215419	0.225609	0.719449	1.17142	0.642137	0.719449	1.06278	1.78433	0.719449	6.76339	3.34061	1683	321.043	1165	68.2902	0.683914	1028.7	1090.53	18.0222	322.655	35.1074	285.263
Potri.017G149900	52.0047	61.4604	50.9882	59.4071	34.2952	35.0376	32.4208	33.6812	4.4372	4.6385	10.9373	8.38242	9.26193	10.3684	12.5605	10.6158	18.1893	22.5953	27.2702	30.4093	27.3655	21.0179	38.6356	40.7076	48.4793	43.1504	0.621375	1.52119	0.642469	1.4549	1.39381	1.38334	1.4549	0.744989	0.728517	1.4549	25.8292	25.0977	33.6484	40.0977	32.6404	35.732	29.6737	37.0005	52.285	31.1067	38.7427	35.5935	33.3721
Potri.017G155000	5.11212	8.11656	7.22208	7.76345	7.71556	12.9887	7.72736	10.0843	2.05151	2.1954	3.20123	4.10682	1.93002	1.50364	2.40337	4.58165	11.5606	8.3101	7.83057	10.7084	7.21489	5.88672	5.1659	6.98847	5.06481	3.97553	1.08664	1.15274	0.996265	0.843232	1.03216	1.02925	0.843232	1.26934	0.791984	0.843232	9.96213	9.9075	8.2535	6.15577	7.03981	10.7809	4.2898	8.16229	7.09862	9.67221	9.73173	12.1657	8.51806
Potri.018G000800	3.75646	7.01654	5.9787	6.78479	10.4647	12.374	7.77249	9.45685	1.43363	1.68875	2.7904	2.88471	1.29134	0.918661	2.26949	2.15103	9.17576	5.54329	19.7169	17.796	13.0055	12.2894	7.86218	12.0952	7.97499	8.51777	0.681972	1.03345	0.74433	0.654793	0.91398	0.900581	0.654793	0.797838	0.687885	0.654793	7.97318	8.14358	2.77882	1.96473	1.22515	3.0092	0	5.57651	4.08443	3.73945	2.39276	3.54769	4.47254
Potri.018G003600	5.44716	5.45796	8.42657	7.4673	7.53198	6.65907	7.21648	6.97436	5.74123	8.98479	2.9136	4.16575	1.38771	2.43054	4.60298	4.38955	17.6118	6.74948	4.6989	2.96401	8.71822	9.04988	3.19977	6.32304	1.67523	2.67862	0.0647908	0.0276851	0.0286398	0.0588583	0.0587921	0.0335285	0.0588583	0.0409671	0.0419197	0.0588583	0.695996	0.464334	6.6305	6.88089	6.61764	8.85648	0	7.2438	9.8643	11.3435	6.75675	9.54201	5.44393
Potri.018G005600	61.7654	50.0078	38.0866	44.3066	84.509	53.6344	51.7821	30.3197	0.90265	1.66821	2.50198	3.53297	3.18449	4.59685	5.51139	11.9011	13.9429	30.3896	34.2335	52.4734	14.3487	10.076	20.8977	33.8468	14.4645	23.5557	0.561708	1.12261	0.447792	1.66057	1.80576	1.607	1.66057	2.35179	2.12313	1.66057	44.1701	42.1932	8.1278	10.2073	6.61905	8.7779	3.88923	13.0658	14.303	7.09	9.11069	9.13354	8.70986
Potri.018G006300	0.20198	0.340346	0.396947	0.230708	0.501905	0.905759	0.71712	0.817984	0.15768	0.382971	0.0971245	0.721937	0.28406	0.235451	0.845352	0.470867	8.25409	12.2634	3.48632	6.96509	0.875688	2.72041	3.07431	9.18808	0.770099	0.550131	0.185777	0.244472	0.115242	0.397532	0.69473	0.399593	0.397532	0.594823	0.0686854	0.397532	3.04679	2.02205	1.39639	0.558992	1.67417	1.24231	2.89622	18.0832	1.02857	1.73194	2.76504	3.55658	0.837693
Potri.018G016000	13.4732	22.2915	43.5666	19.8906	12.49	14.9815	22.5325	26.361	2.33549	1.87522	16.5337	19.7808	6.9175	3.34663	6.09235	6.32919	7.53889	2.09702	7.75145	7.36273	1.32554	2.63119	1.37282	2.30777	0.673677	1.22875	0.038867	0.0972782	0.0917537	0.0371927	0.0898401	0.141479	0.0371927	0.0816132	0.129549	0.0371927	1.04656	1.10033	2.84041	1.7893	1.96746	1.1057	7.11674	10.0158	1.05457	2.26361	1.96134	3.61573	1.61027
Potri.018G020600	5.7043	20.4964	30.9247	40.898	33.0467	49.0475	40.4456	88.3354	1.43375	2.57735	7.06502	15.7524	0.430481	1.48332	6.54782	10.444	9.5866	10.7707	28.9143	87.5787	5.97152	3.99006	14.5222	19.9012	12.448	15.345	1.38999	1.12465	1.41215	3.18777	7.63503	5.20253	3.18777	2.52436	3.04351	3.18777	29.9352	30.5532	18.5361	10.0066	16.4199	12.9486	0	8.21796	7.976	11.4212	10.6422	20.8325	8.29341
Potri.018G023600	1.27149	3.21728	1.82482	3.11605	3.74731	4.83292	4.1845	5.64501	0	0.1461	0.650838	1.10385	0.741871	0.633214	0.209796	1.34764	5.33958	5.85334	6.57046	4.19567	2.62403	4.30248	2.80103	5.2193	2.49473	4.54623	0.668017	0.564143	0.931503	1.71975	1.8167	1.6652	1.71975	0.603184	0.66114	1.71975	7.60308	7.36306	1.06738	1.02857	1.24139	1.05651	0	1.70409	2.02713	1.29861	0.721891	0.47948	0.360088
Potri.018G027200	0.33336	1.52258	1.66516	0.812333	0.314211	2.80478	3.56146	0.369609	0	0.270792	0.440836	0.0421017	0.429771	0.353918	1.13687	2.66393	1.63778	26.1443	15.107	6.60124	0.66892	0.0561285	1.70982	3.67294	3.89112	0.232517	0.0106823	0.0128309	0	0.18057	0.15133	0.139992	0.18057	0.0902705	0.011744	0.18057	0.819048	0.598843	0.265013	0.47496	0.43963	0.794426	0	0.890156	0.186427	0.0803555	0.312254	0.129332	0.188647
Potri.018G028900	88.092	86.9424	71.6846	79.5011	52.2412	62.9752	51.9952	60.9939	6.87122	5.77966	19.1271	14.9082	20.3927	18.9198	22.0397	14.1229	69.4774	82.8872	38.9329	43.6581	35.036	30.8619	47.0867	60.0246	94.3878	96.9003	3.13016	4.21309	2.47063	6.55471	6.76101	6.29548	6.55471	6.00619	6.11432	6.55471	46.4893	46.3137	75.3236	51.9731	60.9297	77.1049	89.7452	109.978	39.7379	69.9778	64.4135	76.8806	60.2128
Potri.018G046400	18.3853	20.7899	20.3801	25.7088	21.2574	19.7477	14.5912	20.7747	3.77133	4.31156	4.99756	4.92288	3.8448	3.49853	6.37778	5.81352	17.6889	19.2192	17.8165	24.5289	25.112	20.5898	13.319	21.1136	19.6495	20.2425	1.31294	1.6934	1.27009	0.717183	0.799566	0.964967	0.717183	1.21084	1.39262	0.717183	9.43663	9.91264	39.4702	24.484	40.3884	23.7922	31.1916	25.4978	24.9545	29.0326	39.1546	30.2982	43.7003
Potri.018G050900	49.7101	53.983	43.8055	76.0461	28.9642	27.257	26.4961	22.1941	8.41847	7.80892	14.0168	11.606	20.0637	25.6674	15.9012	17.8838	8.48134	9.89026	9.92378	6.07852	7.35994	9.21796	21.2735	40.7309	47.6447	62.239	0.558355	0.936824	0.428969	0.456618	0.547182	0.450503	0.456618	0.755876	1.44355	0.456618	18.0438	16.9809	25.7666	23.3094	18.2744	16.6005	0	16.5435	16.0179	10.5742	15.8929	14.4398	11.0358
Potri.018G052900	29.1681	39.7171	35.6573	37.5463	24.4755	34.0414	31.0036	38.6947	3.07219	3.85825	7.04734	8.29192	6.99769	5.73415	6.18435	4.86894	13.3183	15.1676	20.9907	12.2563	10.8647	14.5162	14.3805	24.8342	11.6094	20.4416	0.987704	1.7597	1.44128	1.08607	1.22612	1.77388	1.08607	1.50773	1.08143	1.08607	26.1262	24.1898	13.3555	11.8966	11.9309	15.1976	0	15.8274	10.7004	12.8966	14.8847	14.7935	13.4638
Potri.018G055300	29.4516	34.6371	41.6685	47.4997	62.3938	75.4884	71.7356	93.1946	5.67046	5.46095	8.91545	9.93597	6.50832	4.53151	10.4505	8.79063	57.2086	40.2456	86.6274	38.8621	19.214	32.2383	20.9109	55.3306	21.0312	38.213	2.57142	3.17273	2.37563	2.57971	2.35496	3.1994	2.57971	4.98568	4.56273	2.57971	66.6112	69.921	26.9022	34.0116	39.7658	35.1789	26.2987	63.563	55.4122	36.1634	31.3587	34.3686	31.4367
Potri.018G058200	14.6045	25.7881	24.6041	24.0521	25.3032	38.7335	34.2171	41.3551	33.0789	31.3604	16.1502	18.0723	10.3556	9.48717	14.3174	9.54178	21.5466	7.74254	16.1163	16.1779	58.6418	39.235	26.419	32.0439	21.3015	17.675	2.55701	4.74622	3.71885	2.04356	2.93639	2.73947	2.04356	1.69097	2.06989	2.04356	39.6061	41.4207	42.6843	46.2179	47.3308	48.2454	26.2712	35.1519	52.7284	56.7494	32.2365	44.2894	56.3348
Potri.018G066600	13.8885	18.4096	14.4868	13.3367	27.2603	40.5022	30.9803	28.4065	6.60151	5.433	9.21685	6.68108	4.40467	3.49329	13.6324	9.56313	15.1383	11.3771	19.0205	14.6737	32.5879	29.9224	28.3784	36.0079	21.7924	33.5659	3.36175	3.30569	1.9019	2.20286	1.65962	2.20903	2.20286	1.90668	2.25993	2.20286	27.5714	28.1803	62.6295	51.171	60.9289	45.9017	53.8682	45.6929	36.2105	42.4458	50.0575	46.428	36.5553
Potri.018G066700	34.7134	32.2659	37.3932	26.4594	15.0409	24.6027	23.157	19.5568	2.05246	1.91529	13.7167	5.13939	1.56202	5.35227	1.01927	7.09641	16.7872	12.1426	12.7245	5.68684	6.18416	12.4273	5.84884	18.8675	11.6329	28.979	2.22281	3.22196	2.55485	1.48904	2.94364	2.24503	1.48904	2.87831	2.72636	1.48904	15.9689	16.5557	5.43218	7.37875	7.5718	9.6518	0	16.9708	14.4455	9.27362	5.08457	9.31389	6.41103
Potri.018G074200	0	0.00614588	7.42474	0.492067	0	0.00737107	0	0.0230525	1.25221	1.45666	3.92668	3.50447	0	0.0766043	2.57684	1.72296	8.8409	10.3627	7.56435	9.4746	6.63779	4.78204	6.48476	8.4852	0	0.117642	0.443107	1.01362	0.464878	0.17083	0.452652	0.844246	0.17083	0.0107387	0	0.17083	0.0259402	0.0072315	5.7694	13.3558	5.03205	4.86031	3.446	7.47924	44.544	6.68105	10.4753	5.84769	12.5271
Potri.018G076700	1.21282	2.76056	7.02066	4.56606	3.85064	5.7204	9.18415	11.5728	3.31508	2.79412	2.86985	2.21224	0.234105	0.383835	1.86058	1.63302	10.9161	12.8204	12.6054	12.7245	12.905	10.1788	7.63796	13.5101	3.98209	7.83411	0.401513	0.920061	0.758425	0.475511	0.986088	0.698598	0.475511	0.604754	0.632599	0.475511	11.7027	12.1914	1.99181	3.33897	1.55081	5.33403	4.76516	7.20299	3.14835	5.62063	2.41425	5.50455	3.04667
Potri.018G079700	10.1321	22.1451	26.6978	32.7014	21.1683	34.2857	28.8206	49.7229	11.0831	12.8273	5.8027	6.59631	3.66045	2.75219	4.95152	4.47977	38.9947	25.5899	28.1692	25.9992	51.4021	41.3147	21.6963	29.0466	15.7899	17.2741	2.5569	5.28921	4.12013	1.06352	1.16987	1.83229	1.06352	1.73665	1.63807	1.06352	31.0782	32.1697	84.3509	77.2305	102.473	76.6694	72.4652	150.933	179.553	82.7815	87.1958	75.2348	171.505
Potri.018G090800	23.1352	25.7219	27.424	34.8256	47.521	52.4912	42.1489	50.8515	4.39517	3.06597	3.25974	2.70844	2.10066	1.94226	3.41961	3.77072	34.6958	34.5041	29.2297	29.7626	54.7411	46.7394	14.2354	21.7112	19.2007	20.1682	2.2855	2.57184	2.27789	1.3772	1.44837	1.19683	1.3772	1.0169	1.46209	1.3772	16.9168	19.6068	37.0282	35.328	41.5486	40.3679	28.8817	47.3408	28.2009	39.2085	47.3378	44.7295	51.42
Potri.018G100700	24.7088	37.508	35.093	37.3766	33.1599	57.8707	35.7361	47.8521	4.72743	5.20831	8.28292	13.718	9.77953	9.04962	10.2819	13.8717	28.022	54.9409	39.0825	38.7669	17.8833	20.8976	28.2962	58.5549	31.6286	38.7303	2.1835	2.88431	2.22308	2.16635	2.83412	3.57846	2.16635	3.52108	3.30238	2.16635	40.7848	38.0841	53.4556	32.3245	44.4657	21.5875	31.3072	79.9709	40.9914	17.511	29.114	18.4271	36.1244
Potri.018G103200	8.48459	12.7072	16.0572	16.0889	18.9288	18.7126	13.6489	19.1151	2.32098	2.59818	4.72395	4.07163	2.90865	1.92065	1.92354	3.08889	12.6866	15.0933	17.6811	25.8879	9.28625	7.42126	8.7764	10.594	7.70737	7.79047	0.661117	0.817639	0.802728	0.585361	0.96514	0.65078	0.585361	1.20638	0.646481	0.585361	16.5039	16.8154	24.4086	17.6466	22.1551	18.0138	19.0079	47.5099	26.9385	14.2685	19.8404	16.5849	17.663
Potri.018G105500	0.0402642	0.0465163	0.0791305	0.0405203	0	0.0111946	0	0	2.42034	4.82482	0.319463	0.290253	0	0	0.617898	2.7312	3.74603	0.305583	2.61755	0.631131	0	0.0123414	10.3756	20.7257	5.41794	11.5549	0.42995	0.250995	0.136377	0.55865	0.465136	0.270457	0.55865	0.156072	0.0170665	0.55865	0.208272	0.080053	45.1467	65.7956	32.9503	9.1073	11.7547	13.9856	46.1602	3.60874	28.8972	5.81684	28.8968
Potri.018G109400	10.9101	14.7664	17.5431	15.4793	6.43649	9.0594	10.1947	8.91564	1.37301	1.89794	2.1143	3.36154	1.23679	1.42197	1.8949	1.46576	7.06819	7.81916	9.75182	5.97388	8.90617	11.9051	10.3692	16.8266	14.2526	21.9202	0.151529	0.248711	0.238671	0.2642	0.596742	1.02747	0.2642	0.294108	0.318379	0.2642	11.4604	11.3887	10.8399	6.81785	11.6053	6.75646	7.98322	9.45747	11.5945	7.62259	5.68604	6.21965	9.17863
Potri.018G113600	9.81221	10.1478	9.57994	9.63818	16.3979	17.6041	15.0405	14.1505	6.22513	4.18378	6.7797	5.1981	2.49211	4.30031	7.41645	8.71862	18.2512	24.5785	24.3278	28.3392	15.3005	12.1342	14.4282	18.2586	9.33691	9.25916	0.84482	1.28206	0.615845	0.725187	0.809054	0.699538	0.725187	1.11413	1.01228	0.725187	15.9926	14.8147	14.0222	7.24664	13.823	8.27208	4.57428	9.33055	7.41255	7.69402	15.9373	10.9301	12.9241
Potri.018G114100	6.444	18.785	11.1578	27.0114	43.0662	23.5752	29.3654	32.3446	12.465	20.0519	1.10891	4.67508	0.367435	0.82112	13.3026	12.702	80.5564	48.889	77.6282	77.5008	143.338	102.595	45.0288	73.1484	1.1038	3.1644	17.7966	26.7557	27.6862	7.67652	10.7101	12.4851	7.67652	4.90286	7.61789	7.67652	25.732	24.8324	69.0196	99.7547	67.8785	71.8679	56.7247	30.8933	125.617	129.357	86.3907	115.978	70.8776
Potri.018G114800	3.45891	38.554	415.415	242.459	6.40299	63.9985	35.9218	62.7147	26.0899	40.7903	115.81	206.606	1.55056	3.44115	43.8368	109.865	295.514	787.816	173.063	133.382	29.8228	129.052	28.4733	401.503	3.37478	24.8712	31.1957	82.6809	34.8798	33.8732	184.743	149.542	33.8732	12.5862	6.57988	33.8732	24.3879	69.7669	32.9244	88.3294	17.9842	45.2125	0	3.95589	39.1068	229.871	3.38621	57.1329	2.05654
Potri.018G129700	43.7091	64.9374	71.1141	90.388	103.433	82.9541	87.8967	89.7179	32.1577	34.3076	16.8682	22.7586	10.2392	10.2627	14.8814	26.1351	81.1712	65.4069	82.6564	81.7292	53.5793	46.8275	17.6445	43.2039	32.6999	40.2795	3.19461	5.82015	3.33162	2.11712	3.79919	3.65284	2.11712	4.11979	3.77443	2.11712	97.0388	93.2158	105.062	77.627	119.751	68.7111	24.6511	76.3827	199.713	69.1319	80.1906	67.4599	75.6623
Potri.018G133700	6.78513	9.41303	9.18222	7.62246	6.67588	7.12488	6.72085	5.8678	1.53325	1.92194	4.40727	2.37501	3.06904	1.86616	1.82667	1.96141	9.42955	14.68	14.1259	16.7005	20.2964	9.28584	9.26506	12.4134	10.4016	12.2392	0.384289	0.497586	0.465633	0.43283	0.574299	0.700352	0.43283	0.367926	0.537737	0.43283	12.0199	12.035	7.2647	5.90287	8.43478	5.83104	5.1026	13.0284	7.59542	4.50048	6.77966	5.1735	7.12593
Potri.018G138500	2.17354	3.54963	2.8951	2.86908	3.83758	7.72868	6.66965	6.1048	0.294094	0.772882	0.27172	0.663532	0.176593	0.217302	1.34382	0.945267	17.0664	4.86132	9.39053	6.58487	1.31069	2.24087	3.05567	4.14558	1.85247	1.05527	0.172534	0.159003	0.130133	0.213843	0.12149	0.236253	0.213843	0.266688	0.186832	0.213843	5.70485	5.92358	4.81983	2.91392	3.02704	4.63378	1.2466	5.54334	7.77432	4.03422	5.7311	4.64864	2.36185
Potri.018G140600	32.2936	50.597	21.3301	48.7835	68.0047	55.5171	20.5446	39.5632	1.14579	1.79336	12.7036	11.9383	3.21088	2.03397	2.2751	3.81157	5.40791	5.73831	20.0125	20.5014	8.27442	13.3152	21.4145	73.9874	173.366	135.313	0.267228	0.270551	0.583649	0.725304	1.01587	0.724231	0.725304	0.554805	0.72089	0.725304	2.31057	4.47742	78.9828	53.2277	52.1936	14.3362	0	96.4068	111.605	11.1035	33.7499	12.1661	21.1888
Potri.018G142700	0.367134	0.786515	4.71567	3.48343	3.54627	6.12746	4.81996	13.3907	152.768	93.12	13.9362	5.78885	1.24936	0.856694	1.23607	0.468595	7.24019	4.69396	28.2307	7.93317	0.268962	0.266703	20.6948	35.4013	0	0	1.35631	1.66625	1.52431	1.48539	0.81251	0.770289	1.48539	0	0	1.48539	0	0.144206	11.9089	8.11462	10.6705	31.7779	2.1547	9.57462	20.9293	73.5586	17.4758	47.2139	14.0116
Potri.018G143400	17.1871	16.7604	7.51324	3.23576	7.08685	8.39604	8.12527	2.32255	0.590068	0.862201	10.4423	12.0733	6.18866	4.48529	3.60574	2.24678	7.81449	1.00571	9.52178	3.25288	19.3945	26.1758	14.2121	16.8741	37.2567	43.5206	0.313261	0.360592	0.10964	1.41057	0.553673	0.775597	1.41057	0.0831689	0.203024	1.41057	0.746784	0.601253	33.1005	33.2729	42.8047	10.1468	9.52323	2.3351	24.3113	11.028	23.0664	6.96187	17.8235
Potri.018G149800	10.5472	11.1019	11.6561	13.7365	12.2102	14.7345	14.2313	15.3422	2.68958	3.21106	2.3092	3.18999	2.63421	3.32764	4.32104	2.97943	9.55506	8.72313	9.41443	9.00587	6.25003	5.34315	6.99317	9.57493	4.85335	6.48098	0.738805	1.1577	0.411438	0.827622	0.927285	1.10099	0.827622	1.52542	1.57629	0.827622	8.90447	8.55285	4.85737	4.23344	4.62242	4.70042	6.50771	10.2387	4.85611	4.56338	4.60928	4.31598	4.47997
Potri.019G025600	67.9488	83.1556	53.4227	92.5529	59.0776	78.5216	41.1099	72.9528	2.01182	3.08305	5.28528	6.97718	3.54361	4.23939	3.30873	7.54804	43.7964	122.948	23.8335	78.2827	48.1668	38.5386	27.444	52.3631	83.5099	83.3251	1.94817	4.39503	2.20106	1.27313	2.30092	2.01587	1.27313	4.10158	3.40249	1.27313	87.1862	93.8102	73.1641	66.3272	56.0414	46.5464	41.1789	114.473	83.0643	47.5155	58.3534	70.083	59.085
Potri.019G029600	6.06195	9.9014	4.22524	6.48277	1.35063	6.00399	2.24698	3.49685	0.473698	0.610506	8.86911	4.72013	5.90215	5.09579	1.61826	4.70123	1.4217	22.4514	10.3838	12.5812	5.04212	4.94766	7.22513	12.5212	11.6133	13.6965	0.0709759	0.732314	0.0911437	0.627024	0.902612	0.964662	0.627024	0.552373	0.498834	0.627024	11.885	11.5347	2.86415	2.10517	5.48173	2.29163	4.97317	2.55904	1.59749	0.468983	3.48958	0.89313	1.9186
Potri.019G041100	3.56114	6.24487	3.83115	3.13429	7.72593	12.7682	7.16775	4.27389	2.1089	2.06601	5.0336	2.57803	2.21618	1.06161	6.90933	3.66787	14.2518	12.1732	14.984	5.87104	11.7134	10.8236	22.9709	30.4517	14.8077	10.5475	0.975089	1.55889	1.286	1.24235	1.29435	2.01775	1.24235	0.804704	1.17892	1.24235	10.2569	10.3342	21.7804	15.4091	16.2096	15.3092	0	16.0566	58.1972	12.7205	15.0274	9.99093	16.8067
Potri.019G041900	8.75061	10.2242	8.65626	15.3703	18.6189	19.9383	16.8106	26.0921	2.09566	3.76065	3.71762	6.75233	2.24003	3.61616	4.04467	9.2901	15.637	26.467	17.7572	26.4162	7.04696	6.51182	4.75568	8.93853	4.66437	5.58794	0.644917	1.32869	0.697018	0.396996	0.764146	0.651844	0.396996	0.834684	0.772383	0.396996	13.7652	14.3896	6.74493	5.08798	6.47659	7.93446	4.92028	6.14281	5.26043	7.79045	7.34744	10.2061	7.17813
Potri.019G048100	9.39749	12.1805	11.4208	14.394	13.4378	16.2021	13.2658	15.2681	1.92312	2.38763	3.63789	3.47265	1.75216	1.89104	4.38479	3.93802	14.5979	11.0655	8.51305	7.31493	15.3232	12.0145	5.69475	8.69883	7.50381	7.06987	1.13813	1.22099	0.819836	0.525751	0.564321	0.630879	0.525751	1.04627	0.980548	0.525751	10.3376	9.94912	17.8941	14.4369	17.2239	10.6311	9.51994	12.8022	18.542	11.7473	17.4193	12.8032	16.0933
Potri.019G048600	19.0319	29.7199	12.1225	15.2878	11.2305	11.24	11.0893	9.54393	7.62781	6.17154	3.92048	3.33565	3.65601	2.95717	2.04696	0.863481	18.6713	11.4121	6.702	6.28535	80.3356	46.9582	2.33218	4.51549	5.6273	6.35258	1.09634	1.33874	1.21011	0.290741	0.381744	0.287117	0.290741	0.288014	0.346582	0.290741	3.23821	4.05985	26.9127	38.29	28.2417	19.6833	30.7244	24.2048	71.6085	34.8547	26.7585	31.9907	30.6792
Potri.019G049700	0	5.34755	0	0	0	3.9089	15.1797	8.79429	0.484826	0.697393	2.89674	1.97477	1.04809	0.930103	5.3143	5.10418	37.5049	9.43426	13.5396	9.34679	1.85773	3.28974	2.37803	11.5418	2.28899	4.70381	0.72419	0.676433	0.401403	0.583503	0.766431	0.38664	0.583503	0.717428	0.40058	0.583503	7.72637	6.62326	4.92966	4.70032	4.10829	7.93536	1.45433	6.89514	2.14784	6.82017	4.98855	9.90055	4.63017
Potri.019G050600	10.3738	15.5349	19.0139	18.7813	23.025	24.1579	17.0117	23.527	1.78229	3.09201	5.4981	4.30776	2.01135	1.4512	3.38031	3.02892	32.0032	40.8255	30.0894	61.6496	52.2808	29.567	15.4087	23.7904	42.0591	19.0478	2.45145	2.83985	3.05583	1.80609	2.91554	2.64635	1.80609	1.61986	1.48236	1.80609	34.5717	36.1315	78.4501	58.5682	78.7002	80.3662	61.7993	151.247	109.038	79.0577	62.5671	82.1993	68.1461
Potri.019G051700	35.793	39.0834	40.1546	49.0104	39.4391	52.0966	36.9352	44.2978	3.81962	3.57381	7.05818	5.58018	4.58735	5.35302	7.12925	8.25566	27.6974	22.7864	27.9687	15.2471	11.8804	16.847	21.9561	41.8142	19.0715	30.327	1.12429	1.50311	1.054	1.56507	1.64422	1.67519	1.56507	1.74938	1.1268	1.56507	28.4164	28.2862	37.0342	33.9238	36.1358	30.524	4.84584	49.4814	46.4576	37.9225	33.575	29.0183	32.649
Potri.019G072500	11.4899	12.7242	14.7182	15.2485	22.9323	19.3322	20.1295	22.2339	3.08881	4.14036	5.5253	5.04186	5.84398	3.09556	7.30945	5.08809	14.5242	10.3773	17.8557	18.9358	18.4212	15.5015	14.2295	17.8368	12.2258	14.7055	1.75621	1.30397	1.19095	0.978974	0.850881	0.97745	0.978974	1.00485	1.24224	0.978974	10.0921	9.86229	18.8928	16.0641	17.8947	21.9564	0	26.2806	19.9477	18.6922	22.7821	22.7206	24.7496
Potri.019G074400	11.1571	80.7424	35.4169	139.938	37.7525	200.129	75.0683	240.19	3.72181	10.2775	52.5921	108.99	15.5131	52.901	2.34747	14.0067	19.1024	22.2543	70.6179	101.992	5.55968	4.78459	2.30289	14.3991	8.7309	48.6074	3.49732	4.18819	2.32141	0.661172	6.44264	5.22855	0.661172	17.3393	18.2397	0.661172	39.372	34.4457	0.418583	0.166126	0.23766	0.200384	4.40121	0.548706	0.10438	0.661541	0.149223	0.713154	0.256246
Potri.019G074500	2.18334	16.4804	10.459	26.8537	7.46	35.4458	14.3662	52.1534	0	0.48578	4.32816	22.6496	0	3.55683	0	0.758097	3.51747	3.10509	12.3914	0.428053	0	1.37637	0	2.19612	0	4.80281	0.49925	0.626748	0.332255	0	0.839947	0.6473	0	3.52638	3.7491	0	3.88761	2.93684	0	0	0	0	0	0	0	0	0	0	0
Potri.019G077600	5.06917	15.5644	5.91221	14.5577	7.60913	24.2257	9.74054	11.0158	1.09192	2.11316	4.4089	7.15515	3.88203	3.65114	3.25074	7.94359	11.2591	17.2293	20.5416	18.383	7.50463	4.44947	7.24939	22.2896	16.9836	10.3298	0.695887	1.15204	0.73674	1.52646	1.3905	0.884967	1.52646	0.570887	0.944986	1.52646	36.0984	35.0403	13.5588	15.7811	18.1577	18.9692	0	15.5956	27.5637	19.6733	11.6968	18.9351	8.77157
Potri.019G083800	28.9096	57.174	50.7085	41.9457	28.9831	97.323	28.4504	41.0343	3.95041	1.97487	12.9775	11.625	7.11665	6.32759	0.784402	2.73229	19.069	57.1278	4.66832	5.16873	21.3949	14.7398	38.8197	57.7347	140.683	80.3241	0.160412	1.04779	0.321603	0.0635063	0.130902	0.0690444	0.0635063	0.380653	0.106846	0.0635063	4.08749	3.14689	48.3026	59.2726	71.6035	31.9866	0.546085	51.1214	241.094	33.5029	56.3678	37.2312	22.5021
Potri.019G091500	4.89905	7.95101	4.00409	3.75311	4.72145	8.37524	5.28967	4.33474	0.324017	0.140622	12.326	3.66109	4.54191	1.34932	2.60606	1.24178	0.980317	0.905171	3.12554	3.23289	1.63937	1.96078	10.4317	14.7076	8.53006	9.79234	0.146001	0.264587	0.167249	0.539594	0.385319	0.201329	0.539594	0.186235	0.400651	0.539594	3.54414	4.31823	6.4514	6.77416	4.45616	14.6868	10.749	29.5525	3.17231	1.95774	3.83924	6.31218	2.82115
Potri.019G092000	2.71624	3.78205	5.10809	3.3482	3.88447	4.11125	3.6978	5.37744	3.01615	1.57933	3.96336	3.24601	1.69045	1.44924	1.19779	1.45195	10.8709	7.375	10.8249	2.75782	6.19816	5.7858	2.2268	7.96938	4.01827	6.04121	0.316693	0.580402	0.492445	0.641633	0.453788	0.53578	0.641633	0.427628	0.511547	0.641633	6.24503	5.92199	0.959824	3.06031	0.831823	0.24883	1.01914	0.128913	5.11	0	0.49873	0.240436	1.42671
Potri.019G098800	2.19437	3.7351	1.24963	1.64315	2.73295	9.46826	6.31128	1.8251	2.56756	2.13634	5.46959	7.2087	2.52398	3.79425	6.41407	8.5364	4.55797	1.05508	4.68492	0.393322	2.01944	2.27531	0.123085	3.58431	0.219251	1.28882	0.117896	0.188999	0.0965939	0.196404	0.353371	0.545921	0.196404	1.3774	1.14254	0.196404	0.517186	0.187082	1.18238	1.73664	1.21245	1.11933	7.80675	0.216403	0	0.174748	0	0.0313662	2.50388
Potri.019G116300	4.49405	39.6438	51.7	81.1238	4.23591	66.6448	16.379	79.1941	21.1747	115.796	13.3326	36.9308	1.69539	22.7358	24.1058	51.0829	175.452	55.5186	214.338	180.952	28.2336	23.033	24.6654	57.8819	29.1207	45.8077	5.33725	19.222	15.8941	14.7722	18.968	28.091	14.7722	16.5182	13.1288	14.7722	303.224	305.631	47.7181	95.5919	30.5979	25.7716	129.942	44.3864	239.238	119.367	15.9666	58.2653	22.4401
Potri.019G126000	9.26982	11.92	11.2068	14.1948	23.2243	21.761	24.9149	23.376	1.73063	2.48959	2.88108	3.91406	1.40438	2.19457	4.73663	4.50031	14.4701	23.7283	15.8375	14.8282	8.90802	8.14994	6.78018	10.6577	5.04522	7.38557	0.469855	0.713386	0.427871	0.49475	0.597116	0.467003	0.49475	0.763284	0.569578	0.49475	14.3662	14.3252	6.51559	9.40976	7.51752	13.3779	0.47124	16.3874	5.82184	11.4771	7.89533	12.9719	9.77455
Potri.019G128100	20.4584	34.3841	40.3726	57.4243	30.6911	45.5379	41.5594	40.6166	10.0902	14.336	5.52456	5.3132	3.5642	6.23837	8.24982	19.4788	79.9389	68.1647	35.7871	31.4413	50.5411	56.0749	26.6396	63.1625	23.4581	19.0975	1.52321	2.50373	2.13943	2.81822	3.23563	3.63844	2.81822	2.38254	3.92513	2.81822	21.8631	27.6899	47.1107	41.185	29.4484	9.80545	34.5111	51.1759	60.9446	3.04767	32.211	4.34865	27.0973
Potri.T116600	9.24462	10.2647	9.22771	10.885	7.63129	5.82111	5.99688	5.44883	3.93057	3.85767	2.43797	2.68451	2.26123	1.91269	1.4965	1.43426	5.78782	1.61031	5.13753	2.19289	2.75919	5.01306	2.5887	6.09577	4.09526	7.78167	0.0364568	0.066617	0.0875987	0.0570313	0.0143657	0.028623	0.0570313	0.0424134	0.0526111	0.0570313	1.76515	2.11631	3.752	6.22812	3.28626	1.79663	0	2.35058	13.5862	3.28255	5.62581	3.58415	5.16428
Potri.T124200	2.63513	3.52112	3.80315	3.93066	3.13293	3.59781	3.10804	2.64582	0.257142	0.901345	0.237583	0.736481	0.926479	0.584195	0.574409	1.39879	2.24803	7.59902	4.1251	1.19692	0.428434	1.89934	0.293773	3.82896	0.0784945	2.90119	0.0942527	0.138567	0.124839	0.047942	0.177319	0.102728	0.047942	0.174498	0.125267	0.047942	5.18534	5.19656	1.02287	1.52197	2.23119	1.28534	0	1.99117	5.88609	2.76287	2.24266	2.21345	0.561259
Potri.T124900	9.31657	9.32884	2.28871	4.34991	0.281112	5.07688	1.89309	1.64582	0.182916	0.516208	14.8723	5.76713	11.8628	4.63579	4.35842	5.05864	3.29635	16.4085	11.6508	3.20602	0.812873	3.00367	3.6787	30.5017	5.95715	31.8434	0.206215	0.117249	0.0143827	1.94373	3.54117	3.02723	1.94373	0.57971	0.583014	1.94373	2.43476	1.61666	7.35528	7.49161	11.3917	3.54338	0	1.35039	2.19544	1.12027	5.46661	1.24856	5.48715
Potri.T011400	12.134	12.0497	8.96627	9.48013	2.73033	1.2079	2.96492	2.70569	1.17468	0.727557	0.255373	0.264215	5.80914	3.93721	6.42117	12.4738	2.40154	5.67946	10.8604	19.6752	3.22339	6.56449	12.209	19.7398	10.7427	12.2373	0.129515	0.0713083	0.0541821	1.11468	2.69739	3.47079	1.11468	0.154881	0.395271	1.11468	0.871148	0.860259	1.15965	0.0647133	0.675008	0	0.475622	0.187282	0	0.0477209	1.61847	0.134219	1.3987
[truncated: 26,684 more rows]
[truncated: 9 more columns]

## Sheet: Table S5
Table S5. Genes in the turquoise, brown, and blue modules.
fromNode	toNode	weight		fromNode	toNode	weight		fromNode	toNode	weight
[truncated: 1,081 more rows]

## Sheet: Table S6
Table S6. GO terms for the 1,236 DEGs
[truncated: 233 more rows]

## Sheet: Table S7
Table S7. KEGG terms for the 1,236 DEGs
[truncated: 19 more rows]

## Sheet: Table S8
Table S8. Gene-specific primer pairs used in this study.
[truncated: 6 more rows]

[truncated: 10 more sheets: Table S9, Table S10, Table S11, Table S12, Table S13, Table S14, Table S15, Table S16, Table S17, Table S18]
