# Supplementary material for: Transcriptome and association mapping revealed functional genes respond to drought stress in Populus
Source: Front Plant Sci. 2022 Jul 29;13:829888. doi: 10.3389/fpls.2022.829888 (PMC9372527; doi:10.3389/fpls.2022.829888)
Supplement: Supplementary file 1 [file Data_Sheet_1.zip › Suppl. Figures.xlsx]

## Sheet: Figure1A-F
The genes of three modules in our analysis. (turquoise color respresent the turquoise module, brown color respresent the brown module, blue color respresent the blue module ).
fromNode	toNode	weight		fromNode	toNode	weight		fromNode	toNode	weight
Potri.001G004600	Potri.014G000600	0.574045		Potri.013G082500	Potri.014G106400	0.728435		Potri.001G221000	Potri.003G031900	0.385061
Potri.001G004600	Potri.014G034400	0.675929		Potri.013G082500	Potri.010G166800	0.70188		Potri.001G221000	Potri.003G037100	0.434404
Potri.001G004600	Potri.017G073900	0.65403		Potri.013G082500	Potri.014G138200	0.688153		Potri.001G221000	Potri.003G043500	0.502929
Potri.001G004600	Potri.016G138100	0.647266		Potri.013G082500	Potri.009G146000	0.685666		Potri.001G221000	Potri.003G045300	0.326386
Potri.006G225100	Potri.009G014700	0.544542		Potri.013G082500	Potri.013G064700	0.683269		Potri.001G221000	Potri.003G048600	0.519335
Potri.006G116700	Potri.009G014700	0.5441		Potri.013G082500	Potri.008G172100	0.680892		Potri.001G221000	Potri.003G048700	0.468744
Potri.002G139900	Potri.019G090700	0.544095		Potri.013G082500	Potri.007G018500	0.679805		Potri.001G221000	Potri.001G326300	0.462054
Potri.001G004600	Potri.017G077600	0.544091		Potri.018G028900	Potri.018G066600	0.675814		Potri.001G221000	Potri.002G003300	0.502957
Potri.002G139900	Potri.015G005400	0.543957		Potri.005G156100	Potri.014G106400	0.665554		Potri.001G221000	Potri.003G141000	0.523077
Potri.006G153100	Potri.007G000600	0.543775		Potri.018G028900	Potri.017G138600	0.664805		Potri.001G234100	Potri.003G164400	0.423003
Potri.002G035800	Potri.002G139900	0.543758		Potri.018G028900	Potri.018G079700	0.660212		Potri.001G234100	Potri.003G164600	0.521059
Potri.002G035800	Potri.009G014700	0.543729		Potri.018G061800	Potri.018G079700	0.660059		Potri.001G234100	Potri.016G027600	0.512544
Potri.009G014700	Potri.014G135800	0.54367		Potri.018G061800	Potri.018G079700	0.660059		Potri.001G264400	Potri.011G059700	0.584194
Potri.001G374000	Potri.002G175000	0.543647		Potri.018G028900	Potri.014G179600	0.659573		Potri.001G264400	Potri.011G060000	0.448284
Potri.001G249400	Potri.006G116700	0.543609		Potri.013G082500	Potri.010G158100	0.656592		Potri.001G264400	Potri.011G071400	0.550949
Potri.006G265300	Potri.010G170700	0.543562		Potri.013G082500	Potri.013G146900	0.655813		Potri.001G264400	Potri.011G086700	0.582158
Potri.009G014700	Potri.015G043200	0.543551		Potri.004G014800	Potri.007G057800	0.590696		Potri.001G264400	Potri.011G088400	0.586615
Potri.001G249400	Potri.006G047100	0.543478		Potri.018G061800	Potri.018G066600	0.590586		Potri.001G264400	Potri.011G109300	0.361906
Potri.002G139900	Potri.009G014700	0.543307		Potri.018G061800	Potri.018G066600	0.590586		Potri.001G264400	Potri.011G116400	0.440424
Potri.009G014700	Potri.009G016900	0.54325		Potri.010G171100	Potri.017G138600	0.590523		Potri.001G264400	Potri.011G141200	0.393467
Potri.001G004600	Potri.014G166300	0.543175		Potri.018G028900	Potri.019G073900	0.59035		Potri.001G264400	Potri.011G149300	0.404117
Potri.001G113600	Potri.013G158400	0.543175		Potri.013G082500	Potri.008G004700	0.590105		Potri.001G264400	Potri.011G169000	0.296733
Potri.003G059300	Potri.009G014700	0.543096		Potri.006G248700	Potri.018G066600	0.589867		Potri.001G264400	Potri.012G002600	0.463484
Potri.006G153100	Potri.006G275300	0.543025		Potri.004G014800	Potri.010G109600	0.589719		Potri.001G264400	Potri.012G004600	0.5141
Potri.001G008800	Potri.001G281400	0.543009		Potri.018G028900	Potri.016G105400	0.589358		Potri.001G264400	Potri.012G041900	0.403859
Potri.003G129400	Potri.017G001200	0.203109		Potri.012G060400	Potri.010G029700	0.589162		Potri.001G264400	Potri.012G045900	0.404062
Potri.008G036300	Potri.009G032700	0.203101		Potri.002G214800	Potri.017G081000	0.589058		Potri.001G264400	Potri.012G047100	0.416923
Potri.001G102200	Potri.014G180600	0.2031		Potri.010G171100	Potri.009G135100	0.58844		Potri.001G268500	Potri.012G050500	0.443816
Potri.005G060800	Potri.009G033300	0.303099		Potri.018G061800	Potri.017G138600	0.587503		Potri.001G268500	Potri.012G051300	0.158805
Potri.002G062200	Potri.015G096300	0.303097		Potri.018G061800	Potri.017G138600	0.587503		Potri.001G268500	Potri.012G060400	0.128071
Potri.010G003800	Potri.013G134700	0.303095		Potri.012G060400	Potri.011G006100	0.587225		Potri.001G268500	Potri.012G074500	0.335278
Potri.004G111900	Potri.T131700	0.303092		Potri.004G014800	Potri.005G070600	0.586465		Potri.001G268500	Potri.014G106200	0.343677
Potri.001G113600	Potri.002G136400	0.303091		Potri.002G214800	Potri.002G220400	0.585984		Potri.001G268500	Potri.002G003300	0.403465
Potri.002G175000	Potri.004G184300	0.303089		Potri.005G087100	Potri.014G138200	0.585043		Potri.001G268500	Potri.002G013500	0.103358
Potri.009G132200	Potri.T125700	0.503088		Potri.013G082500	Potri.008G037800	0.584944		Potri.001G268500	Potri.002G016300	0.254949
Potri.001G319600	Potri.T149500	0.103088		Potri.005G127000	Potri.018G079700	0.584824		Potri.001G268500	Potri.002G026800	0.451337
Potri.013G153100	Potri.018G005600	0.103086		Potri.005G156100	Potri.014G148500	0.584689		Potri.001G268500	Potri.003G059300	0.30856
Potri.001G472800	Potri.004G203700	0.203085		Potri.012G060400	Potri.010G164100	0.584288		Potri.001G268500	Potri.003G031200	0.302481
Potri.002G260600	Potri.003G111500	0.203085		Potri.012G060400	Potri.008G152000	0.58334		Potri.001G268500	Potri.003G031900	0.366043
Potri.010G160100	Potri.013G107500	0.203075		Potri.005G087100	Potri.005G112900	0.583273		Potri.001G268500	Potri.003G037100	0.211694
Potri.001G004600	Potri.002G112100	0.20307		Potri.005G156100	Potri.018G079700	0.582679		Potri.001G268500	Potri.003G043500	0.485956
Potri.014G106900	Potri.017G122600	0.60307		Potri.005G087100	Potri.018G076600	0.582595		Potri.001G281400	Potri.003G045300	0.222694
Potri.001G028000	Potri.005G071900	0.20307		Potri.005G156100	Potri.009G140500	0.577025		Potri.001G281400	Potri.003G048600	0.260676
Potri.003G219900	Potri.008G155800	0.203069		Potri.010G171100	Potri.015G079700	0.575502		Potri.001G281400	Potri.003G048700	0.198105
Potri.002G136400	Potri.008G079300	0.203065		Potri.002G214800	Potri.005G142200	0.575251		Potri.001G281400	Potri.003G059300	0.221134
Potri.001G028000	Potri.008G119700	0.203065		Potri.005G127000	Potri.014G179600	0.574777		Potri.001G281400	Potri.003G060300	0.383956
Potri.007G057800	Potri.018G143400	0.203064		Potri.012G060400	Potri.014G138200	0.574262		Potri.001G281400	Potri.003G078800	0.165226
Potri.005G144900	Potri.010G109600	0.203064		Potri.005G087100	Potri.013G064700	0.573218		Potri.001G281400	Potri.003G091000	0.112793
Potri.002G037400	Potri.012G045900	0.20306		Potri.013G082500	Potri.014G020900	0.572854		Potri.001G281400	Potri.003G094100	0.163399
Potri.007G070900	Potri.009G105000	0.203059		Potri.005G156100	Potri.007G018500	0.572737		Potri.001G281400	Potri.019G118600	0.139475
Potri.001G118900	Potri.011G005000	0.203059		Potri.012G060400	Potri.017G138600	0.572685		Potri.001G281400	Potri.011G157000	0.129101
Potri.001G051900	Potri.008G116500	0.203058		Potri.018G061800	Potri.016G054700	0.572632		Potri.001G281400	Potri.005G118900	0.200199
Potri.001G332500	Potri.005G052100	0.203056		Potri.018G061800	Potri.016G054700	0.572632		Potri.001G281400	Potri.005G127000	0.157961
Potri.001G085100	Potri.010G179300	0.203056		Potri.010G171100	Potri.019G048600	0.571313		Potri.001G281400	Potri.005G128200	0.133579
Potri.005G217600	Potri.014G116000	0.20305		Potri.002G220400	Potri.015G039200	0.570868		Potri.001G281400	Potri.005G129700	0.133921
Potri.003G114000	Potri.006G100100	0.203048		Potri.005G127000	Potri.019G050600	0.5708		Potri.001G289300	Potri.003G031900	0.161383
Potri.011G035300	Potri.016G060300	0.603047		Potri.009G125300	Potri.010G029700	0.57059		Potri.001G289300	Potri.003G037100	0.300069
Potri.004G043900	Potri.010G160100	0.203045		Potri.013G082500	Potri.014G023400	0.570588		Potri.001G289300	Potri.003G043500	0.207864
Potri.009G118100	Potri.015G001600	0.203044		Potri.006G248700	Potri.007G018500	0.57036		Potri.001G289300	Potri.003G045300	0.451348
Potri.004G043900	Potri.T149500	0.203043		Potri.006G218400	Potri.010G029700	0.570347		Potri.001G289300	Potri.003G048600	0.390032
Potri.006G204200	Potri.009G053400	0.20304		Potri.018G028900	Potri.017G099000	0.570232		Potri.001G289300	Potri.003G048700	0.388641
Potri.003G094100	Potri.009G132200	0.203037		Potri.005G156100	Potri.019G087300	0.570152		Potri.001G289300	Potri.001G326300	0.197944
Potri.001G472800	Potri.008G211100	0.203035		Potri.018G028900	Potri.014G148500	0.569916		Potri.001G289300	Potri.002G003300	0.215044
Potri.001G155800	Potri.007G012000	0.203029		Potri.010G171100	Potri.009G146000	0.569824		Potri.001G289300	Potri.003G141000	0.154304
Potri.001G289300	Potri.009G014500	0.203029		Potri.010G171100	Potri.016G027600	0.569567		Potri.001G289300	Potri.003G164400	0.14493
Potri.009G157700	Potri.016G082300	0.203029		Potri.009G125300	Potri.018G066600	0.568546		Potri.001G289300	Potri.003G164600	0.348332
Potri.010G073100	Potri.015G001600	0.203028		Potri.005G235300	Potri.005G228200	0.568342		Potri.001G289300	Potri.016G027600	0.232535
Potri.001G268500	Potri.012G004600	0.203028		Potri.004G014800	Potri.008G115900	0.567495		Potri.001G289300	Potri.011G059700	0.171278
Potri.001G192600	Potri.001G318100	0.203027		Potri.004G014800	Potri.002G046400	0.56733		Potri.001G289300	Potri.011G060000	0.526478
Potri.008G110500	Potri.013G134700	0.203025		Potri.010G171100	Potri.008G037800	0.567274		Potri.001G289300	Potri.011G071400	0.229547
Potri.001G118900	Potri.002G209900	0.203021		Potri.005G235300	Potri.009G146000	0.567079		Potri.001G289300	Potri.016G064100	0.476575
Potri.003G060300	Potri.007G100900	0.20302		Potri.002G214800	Potri.005G026500	0.566634		Potri.001G289300	Potri.016G075700	0.358324
Potri.009G033300	Potri.012G050500	0.103018		Potri.012G060400	Potri.009G153800	0.566488		Potri.001G289300	Potri.016G082300	0.153896
Potri.005G076900	Potri.014G161000	0.103018		Potri.005G156100	Potri.006G150300	0.566104		Potri.001G289300	Potri.016G089300	0.205303
Potri.005G199600	Potri.016G094000	0.103016		Potri.002G220400	Potri.002G220400	0.565462		Potri.001G289300	Potri.016G094000	0.248133
Potri.001G472800	Potri.004G234200	0.103013		Potri.018G061800	Potri.019G087300	0.56541		Potri.001G289300	Potri.016G118800	0.148519
Potri.009G074200	Potri.018G140600	0.103011		Potri.018G061800	Potri.019G087300	0.56541		Potri.001G289300	Potri.016G138100	0.21193
Potri.001G247800	Potri.019G049700	0.103011		Potri.010G171100	Potri.009G004200	0.56534		Potri.001G289300	Potri.016G138400	0.327389
Potri.009G017600	Potri.009G118100	0.103008		Potri.012G060400	Potri.014G149400	0.565042		Potri.001G289300	Potri.016G138700	0.158976
Potri.010G054600	Potri.015G056900	0.103007		Potri.002G214800	Potri.007G092500	0.564935		Potri.001G289300	Potri.003G031900	0.217036
Potri.001G411300	Potri.010G188800	0.103007		Potri.006G248700	Potri.017G138600	0.564604		Potri.001G289300	Potri.003G037100	0.251188
Potri.009G038600	Potri.011G051400	0.103006		Potri.005G127000	Potri.015G079700	0.563908		Potri.001G289300	Potri.003G043500	0.106321
Potri.006G010100	Potri.013G089900	0.103005		Potri.010G171100	Potri.012G106000	0.563702		Potri.001G289300	Potri.003G045300	0.266779
Potri.002G248600	Potri.009G115800	0.103005		Potri.004G014800	Potri.015G039200	0.563434		Potri.001G289300	Potri.003G048600	0.17274
Potri.010G209400	Potri.018G138500	0.103003		Potri.005G235300	Potri.005G085700	0.562117		Potri.001G289300	Potri.003G048700	0.257351
Potri.001G044900	Potri.009G031200	0.103003		Potri.006G218400	Potri.018G079700	0.561984		Potri.001G289300	Potri.001G326300	0.254459
Potri.001G102200	Potri.019G041100	0.103		Potri.012G060400	Potri.010G167200	0.561409		Potri.001G289300	Potri.002G003300	0.277458
Potri.010G209400	Potri.010G248100	0.102997		Potri.009G125300	Potri.018G079700	0.560942		Potri.001G289300	Potri.003G141000	0.127916
Potri.013G153100	Potri.018G109400	0.102997		Potri.013G082500	Potri.008G202500	0.560891		Potri.001G289300	Potri.003G164400	0.228983
Potri.009G115800	Potri.014G120300	0.102997		Potri.012G060400	Potri.008G062300	0.560809		Potri.001G289300	Potri.003G164600	0.224457
Potri.005G060800	Potri.010G094100	0.102996		Potri.005G156100	Potri.006G086800	0.560758		Potri.001G297500	Potri.016G027600	0.233856
Potri.004G029200	Potri.016G062900	0.102994		Potri.010G171100	Potri.008G172100	0.560633		Potri.001G297500	Potri.011G059700	0.17436
Potri.003G223000	Potri.012G144600	0.50299		Potri.018G061800	Potri.014G023400	0.560141		Potri.001G297500	Potri.011G060000	0.14588
Potri.008G087200	Potri.015G076500	0.102989		Potri.018G061800	Potri.014G023400	0.560141		Potri.001G297500	Potri.011G071400	0.28031
Potri.003G171400	Potri.008G055900	0.102988		Potri.005G235300	Potri.013G064700	0.559574		Potri.001G297500	Potri.003G045300	0.16562
Potri.005G077600	Potri.006G112600	0.102988		Potri.013G082500	Potri.010G114000	0.559483		Potri.001G297500	Potri.003G048600	0.163326
Potri.008G210200	Potri.013G106900	0.102982		Potri.004G014800	Potri.008G221700	0.559		Potri.001G297500	Potri.003G048700	0.137349
Potri.010G099900	Potri.T149500	0.102981		Potri.006G218400	Potri.015G079700	0.530537		Potri.001G297500	Potri.003G060300	0.217932
Potri.001G364000	Potri.005G086700	0.102981		Potri.012G060400	Potri.010G088600	0.529757		Potri.001G297500	Potri.003G078800	0.168801
Potri.006G095000	Potri.014G060300	0.102974		Potri.002G214800	Potri.002G220400	0.529751		Potri.001G297500	Potri.003G091000	0.139999
Potri.001G206800	Potri.008G115900	0.102974		Potri.005G235300	Potri.005G127000	0.529731		Potri.001G297500	Potri.003G094100	0.1877
Potri.018G006300	Potri.018G140600	0.102973		Potri.006G248700	Potri.015G055400	0.529594		Potri.001G297500	Potri.019G118600	0.15716
Potri.003G212700	Potri.006G157600	0.102972		Potri.005G156100	Potri.009G146000	0.529349		Potri.001G297500	Potri.T093600	0.156469
Potri.001G326200	Potri.012G077000	0.102969		Potri.005G156100	Potri.008G004700	0.529257		Potri.001G297500	Potri.005G072500	0.261532
Potri.002G117400	Potri.017G126200	0.102969		Potri.002G214800	Potri.015G027600	0.529173		Potri.001G297500	Potri.005G077600	0.158447
Potri.005G129700	Potri.017G155000	0.102968		Potri.005G102200	Potri.005G228200	0.529132		Potri.001G297500	Potri.005G078500	0.263814
Potri.005G196700	Potri.015G001600	0.102962		Potri.005G235300	Potri.005G112900	0.528649		Potri.001G297500	Potri.005G086700	0.111883
Potri.002G244400	Potri.017G106300	0.10296		Potri.005G102200	Potri.004G006600	0.528634		Potri.001G297500	Potri.005G087100	0.165976
Potri.003G172500	Potri.015G144700	0.102959		Potri.005G156100	Potri.013G053100	0.528211		Potri.001G297500	Potri.005G102200	0.215793
Potri.015G001600	Potri.018G029400	0.102955		Potri.005G102200	Potri.004G155500	0.528012		Potri.001G297500	Potri.005G113400	0.2081
Potri.012G045900	Potri.014G041300	0.102951		Potri.018G028900	Potri.T093600	0.52796		Potri.001G297500	Potri.009G011700	0.288041
Potri.001G016200	Potri.002G112100	0.102947		Potri.006G218400	Potri.007G018500	0.527877		Potri.001G297500	Potri.009G014500	0.191404
Potri.009G070800	Potri.T030000	0.102946		Potri.006G218400	Potri.019G050600	0.527344		Potri.001G297500	Potri.009G016900	0.262759
Potri.001G293300	Potri.015G073300	0.102946		Potri.006G248700	Potri.005G165200	0.527314		Potri.001G297500	Potri.009G017600	0.14182
Potri.017G136600	Potri.T150600	0.102944		Potri.002G220400	Potri.007G051600	0.527117		Potri.001G297500	Potri.009G020500	0.280571
Potri.002G003000	Potri.007G101700	0.102942		Potri.010G171100	Potri.014G023400	0.527005		Potri.001G297500	Potri.009G024100	0.143156
Potri.007G100900	Potri.014G030500	0.10294		Potri.005G087100	Potri.018G079700	0.526993		Potri.001G297500	Potri.009G024600	0.283159
Potri.001G380100	Potri.014G091300	0.102939		Potri.005G235300	Potri.010G068900	0.526942		Potri.001G297500	Potri.009G025900	0.21171
Potri.006G113400	Potri.014G052300	0.502938		Potri.012G060400	Potri.010G113400	0.526798		Potri.001G297500	Potri.009G031200	0.28286
Potri.012G144600	Potri.017G047600	0.102937		Potri.005G235300	Potri.009G135100	0.526478		Potri.001G297500	Potri.009G032700	0.193245
Potri.002G209900	Potri.003G129400	0.102935		Potri.006G248700	Potri.008G172100	0.526368		Potri.001G297500	Potri.009G033300	0.24544
Potri.001G087200	Potri.007G100900	0.102932		Potri.018G061800	Potri.T156000	0.526342		Potri.001G297500	Potri.009G034700	0.28661
Potri.014G020500	Potri.017G047600	0.102932		Potri.018G061800	Potri.T156000	0.526342		Potri.001G297500	Potri.009G041700	0.217259
Potri.013G106900	Potri.015G132700	0.102929		Potri.018G061800	Potri.013G053100	0.526137		Potri.001G297500	Potri.009G052000	0.131273
Potri.001G124200	Potri.014G086200	0.102929		Potri.018G061800	Potri.013G053100	0.526137		Potri.001G297500	Potri.009G053400	0.2369
Potri.002G206200	Potri.009G037300	0.102929		Potri.005G235300	Potri.009G153800	0.526026		Potri.001G297500	Potri.009G070400	0.132622
Potri.003G037100	Potri.004G065900	0.102927		Potri.002G214800	Potri.017G088600	0.525951		Potri.001G297500	Potri.009G070800	0.289761
Potri.005G129700	Potri.018G050900	0.102925		Potri.002G214800	Potri.006G130600	0.525737		Potri.001G297500	Potri.009G080000	0.249591
Potri.005G171700	Potri.012G078500	0.102925		Potri.005G087100	Potri.005G100400	0.525581		Potri.001G297500	Potri.009G081500	0.222828
Potri.002G223600	Potri.013G153100	0.102917		Potri.005G102200	Potri.007G018500	0.52552		Potri.001G297500	Potri.009G085600	0.221686
Potri.001G173700	Potri.010G037500	0.102914		Potri.005G235300	Potri.010G164100	0.524488		Potri.001G297500	Potri.009G090800	0.185035
Potri.001G293300	Potri.008G164400	0.102914		Potri.010G171100	Potri.014G020900	0.524448		Potri.001G297500	Potri.005G010800	0.252978
Potri.002G136200	Potri.010G104200	0.102912		Potri.005G102200	Potri.017G138600	0.524181		Potri.001G298400	Potri.005G102200	0.192687
Potri.004G066700	Potri.006G175700	0.102911		Potri.002G220400	Potri.006G116900	0.523391		Potri.001G298400	Potri.005G113400	0.248955
Potri.001G032900	Potri.015G068600	0.102907		Potri.005G156100	Potri.009G033900	0.523333		Potri.001G298400	Potri.005G115900	0.205888
Potri.013G001000	Potri.014G066400	0.102907		Potri.006G248700	Potri.016G027600	0.523219		Potri.001G298400	Potri.005G118900	0.115985
Potri.005G026500	Potri.015G087800	0.102903		Potri.005G235300	Potri.005G084200	0.523143		Potri.001G298400	Potri.005G127000	0.181232
Potri.006G247000	Potri.008G036300	0.102898		Potri.012G060400	Potri.016G105400	0.52282		Potri.001G298400	Potri.005G128200	0.143463
Potri.003G207200	Potri.004G005400	0.102895		Potri.005G102200	Potri.015G079700	0.522634		Potri.001G298400	Potri.005G129700	0.115137
Potri.011G098800	Potri.015G048200	0.102894		Potri.012G060400	Potri.014G020900	0.522158		Potri.001G298400	Potri.005G135900	0.150241
Potri.001G310900	Potri.012G144600	0.102893		Potri.006G248700	Potri.014G148500	0.521491		Potri.001G298400	Potri.003G031900	0.324457
Potri.018G005600	Potri.T071000	0.102893		Potri.005G235300	Potri.012G071500	0.521461		Potri.001G298400	Potri.003G037100	0.155243
Potri.010G099900	Potri.018G027200	0.102887		Potri.005G087100	Potri.009G140500	0.521425		Potri.001G298400	Potri.003G043500	0.181295
Potri.008G059200	Potri.009G149700	0.402885		Potri.006G248700	Potri.012G106000	0.521292		Potri.001G298400	Potri.003G045300	0.178072
Potri.013G089900	Potri.015G073300	0.402884		Potri.005G235300	Potri.005G165200	0.520916		Potri.001G298400	Potri.003G048600	0.267243
Potri.010G075000	Potri.T060100	0.402882		Potri.006G218400	Potri.014G019200	0.419462		Potri.001G298400	Potri.003G048700	0.209598
Potri.001G332500	Potri.002G136400	0.402882		Potri.013G082500	Potri.009G029500	0.419419		Potri.001G298400	Potri.001G326300	0.284183
Potri.016G008100	Potri.T060100	0.402881		Potri.006G248700	Potri.010G079300	0.419007		Potri.001G298400	Potri.002G003300	0.207127
Potri.006G007100	Potri.018G113600	0.402879		Potri.004G088000	Potri.015G079700	0.418813		Potri.001G298400	Potri.003G141000	0.218698
Potri.008G221700	Potri.015G039000	0.402876		Potri.013G082500	Potri.008G062300	0.418687		Potri.001G298400	Potri.003G164400	0.282417
Potri.013G048100	Potri.T149500	0.402874		Potri.004G088000	Potri.005G085700	0.418313		Potri.001G298400	Potri.003G164600	0.207186
Potri.011G071400	Potri.014G189400	0.402872		Potri.018G061800	Potri.018G051300	0.418143		Potri.001G298400	Potri.016G027600	0.158114
Potri.005G177700	Potri.010G126700	0.402871		Potri.018G061800	Potri.018G051300	0.418143		Potri.001G298400	Potri.011G059700	0.125311
Potri.001G055300	Potri.005G063400	0.402869		Potri.005G127000	Potri.014G019200	0.418081		Potri.001G298400	Potri.011G060000	0.264593
Potri.003G014000	Potri.003G164400	0.402864		Potri.010G171100	Potri.012G102400	0.418071		Potri.001G298400	Potri.011G071400	0.18275
Potri.001G354600	Potri.018G029400	0.402862		Potri.010G171100	Potri.014G019200	0.418019		Potri.001G304100	Potri.019G118600	0.17731
Potri.005G214600	Potri.008G116500	0.402859		Potri.004G088000	Potri.014G179600	0.418005		Potri.001G304100	Potri.T093600	0.115185
Potri.005G182000	Potri.016G118800	0.402854		Potri.009G125300	Potri.014G138200	0.417667		Potri.001G304100	Potri.005G072500	0.24737
Potri.014G103500	Potri.018G027200	0.402854		Potri.006G248700	Potri.014G145100	0.417571		Potri.001G304100	Potri.005G077600	0.183673
Potri.002G260600	Potri.014G030500	0.402854		Potri.005G085700	Potri.008G037800	0.417548		Potri.001G304100	Potri.005G078500	0.22469
Potri.006G155700	Potri.014G189400	0.402854		Potri.012G060400	Potri.015G031400	0.417528		Potri.001G304100	Potri.005G086700	0.275715
Potri.006G116900	Potri.013G001000	0.40285		Potri.005G235300	Potri.006G065500	0.417498		Potri.001G304100	Potri.005G087100	0.180309
Potri.001G055300	Potri.001G102200	0.402844		Potri.005G087100	Potri.005G165200	0.417231		Potri.001G304100	Potri.005G102200	0.230164
Potri.014G036600	Potri.017G084600	0.402843		Potri.005G156100	Potri.005G107300	0.416966		Potri.001G304100	Potri.003G031900	0.287723
Potri.003G121900	Potri.009G037300	0.402843		Potri.018G061800	Potri.013G074500	0.41687		Potri.001G304100	Potri.003G037100	0.143373
Potri.009G017600	Potri.017G114000	0.402842		Potri.018G061800	Potri.013G074500	0.41687		Potri.001G304100	Potri.003G043500	0.104614
Potri.001G394300	Potri.015G144700	0.50284		Potri.010G171100	Potri.017G099000	0.416839		Potri.001G304100	Potri.003G045300	0.240096
Potri.007G136100	Potri.010G035100	0.10284		Potri.008G037800	Potri.012G106000	0.416745		Potri.001G304100	Potri.003G048600	0.289786
Potri.014G180600	Potri.015G046700	0.102837		Potri.004G088000	Potri.009G004200	0.41672		Potri.001G304100	Potri.003G048700	0.192044
Potri.004G058300	Potri.019G029600	0.102835		Potri.006G248700	Potri.018G074200	0.406738		Potri.001G304100	Potri.001G326300	0.201095
Potri.002G013500	Potri.010G209400	0.102834		Potri.013G082500	Potri.010G088600	0.406559		Potri.001G304100	Potri.002G003300	0.142091
Potri.004G140600	Potri.015G107600	0.502834		Potri.005G156100	Potri.014G145100	0.406508		Potri.001G304100	Potri.003G141000	0.250004
Potri.004G234200	Potri.012G041900	0.102831		Potri.005G235300	Potri.013G080400	0.406194		Potri.001G304100	Potri.003G164400	0.120044
Potri.001G118900	Potri.001G360100	0.102831		Potri.012G060400	Potri.014G124500	0.406133		Potri.001G310900	Potri.003G164600	0.212805
Potri.005G127300	Potri.005G173800	0.10283		Potri.018G061800	Potri.019G073900	0.406101		Potri.001G310900	Potri.016G027600	0.212128
Potri.004G067800	Potri.005G225000	0.102828		Potri.018G061800	Potri.019G073900	0.406101		Potri.001G310900	Potri.011G059700	0.120077
Potri.004G079700	Potri.018G058200	0.102826		Potri.005G156100	Potri.014G116800	0.405961		Potri.001G310900	Potri.011G060000	0.105565
Potri.001G263400	Potri.004G140600	0.102825		Potri.010G171100	Potri.012G130900	0.405909		Potri.001G310900	Potri.011G071400	0.257329
Potri.009G038600	Potri.015G107600	0.102825		Potri.013G064700	Potri.018G079700	0.405673		Potri.001G310900	Potri.005G115900	0.103786
Potri.002G245900	Potri.014G001500	0.102823		Potri.005G102200	Potri.005G100400	0.405551		Potri.001G310900	Potri.005G118900	0.247799
Potri.001G025400	Potri.006G165900	0.102822		Potri.006G218400	Potri.018G009300	0.40555		Potri.001G310900	Potri.005G127000	0.172708
Potri.010G216600	Potri.014G020500	0.102822		Potri.006G248700	Potri.012G035800	0.4055		Potri.001G310900	Potri.005G128200	0.190491
Potri.009G014500	Potri.012G078500	0.10282		Potri.001G004600	Potri.003G223000	0.405473		Potri.001G310900	Potri.005G129700	0.156885
Potri.001G158000	Potri.019G077600	0.102819		Potri.009G146000	Potri.018G079700	0.405464		Potri.001G310900	Potri.005G135900	0.147704
Potri.001G472800	Potri.013G134700	0.102818		Potri.009G146000	Potri.018G079700	0.405464		Potri.001G310900	Potri.005G145900	0.149177
Potri.001G105200	Potri.010G209400	0.102817		Potri.002G214800	Potri.005G156100	0.405371		Potri.001G310900	Potri.006G001500	0.286683
Potri.004G161700	Potri.T131700	0.102813		Potri.005G102200	Potri.013G069600	0.405273		Potri.001G310900	Potri.006G010100	0.197872
Potri.009G016900	Potri.013G153100	0.102811		Potri.010G171100	Potri.011G158500	0.405257		Potri.001G310900	Potri.006G032800	0.207408
Potri.009G106900	Potri.014G001500	0.102809		Potri.005G156100	Potri.010G113400	0.405215		Potri.001G310900	Potri.006G039000	0.201025
Potri.014G134900	Potri.015G076200	0.102805		Potri.006G248700	Potri.016G136000	0.405199		Potri.001G310900	Potri.006G041200	0.239792
Potri.001G105200	Potri.014G037200	0.102801		Potri.018G061800	Potri.018G031100	0.405165		Potri.001G310900	Potri.006G043800	0.154528
Potri.010G209400	Potri.014G052300	0.502796		Potri.018G061800	Potri.018G031100	0.405165		Potri.001G310900	Potri.006G069100	0.249072
Potri.014G002600	Potri.015G005400	0.102796		Potri.010G029700	Potri.013G146900	0.405146		Potri.001G373200	Potri.002G156500	0.101841
Potri.009G025900	Potri.014G180600	0.102795		Potri.010G029700	Potri.013G146900	0.405146		Potri.001G378000	Potri.002G159300	0.149859
Potri.010G151500	Potri.T028900	0.102795		Potri.010G171100	Potri.010G175200	0.405084		Potri.001G380100	Potri.005G077600	0.293973
Potri.007G012000	Potri.T124200	0.102794		Potri.006G218400	Potri.012G102400	0.405043		Potri.001G382100	Potri.005G078500	0.10803
Potri.001G466500	Potri.016G062900	0.102793		Potri.005G156100	Potri.T156000	0.405031		Potri.001G386100	Potri.005G086700	0.188189
Potri.005G127300	Potri.015G096300	0.102792		Potri.006G248700	Potri.005G214000	0.404981		Potri.001G399500	Potri.005G087100	0.29226
Potri.004G141800	Potri.T149500	0.102792		Potri.004G088000	Potri.018G066600	0.404903		Potri.001G399900	Potri.005G102200	0.278191
Potri.007G136100	Potri.016G005500	0.102791		Potri.005G102200	Potri.008G004700	0.4049		Potri.001G411300	Potri.005G113400	0.312394
Potri.014G018200	Potri.015G005400	0.10279		Potri.008G037800	Potri.010G158100	0.404783		Potri.001G416200	Potri.005G115900	0.194759
Potri.001G318100	Potri.004G184300	0.102789		Potri.013G146900	Potri.018G079700	0.404775		Potri.001G449000	Potri.005G118900	0.249029
Potri.001G281400	Potri.009G037300	0.102789		Potri.008G037800	Potri.015G055400	0.404616		Potri.001G466500	Potri.005G127000	0.191942
Potri.001G085100	Potri.013G053200	0.102788		Potri.006G248700	Potri.006G220500	0.40451		Potri.001G472600	Potri.005G128200	0.267219
Potri.002G112100	Potri.003G212700	0.102786		Potri.005G102200	Potri.006G150300	0.404492		Potri.001G472800	Potri.005G129700	0.246206
Potri.001G318100	Potri.013G089900	0.102783		Potri.008G037800	Potri.018G066600	0.404491		Potri.002G003000	Potri.005G135900	0.161747
Potri.002G016300	Potri.005G223800	0.102781		Potri.010G171100	Potri.018G086500	0.404446		Potri.002G003300	Potri.005G145900	0.200519
Potri.004G104800	Potri.015G076200	0.10278		Potri.005G087100	Potri.T156000	0.4044		Potri.002G013500	Potri.002G003300	0.262288
Potri.006G281100	Potri.007G091900	0.102779		Potri.005G235300	Potri.009G114800	0.404296		Potri.002G016300	Potri.002G013500	0.186592
Potri.006G113400	Potri.012G045800	0.102779		Potri.006G218400	Potri.017G130700	0.404218		Potri.002G026800	Potri.002G016300	0.353728
Potri.005G118900	Potri.008G055900	0.102771		Potri.001G004600	Potri.001G356300	0.404193		Potri.002G027100	Potri.002G026800	0.17291
Potri.016G009600	Potri.018G006300	0.102762		Potri.005G102200	Potri.016G027600	0.403987		Potri.002G031500	Potri.003G059300	0.35575
Potri.006G175500	Potri.008G160800	0.10276		Potri.010G171100	Potri.011G057600	0.40398		Potri.002G033400	Potri.003G031200	0.162538
Potri.005G129700	Potri.005G229100	0.102759		Potri.006G086800	Potri.008G037800	0.403758		Potri.002G057800	Potri.003G037100	0.16554
Potri.002G113800	Potri.004G079700	0.102759		Potri.005G127000	Potri.010G079300	0.403744		Potri.002G067400	Potri.003G043500	0.130683
Potri.002G239400	Potri.005G127300	0.102759		Potri.013G082500	Potri.009G039200	0.403632		Potri.002G077200	Potri.003G031900	0.23949
Potri.003G094100	Potri.003G129400	0.102758		Potri.005G127000	Potri.013G047600	0.403535		Potri.002G082100	Potri.003G037100	0.143679
Potri.011G004800	Potri.013G061200	0.102755		Potri.006G218400	Potri.014G149400	0.403463		Potri.002G083100	Potri.003G043500	0.155653
Potri.003G019700	Potri.008G054000	0.102754		Potri.004G088000	Potri.015G055400	0.403274		Potri.002G085900	Potri.003G045300	0.32365
Potri.007G080000	Potri.008G087200	0.502753		Potri.001G004600	Potri.002G194000	0.403104		Potri.002G087200	Potri.003G048600	0.172901
Potri.011G141200	Potri.013G107500	0.502752		Potri.006G218400	Potri.010G195700	0.403077		Potri.003G023900	Potri.003G048700	0.101993
Potri.001G044900	Potri.015G096300	0.50275		Potri.010G171100	Potri.009G039200	0.403069		Potri.003G023900	Potri.001G326300	0.340003
Potri.002G223600	Potri.T060100	0.502749		Potri.014G148500	Potri.018G076600	0.403067		Potri.003G023900	Potri.002G003300	0.363345
Potri.011G035300	Potri.T058900	0.502749		Potri.006G248700	Potri.010G092400	0.402863		Potri.003G023900	Potri.003G141000	0.355642
Potri.004G029400	Potri.004G140600	0.502748		Potri.005G102200	Potri.010G166800	0.402544		Potri.003G023900	Potri.003G164400	0.378294
Potri.001G105200	Potri.001G411300	0.502746		Potri.006G218400	Potri.018G031100	0.402472		Potri.003G023900	Potri.003G164600	0.303627
Potri.005G072200	Potri.008G072700	0.502745		Potri.010G171100	Potri.013G080400	0.402373		Potri.003G023900	Potri.016G027600	0.256055
Potri.005G071900	Potri.007G091900	0.502742		Potri.006G218400	Potri.013G014300	0.402304		Potri.003G023900	Potri.011G059700	0.305076
Potri.011G004700	Potri.011G005000	0.502742		Potri.004G014800	Potri.004G207500	0.402281		Potri.003G023900	Potri.011G060000	0.348936
Potri.008G195900	Potri.017G132300	0.502735		Potri.013G082500	Potri.011G057600	0.40218		Potri.003G023900	Potri.011G071400	0.319289
Potri.008G094600	Potri.013G153100	0.502734		Potri.004G014800	Potri.012G051500	0.402098		Potri.003G023900	Potri.003G141000	0.261337
Potri.001G206800	Potri.009G132500	0.502733		Potri.003G052400	Potri.008G037800	0.40183		Potri.003G030500	Potri.003G164400	0.178744
Potri.001G318100	Potri.017G073700	0.502732		Potri.012G060400	Potri.018G142700	0.40183		Potri.003G031000	Potri.003G164600	0.263991
Potri.005G135900	Potri.010G209400	0.502729		Potri.005G156100	Potri.009G114800	0.401711		Potri.003G031200	Potri.016G027600	0.262457
Potri.006G281100	Potri.017G084600	0.502727		Potri.005G156100	Potri.011G006100	0.401661		Potri.003G031900	Potri.011G059700	0.274192
Potri.001G155800	Potri.006G178700	0.502725		Potri.012G060400	Potri.008G133500	0.401595		Potri.003G043500	Potri.011G060000	0.153518
Potri.009G149700	Potri.011G169000	0.502725		Potri.013G146900	Potri.014G179600	0.401417		Potri.003G045300	Potri.011G071400	0.157961
Potri.011G059700	Potri.T131700	0.502725		Potri.006G088000	Potri.008G037800	0.401344		Potri.003G048600	Potri.011G086700	0.166854
Potri.004G067800	Potri.004G235900	0.502722		Potri.010G171100	Potri.016G080400	0.401092		Potri.003G048700	Potri.011G088400	0.157437
Potri.001G326300	Potri.008G210200	0.502718		Potri.005G102200	Potri.014G148500	0.400882		Potri.003G059300	Potri.011G109300	0.173357
Potri.005G113400	Potri.014G036600	0.502714		Potri.004G155500	Potri.008G037800	0.400876		Potri.003G060300	Potri.011G116400	0.330252
Potri.012G138300	Potri.T149500	0.50271		Potri.006G218400	Potri.018G142700	0.400815		Potri.003G078800	Potri.011G141200	0.363307
Potri.002G016300	Potri.009G034700	0.502709		Potri.003G184400	Potri.018G079700	0.400735		Potri.003G091000	Potri.011G149300	0.146693
Potri.008G055900	Potri.010G099900	0.502705		Potri.004G082100	Potri.004G088000	0.400722		Potri.003G094100	Potri.011G169000	0.217024
Potri.006G204200	Potri.018G000800	0.502704		Potri.004G082100	Potri.008G037800	0.400716		Potri.003G100500	Potri.012G002600	0.302574
Potri.008G039600	Potri.009G034700	0.502703		Potri.005G102200	Potri.019G087300	0.400691		Potri.003G109300	Potri.012G004600	0.238349
Potri.014G020500	Potri.015G137200	0.502703		Potri.006G248700	Potri.013G082800	0.400484		Potri.003G110100	Potri.012G041900	0.140326
Potri.001G360100	Potri.004G184300	0.1027		Potri.004G088000	Potri.006G088000	0.400479		Potri.003G110600	Potri.012G045900	0.162317
Potri.001G241700	Potri.005G128200	0.102695		Potri.005G127000	Potri.018G009300	0.400398		Potri.003G111500	Potri.012G047100	0.107912
Potri.001G374000	Potri.011G035300	0.102691		Potri.004G088000	Potri.004G155500	0.400321		Potri.003G114000	Potri.012G050500	0.345491
Potri.002G098000	Potri.014G189400	0.102689		Potri.010G029700	Potri.004G155500	0.400306		Potri.003G116400	Potri.012G051300	0.138118
Potri.009G034700	Potri.018G076700	0.102688		Potri.010G029700	Potri.004G155500	0.400306		Potri.003G121900	Potri.012G060400	0.200774
Potri.007G009100	Potri.017G073700	0.102683		Potri.004G088000	Potri.004G155500	0.40026		Potri.003G166400	Potri.012G074500	0.316289
Potri.003G164600	Potri.006G175700	0.102678		Potri.014G106400	Potri.004G155500	0.400135		Potri.003G168900	Potri.014G106200	0.293347
Potri.003G183500	Potri.009G115800	0.102678		Potri.005G228200	Potri.004G155500	0.400046		Potri.003G171100	Potri.002G003300	0.235309
Potri.003G172500	Potri.009G003100	0.502673		Potri.008G037800	Potri.004G155500	0.399922		Potri.003G171400	Potri.002G013500	0.143449
Potri.003G109300	Potri.006G165900	0.502672		Potri.004G088000	Potri.004G155500	0.399799		Potri.003G172500	Potri.002G016300	0.167077
Potri.005G196700	Potri.017G073700	0.502669		Potri.005G235300	Potri.004G155500	0.399558		Potri.003G175800	Potri.002G026800	0.333871
Potri.001G016800	Potri.013G068700	0.502665		Potri.005G102200	Potri.004G155500	0.399507		Potri.003G178400	Potri.003G059300	0.187223
Potri.016G138400	Potri.T149500	0.502663		Potri.004G088000	Potri.004G155500	0.399417		Potri.003G179100	Potri.003G031200	0.20169
Potri.001G289300	Potri.019G128100	0.50266		Potri.009G004200	Potri.004G155500	0.399379		Potri.003G183500	Potri.003G031900	0.213482
Potri.008G116500	Potri.T030000	0.502659		Potri.009G004200	Potri.004G155500	0.399379		Potri.003G193800	Potri.003G037100	0.339385
Potri.T147900	Potri.T149500	0.502658		Potri.012G060400	Potri.010G166800	0.399165		Potri.003G201200	Potri.003G043500	0.374092
Potri.014G141000	Potri.015G132700	0.502657		Potri.007G018500	Potri.018G079700	0.399128		Potri.003G207200	Potri.003G031900	0.255758
Potri.001G011900	Potri.013G153100	0.502656		Potri.009G125300	Potri.013G064700	0.399127		Potri.003G207200	Potri.003G037100	0.29857
Potri.003G059300	Potri.019G092000	0.502656		Potri.006G248700	Potri.013G080400	0.39907		Potri.003G212700	Potri.003G043500	0.24285
Potri.003G060300	Potri.008G126100	0.502647		Potri.005G102200	Potri.009G073500	0.398997		Potri.003G212700	Potri.003G045300	0.105784
Potri.010G026000	Potri.018G027200	0.502646		Potri.009G004200	Potri.010G029700	0.398922		Potri.003G219900	Potri.003G048600	0.347848
Potri.001G399900	Potri.018G023600	0.502645		Potri.009G004200	Potri.010G029700	0.398922		Potri.004G001200	Potri.003G048700	0.140159
Potri.009G024600	Potri.T149500	0.502645		Potri.001G004600	Potri.001G221000	0.39886		Potri.004G001200	Potri.001G326300	0.308496
Potri.001G380100	Potri.014G162600	0.502636		Potri.012G106000	Potri.018G079700	0.398829		Potri.004G004200	Potri.002G003300	0.13453
Potri.001G025400	Potri.013G029600	0.502635		Potri.012G106000	Potri.018G079700	0.398829		Potri.004G004200	Potri.003G141000	0.228555
Potri.006G175700	Potri.014G034400	0.502633		Potri.006G248700	Potri.015G071500	0.398588		Potri.004G005400	Potri.003G164400	0.301406
Potri.019G092000	Potri.T116600	0.502633		Potri.006G248700	Potri.015G031400	0.398586		Potri.004G029200	Potri.003G164600	0.198654
Potri.001G356200	Potri.009G024600	0.502631		Potri.007G018500	Potri.010G029700	0.398578		Potri.004G029400	Potri.016G027600	0.158263
Potri.001G268500	Potri.008G059200	0.502631		Potri.003G052400	Potri.004G088000	0.398407		Potri.004G036600	Potri.011G059700	0.134773
Potri.010G066200	Potri.013G061200	0.502629		Potri.005G112900	Potri.009G146000	0.398399		Potri.004G042200	Potri.011G060000	0.14754
Potri.015G107600	Potri.018G023600	0.502627		Potri.005G102200	Potri.008G172100	0.398288		Potri.004G042200	Potri.011G071400	0.202515
Potri.004G076200	Potri.009G025900	0.502625		Potri.004G088000	Potri.012G102400	0.398258		Potri.004G043900	Potri.005G145900	0.15093
Potri.003G134200	Potri.008G115200	0.502623		Potri.012G060400	Potri.013G080400	0.398225		Potri.004G043900	Potri.016G001100	0.381628
Potri.004G079700	Potri.005G072200	0.502623		Potri.005G087100	Potri.004G155500	0.398042		Potri.004G045300	Potri.016G004200	0.143119
Potri.001G155200	Potri.019G092000	0.502623		Potri.004G155500	Potri.019G050600	0.39804		Potri.004G058300	Potri.016G005500	0.312676
Potri.004G029200	Potri.016G009600	0.502619		Potri.006G218400	Potri.010G167200	0.397783		Potri.004G062700	Potri.003G043500	0.165412
Potri.004G045300	Potri.019G116300	0.502612		Potri.004G222000	Potri.018G079700	0.397712		Potri.004G065900	Potri.016G006500	0.214733
Potri.008G042700	Potri.014G106900	0.502606		Potri.001G004600	Potri.002G149200	0.397665		Potri.004G065900	Potri.016G008100	0.168115
Potri.001G155800	Potri.018G027200	0.502604		Potri.005G102200	Potri.017G099000	0.397571		Potri.004G066700	Potri.016G009600	0.233971
Potri.014G020500	Potri.016G138400	0.502604		Potri.006G248700	Potri.018G009300	0.397528		Potri.004G067700	Potri.016G009700	0.271634
Potri.009G003100	Potri.018G029400	0.502602		Potri.005G235300	Potri.005G102800	0.39729		Potri.004G067700	Potri.016G025300	0.149112
Potri.001G118000	Potri.006G204200	0.502598		Potri.005G127000	Potri.009G029500	0.397226		Potri.004G067800	Potri.016G032400	0.164005
Potri.003G037100	Potri.006G135600	0.102594		Potri.013G146900	Potri.018G066600	0.397157		Potri.004G075700	Potri.016G051700	0.170314
Potri.003G201200	Potri.010G209400	0.10259		Potri.004G222000	Potri.010G029700	0.396929		Potri.004G075700	Potri.016G054900	0.357479
Potri.009G157700	Potri.T150600	0.302585		Potri.009G004200	Potri.018G066600	0.396834		Potri.004G076200	Potri.016G062900	0.251158
Potri.006G083400	Potri.T060100	0.302583		Potri.009G004200	Potri.018G066600	0.396834		Potri.004G079700	Potri.016G064100	0.123861
Potri.001G190100	Potri.003G171100	0.302581		Potri.005G156100	Potri.008G027600	0.396707		Potri.004G101800	Potri.016G075700	0.10987
Potri.005G210600	Potri.010G209400	0.70258		Potri.004G006600	Potri.008G172100	0.396467		Potri.004G101800	Potri.016G082300	0.343393
Potri.008G180600	Potri.010G209400	0.30258		Potri.005G087100	Potri.005G078700	0.396341		Potri.004G111900	Potri.016G089300	0.184567
Potri.008G054000	Potri.014G086200	0.302578		Potri.002G214800	Potri.014G148500	0.396338		Potri.004G121900	Potri.016G094000	0.13383
Potri.001G032900	Potri.008G026900	0.302576		Potri.010G029700	Potri.010G158100	0.396293		Potri.004G141800	Potri.016G118800	0.16165
Potri.006G083400	Potri.013G061200	0.302573		Potri.010G029700	Potri.010G158100	0.396293		Potri.004G161700	Potri.016G138100	0.168493
Potri.001G289300	Potri.014G089300	0.302571		Potri.004G088000	Potri.010G029700	0.396196		Potri.004G161800	Potri.016G138400	0.385093
Potri.009G090800	Potri.013G134700	0.302571		Potri.007G018500	Potri.014G179600	0.396169		Potri.004G174400	Potri.016G138700	0.317582
Potri.001G383300	Potri.004G004200	0.302566		Potri.004G088000	Potri.014G023400	0.396086		Potri.004G177500	Potri.012G045800	0.425073
Potri.010G054600	Potri.015G039500	0.30256		Potri.006G086800	Potri.018G079700	0.395932		Potri.004G182800	Potri.005G118900	0.310338
Potri.007G012000	Potri.009G070800	0.302559		Potri.002G214800	Potri.008G172100	0.395874		Potri.004G184300	Potri.002G026800	0.359822
Potri.014G042700	Potri.014G189400	0.302559		Potri.005G087100	Potri.015G121300	0.395839		Potri.004G197400	Potri.005G060800	0.141209
Potri.001G249400	Potri.001G382100	0.302558		Potri.005G156100	Potri.015G071500	0.395791		Potri.004G203500	Potri.005G062800	0.476253
Potri.006G265700	Potri.011G098800	0.302553		Potri.005G102200	Potri.018G076600	0.395692		Potri.004G203700	Potri.005G063400	0.273197
Potri.009G014500	Potri.012G114400	0.302552		Potri.005G102200	Potri.005G112900	0.395525		Potri.004G206000	Potri.003G031900	0.252554
Potri.001G247800	Potri.008G039600	0.302542		Potri.009G125300	Potri.008G084800	0.39547		Potri.004G206900	Potri.003G037100	0.386799
Potri.010G209400	Potri.T124200	0.102536		Potri.004G222000	Potri.014G179600	0.395276		Potri.004G214300	Potri.003G043500	0.314549
Potri.008G202400	Potri.010G157900	0.102536		Potri.005G087100	Potri.006G088000	0.39525		Potri.004G234200	Potri.003G045300	0.418241
Potri.004G042200	Potri.012G078500	0.10253		Potri.004G006600	Potri.019G087300	0.395147		Potri.004G235200	Potri.003G048600	0.428954
Potri.009G060600	Potri.010G104200	0.502529		Potri.005G096100	Potri.005G142200	0.395118		Potri.004G235900	Potri.003G048700	0.443479
Potri.001G028300	Potri.009G017600	0.102529		Potri.012G060400	Potri.011G101600	0.395047		Potri.004G236600	Potri.001G326300	0.409662
Potri.004G067700	Potri.014G001500	0.102528		Potri.005G102200	Potri.014G171600	0.394918		Potri.005G010800	Potri.002G003300	0.449987
Potri.005G250900	Potri.013G089900	0.102526		Potri.005G156100	Potri.010G164100	0.394908		Potri.005G102200	Potri.003G141000	0.355382
Potri.006G116900	Potri.013G120600	0.102525		Potri.003G055800	Potri.004G088000	0.394841		Potri.005G112900	Potri.003G164400	0.459325
Potri.001G263400	Potri.005G179300	0.102524		Potri.005G085700	Potri.018G066600	0.394787		Potri.005G113400	Potri.003G164600	0.396699
Potri.002G260600	Potri.006G175700	0.102524		Potri.004G088000	Potri.018G066600	0.394699		Potri.005G113400	Potri.016G027600	0.136904
Potri.002G136400	Potri.003G223000	0.502518		Potri.008G037800	Potri.018G066600	0.39457		Potri.005G115900	Potri.011G059700	0.42812
Potri.001G261700	Potri.010G104200	0.102517		Potri.012G106000	Potri.018G066600	0.394391		Potri.005G115900	Potri.011G060000	0.404285
Potri.003G219900	Potri.008G120900	0.102514		Potri.012G106000	Potri.018G066600	0.394391		Potri.005G118900	Potri.011G071400	0.453139
Potri.004G140600	Potri.015G132700	0.502514		Potri.005G112900	Potri.018G066600	0.394282		Potri.005G118900	Potri.003G048600	0.449606
Potri.001G072600	Potri.019G092000	0.102513		Potri.005G102200	Potri.018G066600	0.394252		Potri.005G127000	Potri.005G199600	0.408979
Potri.014G106000	Potri.017G097200	0.102512		Potri.004G088000	Potri.018G066600	0.394249		Potri.005G127000	Potri.003G048700	0.44784
Potri.006G113900	Potri.010G125400	0.10251		Potri.004G155500	Potri.018G066600	0.394024		Potri.005G128200	Potri.005G206500	0.234891
Potri.013G068700	Potri.014G002600	0.102508		Potri.005G127000	Potri.018G066600	0.393813		Potri.005G128200	Potri.003G059300	0.373093
Potri.005G129700	Potri.015G032500	0.102506		Potri.003G055800	Potri.018G066600	0.393782		Potri.005G129700	Potri.009G124000	0.398248
Potri.005G128200	Potri.017G084600	0.102506		Potri.001G004600	Potri.018G066600	0.393535		Potri.005G135900	Potri.009G124200	0.391969
Potri.011G141200	Potri.016G054900	0.102505		Potri.008G037800	Potri.018G066600	0.393477		Potri.005G135900	Potri.003G060300	0.431434
Potri.012G114400	Potri.017G054800	0.102504		Potri.005G235300	Potri.018G066600	0.393431		Potri.005G145900	Potri.009G125300	0.448709
Potri.005G258000	Potri.011G035300	0.102503		Potri.004G222000	Potri.018G066600	0.393307		Potri.005G145900	Potri.003G078800	0.198847
Potri.001G318100	Potri.006G232700	0.102501		Potri.010G158100	Potri.018G066600	0.393264		Potri.005G156100	Potri.009G132200	0.344188
Potri.002G185900	Potri.017G114000	0.102501		Potri.010G158100	Potri.018G066600	0.393264		Potri.005G156100	Potri.003G091000	0.413928
Potri.006G113400	Potri.018G110700	0.502501		Potri.004G006600	Potri.018G066600	0.393149		Potri.005G163900	Potri.009G153600	0.301589
Potri.001G354600	Potri.017G143000	0.102499		Potri.008G037800	Potri.018G066600	0.393136		Potri.005G163900	Potri.019G118600	0.402698
Potri.006G165900	Potri.011G086700	0.102497		Potri.006G024600	Potri.018G066600	0.393055		Potri.005G171700	Potri.009G157700	0.294573
Potri.001G086000	Potri.009G070400	0.102492		Potri.004G155500	Potri.018G066600	0.392997		Potri.005G171700	Potri.003G031900	0.366124
Potri.005G176400	Potri.008G110500	0.102491		Potri.009G146000	Potri.018G066600	0.392989		Potri.005G173100	Potri.003G037100	0.410326
Potri.001G173700	Potri.005G072200	0.102491		Potri.009G146000	Potri.018G066600	0.392989		Potri.005G173100	Potri.003G043500	0.43333
Potri.009G153600	Potri.017G126200	0.102489		Potri.008G037800	Potri.018G066600	0.392893		Potri.005G173800	Potri.003G045300	0.295589
Potri.005G129700	Potri.015G065400	0.102486		Potri.002G214800	Potri.019G087300	0.392869		Potri.005G173800	Potri.003G048600	0.325288
Potri.003G129400	Potri.014G134900	0.102484		Potri.010G073700	Potri.018G079700	0.392842		Potri.005G176400	Potri.003G048700	0.270053
Potri.001G090500	Potri.012G050500	0.102482		Potri.010G073700	Potri.018G079700	0.392842		Potri.005G179300	Potri.001G326300	0.361107
Potri.005G032300	Potri.009G025900	0.102482		Potri.009G125300	Potri.018G051300	0.392826		Potri.005G182000	Potri.002G003300	0.478536
Potri.007G100900	Potri.T071000	0.102481		Potri.012G060400	Potri.018G031100	0.39282		Potri.005G183700	Potri.003G141000	0.343298
Potri.003G129400	Potri.015G107600	0.102474		Potri.006G218400	Potri.013G080400	0.392783		Potri.005G186500	Potri.003G164400	0.341395
Potri.003G193800	Potri.014G106800	0.102474		Potri.005G165200	Potri.018G066600	0.392776		Potri.005G190200	Potri.003G164600	0.386471
Potri.009G124000	Potri.012G144600	0.102472		Potri.010G029700	Potri.012G106000	0.392664		Potri.005G190200	Potri.016G027600	0.454426
Potri.003G014000	Potri.003G179100	0.102472		Potri.010G029700	Potri.012G106000	0.392664		Potri.005G196700	Potri.011G059700	0.353598
Potri.012G144600	Potri.013G020500	0.102467		Potri.005G102200	Potri.014G106400	0.392643		Potri.005G199600	Potri.011G060000	0.316124
Potri.005G177700	Potri.005G194700	0.502465		Potri.012G106000	Potri.018G066600	0.392599		Potri.005G206500	Potri.011G071400	0.107807
Potri.005G244400	Potri.008G036300	0.102462		Potri.012G106000	Potri.018G066600	0.392599		Potri.005G214600	Potri.005G078500	0.422557
Potri.005G199600	Potri.007G042400	0.102461		Potri.005G235300	Potri.018G079700	0.392578		Potri.005G217600	Potri.005G086700	0.362398
Potri.015G132700	Potri.019G092000	0.10246		Potri.012G060400	Potri.009G029500	0.392534		Potri.005G225000	Potri.005G087100	0.346582
Potri.008G087200	Potri.014G001500	0.102457		Potri.005G165200	Potri.010G029700	0.392487		Potri.005G229100	Potri.005G102200	0.331433
Potri.006G281100	Potri.007G080000	0.102456		Potri.004G006600	Potri.016G027600	0.392371		Potri.005G235300	Potri.005G113400	0.398549
Potri.010G209400	Potri.015G073300	0.102456		Potri.009G004200	Potri.015G079700	0.392226		Potri.005G244400	Potri.005G115900	0.268458
Potri.007G000600	Potri.009G070800	0.102453		Potri.009G004200	Potri.015G079700	0.392226		Potri.005G247900	Potri.005G118900	0.362805
Potri.010G226500	Potri.015G144700	0.102452		Potri.006G218400	Potri.011G101600	0.392167		Potri.006G122300	Potri.002G026800	0.204723
Potri.003G121900	Potri.005G173800	0.10245		Potri.004G006600	Potri.005G156100	0.392151		Potri.006G126300	Potri.003G059300	0.376234
Potri.001G298400	Potri.014G020500	0.102448		Potri.005G228200	Potri.010G029700	0.391968		Potri.006G132800	Potri.003G031200	0.444936
Potri.007G100900	Potri.011G116400	0.102448		Potri.004G155500	Potri.015G079700	0.391941		Potri.006G135600	Potri.003G031900	0.363239
Potri.006G032800	Potri.013G040600	0.102448		Potri.006G218400	Potri.008G152000	0.391817		Potri.006G155700	Potri.003G037100	0.333349
Potri.012G045900	Potri.018G003600	0.102446		Potri.008G037800	Potri.010G164100	0.391783		Potri.006G157600	Potri.003G043500	0.298749
Potri.002G175600	Potri.018G110700	0.502443		Potri.007G018500	Potri.018G066600	0.39148		Potri.006G165900	Potri.003G045300	0.353684
Potri.006G112600	Potri.014G086200	0.102441		Potri.006G218400	Potri.013G082800	0.391466		Potri.006G167800	Potri.003G048600	0.337332
Potri.002G156500	Potri.004G005400	0.10244		Potri.005G127000	Potri.018G142700	0.391407		Potri.006G170700	Potri.003G048700	0.449158
Potri.009G011700	Potri.010G209400	0.102439		Potri.005G102200	Potri.005G087100	0.391396		Potri.006G184200	Potri.003G048700	0.42842
Potri.001G383300	Potri.015G033300	0.102439		Potri.004G088000	Potri.006G194400	0.391256		Potri.006G184200	Potri.003G059300	0.461571
Potri.001G190100	Potri.004G234200	0.102436		Potri.005G112900	Potri.010G166800	0.391244		Potri.006G184200	Potri.003G060300	0.446246
Potri.012G107900	Potri.014G002600	0.102436		Potri.004G088000	Potri.009G135100	0.391218		Potri.006G184200	Potri.003G078800	0.323299
Potri.002G136400	Potri.009G011700	0.102436		Potri.005G156100	Potri.004G214100	0.391205		Potri.006G184200	Potri.003G091000	0.375059
Potri.007G064300	Potri.018G020600	0.102435		Potri.009G125300	Potri.010G068900	0.391154		Potri.006G184200	Potri.003G094100	0.162155
Potri.001G150500	Potri.009G070800	0.102425		Potri.013G064700	Potri.014G179600	0.391039		Potri.006G184200	Potri.019G118600	0.325612
Potri.001G472800	Potri.007G136100	0.102423		Potri.006G248700	Potri.013G047600	0.391024		Potri.006G184200	Potri.T093600	0.313798
Potri.002G167100	Potri.004G076200	0.102423		Potri.006G024600	Potri.010G029700	0.390945		Potri.006G184200	Potri.003G045300	0.19471
Potri.005G129700	Potri.010G126900	0.102422		Potri.004G155500	Potri.005G228200	0.39086		Potri.006G201100	Potri.003G048600	0.396215
Potri.005G196700	Potri.015G132700	0.102422		Potri.004G088000	Potri.010G114000	0.390769		Potri.006G205800	Potri.003G048700	0.149369
Potri.001G192600	Potri.003G019700	0.102419		Potri.004G155500	Potri.008G221700	0.390706		Potri.006G213400	Potri.003G031900	0.374514
Potri.008G115200	Potri.008G160800	0.102417		Potri.006G248700	Potri.010G195700	0.390676		Potri.006G214400	Potri.003G037100	0.405643
Potri.003G014000	Potri.019G025600	0.502416		Potri.008G037800	Potri.001G267600	0.390557		Potri.006G214800	Potri.003G043500	0.349368
Potri.002G139900	Potri.013G153100	0.102412		Potri.004G006600	Potri.005G127100	0.390455		Potri.006G218400	Potri.003G045300	0.449585
Potri.005G045200	Potri.015G144700	0.502408		Potri.010G029700	Potri.004G010100	0.390407		Potri.006G219900	Potri.003G048600	0.411223
Potri.001G411300	Potri.007G002800	0.102405		Potri.010G029700	Potri.015G079700	0.390407		Potri.006G237900	Potri.003G048700	0.304122
Potri.004G036600	Potri.009G037300	0.1024		Potri.005G127100	Potri.010G029700	0.390309		Potri.008G006400	Potri.001G326300	0.139268
Potri.007G101700	Potri.018G076700	0.102399		Potri.004G155500	Potri.012G106000	0.390307		Potri.008G014400	Potri.002G003300	0.482962
Potri.001G051900	Potri.009G132200	0.102397		Potri.008G037800	Potri.014G023400	0.390294		Potri.008G024700	Potri.003G141000	0.441858
Potri.001G293300	Potri.012G088600	0.102396						Potri.008G034700	Potri.003G164400	0.441523
Potri.008G163400	Potri.017G088600	0.102396						Potri.008G036500	Potri.003G164600	0.366912
Potri.015G001600	Potri.017G077600	0.102395						Potri.008G039600	Potri.016G027600	0.408325
Potri.008G163400	Potri.T147700	0.102394						Potri.008G042700	Potri.011G059700	0.352804
Potri.004G066700	Potri.005G078500	0.102392						Potri.008G052500	Potri.011G060000	0.102246
Potri.012G144600	Potri.014G146600	0.102392						Potri.008G054000	Potri.011G071400	0.30759
Potri.001G032900	Potri.001G287000	0.10239						Potri.008G059200	Potri.003G048700	0.32535
Potri.001G466500	Potri.007G009100	0.102388						Potri.008G072700	Potri.003G059300	0.402057
Potri.001G090500	Potri.001G382100	0.102387						Potri.008G079300	Potri.003G060300	0.357596
Potri.002G159300	Potri.008G036300	0.102387						Potri.008G087200	Potri.003G078800	0.370577
Potri.004G062700	Potri.012G041900	0.102385						Potri.008G097200	Potri.005G115900	0.435312
Potri.002G083100	Potri.013G019800	0.102384						Potri.008G100700	Potri.005G118900	0.41999
Potri.005G052100	Potri.016G089300	0.102383						Potri.008G101300	Potri.014G148500	0.333171
Potri.004G086000	Potri.005G142200	0.10238						Potri.008G107900	Potri.001G326300	0.362144
Potri.005G060800	Potri.019G091500	0.102379						Potri.008G110500	Potri.002G003300	0.327875
Potri.001G054500	Potri.006G232700	0.102376						Potri.008G113400	Potri.003G141000	0.398433
Potri.001G155200	Potri.003G014000	0.102373						Potri.008G116500	Potri.003G164400	0.106948
Potri.008G116500	Potri.018G140600	0.10237						Potri.008G118900	Potri.003G164600	0.370166
Potri.008G054000	Potri.011G116400	0.10237						Potri.008G119700	Potri.008G054000	0.443452
Potri.003G031200	Potri.011G035300	0.10237						Potri.008G120900	Potri.008G059200	0.453304
Potri.008G097200	Potri.T131700	0.102368						Potri.008G122200	Potri.008G072700	0.438981
Potri.008G211100	Potri.010G024600	0.102365						Potri.008G125500	Potri.005G115900	0.403417
Potri.001G032900	Potri.017G111800	0.102364						Potri.008G127300	Potri.014G148500	0.351369
Potri.002G113800	Potri.003G193800	0.102363						Potri.008G133300	Potri.001G326300	0.398061
Potri.005G247800	Potri.009G081500	0.102362						Potri.008G134900	Potri.002G003300	0.42294
Potri.005G177700	Potri.006G213400	0.102362						Potri.008G135600	Potri.003G141000	0.416541
Potri.005G196700	Potri.007G091900	0.102362						Potri.008G136500	Potri.003G164400	0.397224
Potri.014G020500	Potri.016G138700	0.102362						Potri.008G139700	Potri.003G164600	0.458415
Potri.004G104800	Potri.011G004800	0.102361						Potri.008G141300	Potri.008G210200	0.25019
Potri.001G383300	Potri.008G136500	0.102358						Potri.008G147000	Potri.008G211100	0.375619
Potri.001G411300	Potri.002G194000	0.102354						Potri.008G147800	Potri.009G003100	0.371264
Potri.002G026800	Potri.T028900	0.102354						Potri.008G172100	Potri.009G149700	0.42234
Potri.006G100100	Potri.T149500	0.102354						Potri.008G172100	Potri.003G094100	0.18742
Potri.009G107700	Potri.018G020600	0.102353						Potri.009G020500	Potri.009G103000	0.373457
Potri.005G052100	Potri.008G118900	0.102353						Potri.009G024100	Potri.004G058300	0.31247
Potri.004G184300	Potri.014G106000	0.102348						Potri.009G024600	Potri.004G062700	0.42322
Potri.014G002600	Potri.017G042200	0.102345						Potri.009G025900	Potri.004G065900	0.446793
Potri.009G085600	Potri.011G042500	0.102342						Potri.009G031200	Potri.004G066700	0.42633
Potri.006G112600	Potri.T028900	0.10234						Potri.009G032700	Potri.004G067700	0.217566
Potri.005G255600	Potri.014G189400	0.10234						Potri.009G033300	Potri.004G067800	0.394126
Potri.003G109300	Potri.005G173800	0.10234						Potri.009G034700	Potri.006G095400	0.442404
Potri.016G004200	Potri.019G092000	0.102339						Potri.009G041700	Potri.006G100100	0.267686
Potri.006G281100	Potri.013G076600	0.102337						Potri.009G052000	Potri.006G112600	0.41297
Potri.005G199600	Potri.T131700	0.102334						Potri.009G053400	Potri.006G113900	0.474242
Potri.001G472800	Potri.012G078500	0.102332						Potri.009G070400	Potri.006G114800	0.401992
Potri.008G115200	Potri.011G109300	0.102327						Potri.010G066200	Potri.002G026800	0.120405
Potri.006G076200	Potri.006G077500	0.102326						Potri.010G071200	Potri.003G059300	0.169035
Potri.005G247800	Potri.017G084600	0.102324						Potri.010G071500	Potri.003G031200	0.131391
Potri.004G111900	Potri.008G036300	0.102322						Potri.010G073100	Potri.003G031900	0.102448
Potri.001G102200	Potri.009G038600	0.102319						Potri.010G075000	Potri.003G037100	0.424582
Potri.003G031900	Potri.014G001500	0.102316						Potri.010G077200	Potri.003G043500	0.231056
Potri.010G066200	Potri.014G134900	0.102316						Potri.010G085900	Potri.003G045300	0.467974
Potri.010G125400	Potri.017G073900	0.102313						Potri.010G090100	Potri.003G048600	0.336325
Potri.001G124200	Potri.T057400	0.102311						Potri.010G093700	Potri.003G048700	0.282625
Potri.003G223000	Potri.014G001500	0.502309						Potri.010G201600	Potri.001G326300	0.272915
Potri.006G167800	Potri.014G020500	0.102308						Potri.010G206600	Potri.002G003300	0.491932
Potri.009G105000	Potri.010G037500	0.102303						Potri.010G209400	Potri.003G141000	0.373587
Potri.009G153600	Potri.T124200	0.102302						Potri.010G216600	Potri.003G164400	0.247933
Potri.007G064300	Potri.014G037200	0.1023						Potri.010G219100	Potri.003G164600	0.435281
Potri.006G175500	Potri.018G100700	0.102299						Potri.010G226500	Potri.016G027600	0.315663
Potri.005G025700	Potri.009G038600	0.102297						Potri.010G231100	Potri.011G059700	0.368493
Potri.005G070600	Potri.014G066400	0.102296						Potri.010G242700	Potri.011G060000	0.35588
Potri.012G144600	Potri.016G009700	0.102293						Potri.010G248100	Potri.011G071400	0.387502
Potri.002G062200	Potri.014G091300	0.10229						Potri.010G254900	Potri.011G086700	0.353267
Potri.014G180600	Potri.017G143000	0.102288						Potri.011G004700	Potri.011G088400	0.285905
Potri.003G023800	Potri.010G160100	0.102287						Potri.011G004800	Potri.011G109300	0.293845
Potri.002G112100	Potri.011G141200	0.102286						Potri.011G005000	Potri.011G116400	0.423103
Potri.006G130600	Potri.019G090200	0.102286						Potri.011G010800	Potri.011G141200	0.301858
Potri.007G100900	Potri.017G054800	0.102284						Potri.011G035300	Potri.011G149300	0.361415
Potri.005G176400	Potri.011G004800	0.102283						Potri.011G046200	Potri.011G169000	0.35692
Potri.001G080400	Potri.004G067800	0.102282						Potri.011G047600	Potri.012G002600	0.362944
Potri.008G039600	Potri.018G020600	0.102282						Potri.011G051400	Potri.012G004600	0.449139
Potri.004G235900	Potri.T131700	0.102278						Potri.011G052700	Potri.012G041900	0.435995
Potri.006G219900	Potri.017G132300	0.102277						Potri.011G059700	Potri.012G045900	0.271994
Potri.001G332500	Potri.002G113800	0.102277						Potri.011G060000	Potri.012G047100	0.374663
Potri.001G382100	Potri.018G076700	0.102274						Potri.011G071400	Potri.012G050500	0.362017
Potri.004G207500	Potri.005G063000	0.10227						Potri.011G086700	Potri.012G051300	0.433145
Potri.005G214800	Potri.015G039500	0.102269						Potri.011G088400	Potri.012G060400	0.409843
Potri.002G209900	Potri.014G001500	0.102264						Potri.011G109300	Potri.012G074500	0.387511
Potri.006G175700	Potri.018G000800	0.102262						Potri.013G047900	Potri.014G106200	0.490052
Potri.017G126200	Potri.018G023600	0.102261						Potri.013G048100	Potri.003G031900	0.269981
Potri.002G178500	Potri.004G207500	0.10226						Potri.013G061200	Potri.003G037100	0.41774
Potri.005G223800	Potri.010G073100	0.102258						Potri.013G068700	Potri.003G043500	0.28984
Potri.001G416200	Potri.002G003000	0.102257						Potri.013G076600	Potri.003G045300	0.44626
Potri.003G037100	Potri.015G065400	0.102256						Potri.013G077800	Potri.003G048600	0.368944
Potri.001G263700	Potri.013G120600	0.102256						Potri.013G080200	Potri.003G048700	0.354356
Potri.002G234100	Potri.019G049700	0.102254						Potri.013G082500	Potri.001G326300	0.406527
Potri.002G136400	Potri.008G210200	0.102252						Potri.013G096600	Potri.002G003300	0.460887
Potri.002G117400	Potri.T030000	0.102252						Potri.013G099800	Potri.003G141000	0.422233
Potri.001G411300	Potri.002G077200	0.10225						Potri.013G106900	Potri.003G164400	0.396358
Potri.006G232700	Potri.018G140600	0.10225						Potri.013G107500	Potri.003G164600	0.464322
Potri.003G212700	Potri.008G113400	0.102249						Potri.013G115300	Potri.016G027600	0.444991
Potri.002G117500	Potri.006G232700	0.102248						Potri.013G134700	Potri.011G059700	0.388041
Potri.001G298400	Potri.010G209400	0.102246						Potri.013G135300	Potri.011G060000	0.360174
Potri.006G075900	Potri.013G089900	0.102243						Potri.013G147600	Potri.011G071400	0.30583
Potri.005G223800	Potri.006G214400	0.102242						Potri.014G000600	Potri.003G091000	0.392034
Potri.008G120900	Potri.009G157700	0.102242						Potri.014G001500	Potri.003G094100	0.460512
Potri.001G051900	Potri.T060100	0.102242						Potri.014G002600	Potri.019G118600	0.462946
Potri.003G116400	Potri.013G153100	0.102239						Potri.014G093900	Potri.011G157000	0.396601
Potri.001G124200	Potri.010G206600	0.102238						Potri.015G032500	Potri.005G118900	0.37261
Potri.002G077200	Potri.008G055900	0.102235						Potri.015G033300	Potri.005G127000	0.256557
Potri.004G076200	Potri.010G132200	0.102234						Potri.015G034500	Potri.005G128200	0.482268
Potri.006G232700	Potri.009G032700	0.10223						Potri.015G039500	Potri.005G129700	0.399815
Potri.002G016300	Potri.014G103500	0.102229						Potri.015G046700	Potri.005G135900	0.248983
Potri.008G061700	Potri.019G041900	0.102229						Potri.015G048200	Potri.005G145900	0.215095
Potri.001G416200	Potri.014G162600	0.102228						Potri.015G056900	Potri.016G001100	0.416237
Potri.009G038600	Potri.010G143900	0.102225						Potri.015G057000	Potri.016G004200	0.214538
Potri.008G134900	Potri.010G160100	0.102225						Potri.015G060000	Potri.016G005500	0.449182
Potri.002G062200	Potri.015G027000	0.102223						Potri.015G062200	Potri.003G031900	0.359017
Potri.001G036100	Potri.006G204200	0.102222						Potri.015G065400	Potri.003G037100	0.403776
Potri.002G234100	Potri.019G091500	0.102222						Potri.015G066500	Potri.003G043500	0.440395
Potri.004G010100	Potri.015G087800	0.102221						Potri.015G068600	Potri.003G045300	0.378573
Potri.001G032900	Potri.015G092100	0.10222						Potri.015G073300	Potri.003G048600	0.397931
Potri.005G115900	Potri.017G136600	0.102216						Potri.015G076200	Potri.003G048700	0.360529
Potri.001G102200	Potri.001G360300	0.102215						Potri.015G076500	Potri.001G326300	0.413251
Potri.001G318100	Potri.003G219900	0.102213						Potri.015G092100	Potri.002G003300	0.455143
Potri.006G076200	Potri.010G206600	0.10221						Potri.015G096300	Potri.003G141000	0.429458
Potri.002G206200	Potri.019G092000	0.102207						Potri.015G099500	Potri.003G164400	0.429092
Potri.004G177500	Potri.005G052100	0.102206						Potri.015G107600	Potri.003G164600	0.199705
Potri.009G038600	Potri.012G127300	0.102205						Potri.015G117600	Potri.016G027600	0.405542
Potri.002G262300	Potri.014G106900	0.102204						Potri.015G132700	Potri.011G059700	0.474357
Potri.003G172500	Potri.T050500	0.102202						Potri.015G147200	Potri.011G060000	0.450834
Potri.015G039500	Potri.017G084600	0.1022						Potri.016G001100	Potri.011G071400	0.404793
Potri.001G297500	Potri.014G018200	0.102198						Potri.016G004200	Potri.016G118800	0.41211
Potri.006G043800	Potri.008G061700	0.102197						Potri.016G005500	Potri.016G138100	0.32451
Potri.006G165900	Potri.009G025900	0.102194						Potri.016G006500	Potri.016G138400	0.190229
Potri.006G228200	Potri.008G225800	0.102192						Potri.016G008100	Potri.016G138700	0.414877
Potri.009G149700	Potri.015G060000	0.102191						Potri.016G027600	Potri.012G045800	0.270715
Potri.003G111500	Potri.009G014500	0.102188						Potri.018G076600	Potri.005G118900	0.466089
Potri.014G002600	Potri.018G140600	0.102184						Potri.019G087300	Potri.002G026800	0.345652
Potri.001G192600	Potri.018G003600	0.102184
Potri.013G047900	Potri.019G025200	0.102184
Potri.001G364000	Potri.005G173800	0.102183
Potri.003G059300	Potri.008G116500	0.102183
Potri.009G011700	Potri.009G132200	0.102181
Potri.005G113400	Potri.009G090800	0.102173
Potri.012G047100	Potri.017G136600	0.102173
Potri.004G197400	Potri.014G189400	0.102169
Potri.011G035300	Potri.015G032500	0.102168
Potri.002G248600	Potri.003G168900	0.102166
Potri.007G108300	Potri.009G112500	0.102165
Potri.005G127300	Potri.008G164400	0.102164
Potri.003G141000	Potri.004G029200	0.102163
Potri.011G035300	Potri.018G090800	0.10216
Potri.001G114600	Potri.001G293300	0.10216
Potri.003G109300	Potri.018G027200	0.10216
Potri.017G007300	Potri.017G131100	0.102157
Potri.010G104200	Potri.010G226500	0.102154
Potri.004G141800	Potri.018G023600	0.102154
Potri.001G006700	Potri.008G087200	0.102153
Potri.008G116500	Potri.010G100400	0.102153
Potri.014G002600	Potri.019G090700	0.102153
Potri.005G010800	Potri.010G209400	0.102152
Potri.014G169800	Potri.T131700	0.102152
Potri.004G035600	Potri.008G115200	0.502151
Potri.008G026900	Potri.014G020500	0.102151
Potri.005G214800	Potri.007G012000	0.10215
Potri.001G326300	Potri.016G009600	0.102149
Potri.002G136400	Potri.007G098400	0.102148
Potri.014G041300	Potri.018G003600	0.102147
Potri.004G066700	Potri.006G157600	0.102147
Potri.004G203700	Potri.016G118800	0.102139
Potri.006G082100	Potri.008G210200	0.102139
Potri.001G249400	Potri.010G209400	0.102139
Potri.006G001500	Potri.006G214400	0.102137
Potri.004G036600	Potri.007G064300	0.102135
Potri.001G124200	Potri.015G039500	0.102135
Potri.017G054800	Potri.017G114000	0.102134
Potri.006G095000	Potri.008G110500	0.102134
Potri.006G114800	Potri.019G092000	0.102133
Potri.001G380100	Potri.016G008100	0.102131
Potri.002G112100	Potri.008G119700	0.102131
Potri.004G066700	Potri.012G077000	0.102128
Potri.001G293300	Potri.005G010800	0.102126
Potri.001G090500	Potri.001G416200	0.102125
Potri.010G024600	Potri.010G100400	0.102123
Potri.001G332500	Potri.009G033300	0.102113
Potri.004G029200	Potri.008G079300	0.102112
Potri.001G028300	Potri.001G247800	0.102111
Potri.001G158000	Potri.009G014500	0.102111
Potri.005G063400	Potri.014G086200	0.10211
Potri.001G025400	Potri.009G041700	0.102109
Potri.008G119700	Potri.012G047100	0.102109
Potri.001G051900	Potri.010G024600	0.102107
Potri.001G190100	Potri.001G354600	0.102106
Potri.005G247800	Potri.010G073100	0.102106
Potri.001G399900	Potri.016G054900	0.102106
Potri.006G130600	Potri.018G132100	0.102104
Potri.005G186500	Potri.010G071500	0.102103
Potri.008G116500	Potri.019G090700	0.102103
Potri.004G197400	Potri.T131700	0.102103
Potri.006G032800	Potri.019G029600	0.1021
Potri.010G209400	Potri.018G103200	0.102098
Potri.009G025900	Potri.019G116300	0.102097
Potri.001G356200	Potri.014G179700	0.102096
Potri.002G018000	Potri.014G102200	0.102095
Potri.001G263400	Potri.003G139200	0.102095
Potri.010G035100	Potri.012G041900	0.102088
Potri.001G411300	Potri.002G245900	0.102086
Potri.002G016300	Potri.004G062700	0.102081
Potri.001G028300	Potri.006G214400	0.102081
Potri.007G042400	Potri.008G135600	0.102079
Potri.008G210200	Potri.009G157700	0.102076
Potri.007G000600	Potri.007G101700	0.102069
Potri.012G047100	Potri.016G118800	0.102067
Potri.001G326200	Potri.008G059200	0.102067
Potri.012G004600	Potri.014G002600	0.102065
Potri.015G057000	Potri.T150600	0.102064
Potri.001G326200	Potri.014G106000	0.102063
Potri.006G039000	Potri.008G115200	0.102059
Potri.001G411300	Potri.014G089300	0.102059
Potri.006G281100	Potri.016G118800	0.102058
Potri.008G176500	Potri.T149500	0.102057
Potri.010G041700	Potri.011G035300	0.102056
Potri.008G100700	Potri.010G104200	0.102056
Potri.002G062200	Potri.003G122100	0.102055
Potri.001G055300	Potri.T071000	0.102055
Potri.001G173700	Potri.001G472800	0.102054
Potri.004G076200	Potri.010G003800	0.102053
Potri.002G031500	Potri.017G073700	0.102052
Potri.011G035300	Potri.011G059700	0.102049
Potri.001G293300	Potri.002G201400	0.102048
Potri.005G072200	Potri.019G116300	0.102048
Potri.004G203700	Potri.009G105000	0.102046
Potri.001G293300	Potri.006G043800	0.102046
Potri.006G007100	Potri.010G132200	0.102045
Potri.005G176400	Potri.006G076200	0.102045
Potri.014G106800	Potri.017G106300	0.102043
Potri.008G115200	Potri.017G013500	0.102043
Potri.006G077500	Potri.015G057000	0.102039
Potri.006G204200	Potri.008G125500	0.102033
Potri.010G209400	Potri.015G132700	0.102033
Potri.007G080000	Potri.019G041100	0.102032
Potri.004G067800	Potri.011G071400	0.102028
Potri.012G051500	Potri.014G100600	0.102027
Potri.004G234200	Potri.014G036600	0.102026
Potri.010G066200	Potri.015G107600	0.102018
Potri.001G016800	Potri.008G211100	0.102015
Potri.006G178700	Potri.008G134900	0.102015
Potri.007G064300	Potri.011G042500	0.102012
Potri.003G037100	Potri.011G157000	0.102009
Potri.005G025700	Potri.013G089900	0.102006
Potri.002G087200	Potri.006G204200	0.102003
Potri.017G084600	Potri.017G106300	0.102002
Potri.003G171100	Potri.008G039600	0.102001
Potri.015G076500	Potri.016G082300	0.102
Potri.011G035300	Potri.017G120200	0.102
Potri.001G356200	Potri.015G034500	0.101998
Potri.010G125400	Potri.017G129300	0.101997
Potri.009G090800	Potri.013G019800	0.101997
Potri.004G141800	Potri.006G232700	0.101997
Potri.018G050900	Potri.T071000	0.101997
Potri.009G041700	Potri.010G024600	0.101997
Potri.005G032300	Potri.007G009100	0.101997
Potri.012G045800	Potri.T149500	0.101995
Potri.003G166400	Potri.005G052100	0.101994
Potri.001G354600	Potri.009G132200	0.101993
Potri.001G297500	Potri.007G101700	0.101993
Potri.014G070600	Potri.015G144700	0.101993
Potri.004G044700	Potri.005G233900	0.10199
Potri.007G042400	Potri.014G141200	0.101989
Potri.003G030500	Potri.008G110500	0.101987
Potri.007G022000	Potri.T124200	0.101983
Potri.001G047800	Potri.002G178500	0.101972
Potri.012G041900	Potri.018G050900	0.10197
Potri.005G247800	Potri.006G095000	0.10197
Potri.018G000800	Potri.019G049700	0.101968
Potri.005G196700	Potri.T150600	0.101962
Potri.005G060800	Potri.014G036600	0.10196
Potri.002G221500	Potri.T060100	0.10196
Potri.013G015500	Potri.014G020500	0.101956
Potri.002G175600	Potri.004G141800	0.101954
Potri.001G016200	Potri.009G041700	0.10195
Potri.001G264400	Potri.001G416200	0.101949
Potri.001G289300	Potri.009G024100	0.101947
Potri.010G048600	Potri.014G002600	0.101947
Potri.002G112100	Potri.014G018200	0.101944
Potri.005G078500	Potri.010G037500	0.101944
Potri.003G031000	Potri.006G077500	0.10194
Potri.014G189400	Potri.016G008100	0.101939
Potri.005G145900	Potri.015G144700	0.101939
Potri.001G051900	Potri.001G416200	0.101934
Potri.005G196700	Potri.009G118100	0.101933
Potri.003G030500	Potri.003G141000	0.101933
Potri.001G466500	Potri.018G020600	0.101933
Potri.006G032800	Potri.012G041900	0.101932
Potri.001G028000	Potri.008G115200	0.101931
Potri.001G380100	Potri.004G197400	0.101927
Potri.002G239400	Potri.005G129700	0.101925
Potri.001G011900	Potri.005G177700	0.101923
Potri.015G001600	Potri.016G054900	0.101921
Potri.010G066200	Potri.016G094000	0.101919
Potri.008G119700	Potri.018G003600	0.101919
Potri.001G326200	Potri.019G128100	0.101917
Potri.006G112600	Potri.010G024600	0.101913
Potri.017G106300	Potri.T060100	0.101911
Potri.001G155800	Potri.005G032300	0.10191
Potri.006G043800	Potri.012G078500	0.101907
Potri.009G017600	Potri.T057400	0.101902
Potri.006G175500	Potri.015G027000	0.101901
Potri.005G235300	Potri.012G144600	0.101898
Potri.014G036600	Potri.015G001600	0.101895
Potri.001G466500	Potri.014G120300	0.101893
Potri.001G382100	Potri.006G105100	0.101892
Potri.014G002600	Potri.019G077600	0.101892
Potri.001G028000	Potri.018G076700	0.10189
Potri.001G118900	Potri.008G097200	0.101887
Potri.001G356200	Potri.015G065400	0.101886
Potri.004G184300	Potri.012G078500	0.101886
Potri.007G136100	Potri.008G211100	0.101886
Potri.004G101800	Potri.T028900	0.101884
Potri.003G171100	Potri.004G140600	0.101882
Potri.006G175700	Potri.015G132700	0.101882
Potri.002G221500	Potri.006G175500	0.10188
Potri.001G411300	Potri.011G157000	0.101879
Potri.001G364000	Potri.002G225100	0.101878
Potri.001G004600	Potri.017G077600	0.101876
Potri.006G112600	Potri.008G127300	0.101873
Potri.002G234100	Potri.014G002600	0.101872
Potri.002G031500	Potri.005G032300	0.101871
Potri.003G219900	Potri.005G229100	0.101868
Potri.001G155800	Potri.T150600	0.101862
Potri.013G115300	Potri.014G189400	0.101861
Potri.010G010800	Potri.014G036600	0.101859
Potri.010G026000	Potri.013G153100	0.101857
Potri.002G062200	Potri.018G000800	0.101855
Potri.001G367200	Potri.005G127300	0.101847
Potri.008G184600	Potri.011G004800	0.101843
Potri.001G382100	Potri.003G121900	0.101843
Potri.006G032800	Potri.010G003800	0.101842
Potri.001G289300	Potri.006G214400	0.101841
Potri.014G060300	Potri.018G023600	0.101841
Potri.014G106900	Potri.017G120200	0.10184
Potri.006G082100	Potri.018G023600	0.101834
Potri.005G070600	Potri.016G060900	0.101834
Potri.003G183500	Potri.017G106300	0.101834
Potri.016G064100	Potri.T131700	0.10183
Potri.003G031000	Potri.008G079300	0.10183
Potri.005G190200	Potri.010G094100	0.101829
Potri.003G048600	Potri.012G078500	0.101829
Potri.007G102000	Potri.009G038600	0.101826
Potri.001G394300	Potri.T131700	0.501824
Potri.001G364000	Potri.009G034700	0.101823
Potri.006G007100	Potri.008G133300	0.101818
Potri.001G025400	Potri.008G119700	0.101818
Potri.001G124200	Potri.018G076700	0.101815
Potri.007G042400	Potri.018G140600	0.101814
Potri.007G002800	Potri.014G002600	0.101812
Potri.008G180600	Potri.013G089900	0.101806
Potri.005G135900	Potri.011G035300	0.101805
Potri.002G248600	Potri.007G025400	0.101804
Potri.001G241700	Potri.009G070400	0.101802
Potri.009G115500	Potri.T060100	0.101802
Potri.002G112100	Potri.007G080000	0.101801
Potri.010G094200	Potri.015G096400	0.1018
Potri.005G159600	Potri.T060100	0.101796
Potri.001G004600	Potri.004G066700	0.101794
Potri.001G466500	Potri.005G179300	0.101793
Potri.004G206000	Potri.014G001500	0.101791
Potri.003G110600	Potri.014G106900	0.101786
Potri.006G135600	Potri.006G175700	0.101786
Potri.006G032800	Potri.013G061200	0.101784
Potri.008G180600	Potri.019G092000	0.101784
Potri.001G192600	Potri.003G212700	0.101783
Potri.019G029600	Potri.019G041100	0.101782
Potri.013G106900	Potri.018G000800	0.10178
Potri.009G149700	Potri.013G019800	0.101779
Potri.006G214400	Potri.014G030500	0.10177
Potri.002G262300	Potri.005G129700	0.101767
Potri.005G179300	Potri.013G047900	0.101765
Potri.006G175500	Potri.010G132200	0.101765
Potri.004G067800	Potri.004G206900	0.101764
Potri.001G028000	Potri.009G115800	0.101762
Potri.009G115800	Potri.012G050500	0.101761
Potri.008G113400	Potri.018G020600	0.101761
Potri.001G318100	Potri.006G113400	0.10176
Potri.004G036600	Potri.005G223800	0.101759
Potri.013G153100	Potri.014G137100	0.101759
Potri.001G394300	Potri.003G037100	0.501758
Potri.006G082100	Potri.015G107600	0.101758
Potri.003G014000	Potri.015G068600	0.101754
Potri.007G012000	Potri.019G029600	0.101753
Potri.013G047900	Potri.014G086200	0.101752
Potri.003G219900	Potri.016G009600	0.101751
Potri.011G052700	Potri.014G018200	0.101751
Potri.012G114400	Potri.017G007300	0.101749
Potri.002G037400	Potri.017G106300	0.101748
Potri.004G184300	Potri.008G055900	0.101747
Potri.005G063400	Potri.008G164400	0.101746
Potri.004G066700	Potri.005G071900	0.101743
Potri.009G024100	Potri.T028900	0.101742
Potri.008G160800	Potri.014G189400	0.10174
Potri.005G135900	Potri.012G078500	0.101734
Potri.010G188800	Potri.T149500	0.101732
Potri.011G035300	Potri.014G128900	0.101732
Potri.005G129700	Potri.009G025900	0.101731
Potri.011G141200	Potri.013G040600	0.101729
Potri.011G004800	Potri.012G045900	0.101728
Potri.007G100900	Potri.014G020500	0.101727
Potri.005G217500	Potri.009G090800	0.101724
Potri.008G100700	Potri.014G020500	0.101723
Potri.003G129400	Potri.003G164400	0.101722
Potri.004G029200	Potri.006G205800	0.10172
Potri.012G078500	Potri.014G106200	0.10172
Potri.001G054500	Potri.001G118900	0.101718
Potri.010G003800	Potri.019G049700	0.101715
Potri.014G120300	Potri.017G126200	0.101711
Potri.004G141800	Potri.005G129700	0.10171
Potri.005G177700	Potri.014G193900	0.101708
Potri.001G055300	Potri.001G192600	0.101705
Potri.006G105100	Potri.009G070800	0.101698
Potri.001G382100	Potri.011G005000	0.101695
Potri.009G115500	Potri.015G056900	0.101694
Potri.001G332500	Potri.011G035300	0.101694
Potri.009G097800	Potri.015G096400	0.101693
Potri.005G129700	Potri.017G122600	0.501692
Potri.003G060300	Potri.010G037500	0.101691
Potri.006G095000	Potri.007G080000	0.101691
Potri.001G086000	Potri.019G091500	0.101688
Potri.001G383300	Potri.018G149800	0.101684
Potri.006G105100	Potri.006G178700	0.101682
Potri.002G117400	Potri.003G193800	0.101677
Potri.010G073100	Potri.010G157900	0.101677
Potri.006G252300	Potri.018G023600	0.101676
Potri.011G005000	Potri.013G019800	0.101675
Potri.006G165900	Potri.008G097200	0.10167
Potri.004G005400	Potri.009G024600	0.10167
Potri.006G135600	Potri.008G116500	0.10167
Potri.016G094000	Potri.017G054800	0.101667
Potri.008G055900	Potri.014G103500	0.101667
Potri.012G144600	Potri.017G122600	0.101666
Potri.001G158000	Potri.018G050900	0.101663
Potri.002G262300	Potri.005G177700	0.101663
Potri.002G136400	Potri.005G206500	0.101663
Potri.003G014000	Potri.017G122600	0.501662
Potri.009G115800	Potri.012G045900	0.101662
Potri.003G030500	Potri.006G281100	0.101661
Potri.002G260600	Potri.015G076500	0.101658
Potri.001G364000	Potri.008G006400	0.101657
Potri.005G177700	Potri.006G265700	0.101656
Potri.006G167800	Potri.014G002600	0.101654
Potri.005G177700	Potri.015G137200	0.501653
Potri.010G066200	Potri.012G077000	0.101652
Potri.001G124200	Potri.005G255600	0.101651
Potri.004G207500	Potri.008G115900	0.101648
Potri.005G199600	Potri.016G054900	0.101648
Potri.009G037300	Potri.010G248100	0.101646
Potri.008G135600	Potri.008G160200	0.101646
Potri.002G175600	Potri.005G057300	0.101645
Potri.001G472800	Potri.003G014000	0.101645
Potri.009G003100	Potri.019G128100	0.10164
Potri.006G112600	Potri.010G066200	0.101638
Potri.010G206600	Potri.017G084600	0.101637
Potri.004G206900	Potri.013G153100	0.101637
Potri.017G129300	Potri.T149500	0.101637
Potri.008G125500	Potri.011G035300	0.101635
Potri.001G016200	Potri.007G100900	0.101632
Potri.011G035300	Potri.017G043200	0.101631
Potri.015G060000	Potri.017G143000	0.101629
Potri.004G066700	Potri.010G071500	0.101627
Potri.009G034700	Potri.012G077000	0.101626
Potri.005G086700	Potri.008G036300	0.101626
Potri.001G354600	Potri.005G223800	0.101622
Potri.004G174400	Potri.008G079300	0.101622
Potri.008G089900	Potri.T060100	0.101621
Potri.006G114800	Potri.006G232700	0.10162
Potri.005G196700	Potri.013G047900	0.101619
Potri.008G184600	Potri.018G020600	0.101619
Potri.001G380100	Potri.013G068700	0.101617
Potri.008G115200	Potri.017G111800	0.101616
Potri.005G255600	Potri.006G112600	0.101615
Potri.004G234200	Potri.008G119700	0.101613
Potri.002G033400	Potri.016G118800	0.101612
Potri.005G247800	Potri.017G077600	0.101612
Potri.002G244400	Potri.015G039500	0.10161
Potri.002G062200	Potri.003G172500	0.101609
Potri.001G016200	Potri.017G126200	0.101604
Potri.001G241700	Potri.008G119700	0.1016
Potri.018G027200	Potri.T164600	0.101597
Potri.001G032900	Potri.006G113900	0.101596
Potri.005G115900	Potri.018G066700	0.101594
Potri.008G147800	Potri.010G125400	0.101594
Potri.001G364000	Potri.001G399900	0.101591
Potri.006G237900	Potri.T060100	0.10159
Potri.005G063400	Potri.011G005000	0.101586
Potri.003G129400	Potri.008G059200	0.101586
Potri.005G173800	Potri.018G140600	0.101585
Potri.003G030500	Potri.008G087200	0.10158
Potri.001G364000	Potri.019G048100	0.101578
Potri.007G057800	Potri.009G140100	0.101578
Potri.003G139200	Potri.013G076600	0.101578
Potri.010G248100	Potri.014G020500	0.101576
Potri.011G042500	Potri.014G036600	0.101575
Potri.003G031200	Potri.008G115200	0.101572
Potri.001G335000	Potri.005G177700	0.101564
Potri.005G060800	Potri.018G003600	0.101563
Potri.001G238900	Potri.018G143400	0.101562
Potri.001G297500	Potri.005G173800	0.101561
Potri.004G029200	Potri.011G109300	0.101558
Potri.005G235300	Potri.013G153100	0.101557
Potri.006G114800	Potri.018G027200	0.101556
Potri.001G016200	Potri.014G134900	0.101554
Potri.003G037100	Potri.016G032400	0.101554
Potri.001G374000	Potri.014G106900	0.10155
Potri.006G001500	Potri.012G144600	0.10155
Potri.004G062700	Potri.019G029600	0.101546
Potri.001G383300	Potri.002G239400	0.101546
Potri.007G085600	Potri.012G144600	0.101545
Potri.010G035100	Potri.011G042500	0.101541
Potri.010G242700	Potri.015G144700	0.101537
Potri.002G223600	Potri.004G067800	0.101535
Potri.001G004600	Potri.009G034700	0.101533
Potri.004G005400	Potri.018G149800	0.101531
Potri.001G411300	Potri.006G041200	0.101524
Potri.004G079700	Potri.019G041100	0.101524
Potri.008G135600	Potri.010G035100	0.101521
Potri.010G026000	Potri.011G035300	0.101521
Potri.004G184300	Potri.009G034700	0.101513
Potri.014G002600	Potri.017G143000	0.101513
Potri.006G114800	Potri.010G209400	0.101512
Potri.004G104800	Potri.014G141000	0.101512
Potri.005G071900	Potri.018G076700	0.101509
Potri.004G140600	Potri.017G073700	0.401507
Potri.005G127300	Potri.008G107900	0.101507
Potri.004G161700	Potri.014G106900	0.101506
Potri.005G026500	Potri.006G192500	0.101506
Potri.001G335000	Potri.005G127300	0.101505
Potri.006G175700	Potri.018G020600	0.101504
Potri.001G261700	Potri.003G129400	0.101504
Potri.004G058800	Potri.014G161000	0.101502
Potri.003G178400	Potri.T149500	0.101501
Potri.001G105200	Potri.014G002600	0.1015
Potri.003G014000	Potri.004G235900	0.1015
Potri.002G194000	Potri.T131700	0.101496
Potri.001G247800	Potri.002G234100	0.101496
Potri.005G173800	Potri.011G086700	0.101496
Potri.014G002600	Potri.018G133700	0.101494
Potri.001G124200	Potri.014G120300	0.101494
Potri.002G260600	Potri.007G064300	0.101494
Potri.007G080000	Potri.009G081500	0.101493
Potri.006G204200	Potri.011G088400	0.101492
Potri.006G069100	Potri.017G084600	0.10149
Potri.008G184600	Potri.009G033300	0.101489
Potri.001G155800	Potri.004G184300	0.101489
Potri.009G038600	Potri.018G066700	0.101488
Potri.005G129700	Potri.006G250900	0.101487
Potri.005G072500	Potri.T131700	0.101486
Potri.002G178500	Potri.007G092500	0.101481
Potri.001G356200	Potri.017G043200	0.10148
Potri.010G066200	Potri.019G092000	0.101476
Potri.008G164400	Potri.009G090800	0.101476
Potri.001G281400	Potri.001G380100	0.101475
Potri.001G263400	Potri.009G031200	0.101472
Potri.003G179100	Potri.004G067800	0.101464
Potri.008G039600	Potri.017G136600	0.101463
Potri.001G411300	Potri.017G129300	0.101462
Potri.003G014000	Potri.015G001600	0.101461
Potri.007G047900	Potri.010G109600	0.101458
Potri.008G036300	Potri.017G073900	0.101458
Potri.010G188800	Potri.014G106900	0.101458
Potri.005G196700	Potri.007G136100	0.101457
Potri.011G116400	Potri.017G007300	0.101454
Potri.002G248600	Potri.006G085700	0.101454
Potri.001G268500	Potri.011G051400	0.101453
Potri.006G175700	Potri.014G146600	0.10145
Potri.004G062700	Potri.009G081500	0.101449
Potri.005G177700	Potri.018G133700	0.101446
Potri.005G086700	Potri.T149500	0.101443
Potri.009G052000	Potri.012G144600	0.101442
Potri.008G115200	Potri.016G089300	0.10144
Potri.007G091900	Potri.016G006500	0.10144
Potri.002G260600	Potri.011G116400	0.101439
Potri.002G003000	Potri.006G165900	0.101437
Potri.017G155000	Potri.T131700	0.101436
Potri.010G216600	Potri.014G037200	0.101434
Potri.001G247800	Potri.T124200	0.101433
Potri.002G136400	Potri.005G135900	0.101432
Potri.004G065900	Potri.004G067800	0.101431
Potri.007G090400	Potri.016G118800	0.101431
Potri.002G050400	Potri.003G112700	0.10143
Potri.002G260600	Potri.019G092000	0.10143
Potri.004G005400	Potri.019G041100	0.101428
Potri.005G057300	Potri.013G089900	0.101424
Potri.003G207200	Potri.014G002600	0.101424
Potri.005G173800	Potri.011G141200	0.101422
Potri.001G332500	Potri.011G004800	0.101422
Potri.002G062200	Potri.002G239400	0.10142
Potri.009G115500	Potri.T071000	0.101417
Potri.001G086000	Potri.010G094100	0.101415
Potri.004G067800	Potri.018G133700	0.101415
Potri.002G185900	Potri.006G095000	0.101414
Potri.008G100700	Potri.009G149700	0.101411
Potri.009G118100	Potri.010G010800	0.10141
Potri.015G034500	Potri.019G092000	0.101409
Potri.001G025400	Potri.014G120300	0.101407
Potri.005G179300	Potri.014G030500	0.101406
Potri.010G048600	Potri.011G035300	0.101406
Potri.004G067800	Potri.010G011900	0.101405
Potri.003G014000	Potri.006G041200	0.101404
Potri.004G206900	Potri.014G020500	0.101402
Potri.001G102200	Potri.018G140600	0.101402
Potri.001G241700	Potri.001G472800	0.101394
Potri.002G003300	Potri.004G005400	0.101394
Potri.001G326200	Potri.008G134900	0.101393
Potri.008G164400	Potri.009G153600	0.101393
Potri.008G036300	Potri.011G060000	0.101393
Potri.002G206200	Potri.013G089900	0.101391
Potri.004G119700	Potri.019G040900	0.101387
Potri.006G204200	Potri.015G007400	0.101383
Potri.006G095400	Potri.T149500	0.101382
Potri.012G050500	Potri.018G003600	0.101381
Potri.006G076200	Potri.006G214400	0.101381
Potri.009G070800	Potri.014G106000	0.10138
Potri.012G074500	Potri.T149500	0.101378
Potri.001G032900	Potri.002G082100	0.101377
Potri.002G194000	Potri.014G020500	0.101369
Potri.018G029400	Potri.018G066700	0.101367
Potri.012G144600	Potri.014G195500	0.101366
Potri.001G028000	Potri.009G074200	0.101366
Potri.001G087200	Potri.014G106000	0.101365
Potri.003G037100	Potri.015G043200	0.101364
Potri.005G186500	Potri.006G175500	0.101363
Potri.008G134900	Potri.011G116400	0.101359
Potri.012G077000	Potri.014G037200	0.101357
Potri.009G115800	Potri.013G040600	0.101356
Potri.010G010800	Potri.015G057000	0.101351
Potri.003G091000	Potri.006G281100	0.10135
Potri.002G185900	Potri.015G039500	0.10135
Potri.001G161700	Potri.003G129400	0.101348
Potri.004G104800	Potri.015G132700	0.101347
Potri.001G472800	Potri.009G081500	0.101346
Potri.001G118900	Potri.014G134900	0.101342
Potri.001G399500	Potri.005G129700	0.101341
Potri.006G175500	Potri.010G011900	0.101336
Potri.001G326200	Potri.010G151500	0.101332
Potri.001G028300	Potri.006G178700	0.10133
Potri.010G066200	Potri.012G047100	0.10133
Potri.004G036600	Potri.005G214800	0.10133
Potri.001G032900	Potri.011G047600	0.10133
Potri.005G129700	Potri.015G073300	0.101329
Potri.004G206900	Potri.008G036300	0.101326
Potri.004G029400	Potri.013G040600	0.101324
Potri.001G102200	Potri.003G048700	0.101321
Potri.004G234200	Potri.019G041100	0.101319
Potri.001G416200	Potri.003G171400	0.101318
Potri.003G037100	Potri.005G062800	0.101317
Potri.010G125400	Potri.017G054800	0.101317
Potri.001G192600	Potri.006G105100	0.101309
Potri.005G196700	Potri.009G157700	0.101307
Potri.009G017600	Potri.010G054600	0.101306
Potri.004G004200	Potri.013G153100	0.101305
Potri.003G014000	Potri.007G025400	0.101305
Potri.001G080400	Potri.015G144700	0.101304
Potri.001G293300	Potri.014G052300	0.501303
Potri.014G020500	Potri.T116600	0.101302
Potri.001G055400	Potri.005G127300	0.101302
Potri.013G153100	Potri.014G091300	0.101301
Potri.007G100900	Potri.009G017600	0.101298
Potri.001G268500	Potri.007G102000	0.101296
Potri.012G047100	Potri.017G143000	0.101295
Potri.001G028300	Potri.015G056900	0.10129
Potri.007G135900	Potri.019G072500	0.101284
Potri.002G037400	Potri.005G186500	0.101284
Potri.003G059300	Potri.010G125400	0.101283
Potri.012G050500	Potri.016G009600	0.101282
Potri.001G472800	Potri.002G016300	0.101281
Potri.003G129400	Potri.017G036600	0.101275
Potri.001G025400	Potri.012G095200	0.101273
Potri.001G155800	Potri.008G039600	0.101273
Potri.017G047600	Potri.019G092000	0.101267
Potri.008G054000	Potri.012G114400	0.101264
Potri.002G248600	Potri.009G103000	0.101262
Potri.004G104800	Potri.018G023600	0.10126
Potri.006G113400	Potri.009G014500	0.101254
Potri.012G144600	Potri.016G004200	0.101253
Potri.006G095000	Potri.008G097200	0.10125
Potri.001G359600	Potri.018G006300	0.101249
Potri.005G196700	Potri.008G072700	0.101248
Potri.011G060000	Potri.015G144700	0.101247
Potri.001G264400	Potri.002G175600	0.101246
Potri.007G025400	Potri.012G078500	0.101245
Potri.001G118900	Potri.005G127300	0.101244
Potri.002G003300	Potri.013G153100	0.101244
Potri.002G145900	Potri.005G052100	0.101243
Potri.001G293300	Potri.011G059700	0.101242
Potri.010G003800	Potri.014G086200	0.101239
Potri.001G150500	Potri.010G104200	0.101236
Potri.005G177700	Potri.015G147200	0.101234
Potri.007G102000	Potri.012G078500	0.101232
Potri.003G178400	Potri.013G153100	0.101232
Potri.004G029400	Potri.004G104800	0.101231
Potri.003G030500	Potri.013G107500	0.101229
Potri.001G102200	Potri.005G199600	0.101226

## Sheet: Figure2B-C
SNP ID	SNP ID	SNP ID	PRO
PtoeIF-2B_SNP116_CC	PtoRGP_SNP28_AA	PtoWD40_SNP7_CT	49.1941
PtoeIF-2B_SNP116_CC	PtoRGP_SNP28_AA	PtoWD40_SNP7_CT	31.9569
PtoeIF-2B_SNP116_CC	PtoRGP_SNP28_AA	PtoWD40_SNP7_CT	29.2884
PtoeIF-2B_SNP116_CC	PtoRGP_SNP28_AA	PtoWD40_SNP7_CT	34.3769
PtoeIF-2B_SNP116_CC	PtoRGP_SNP28_AA	PtoWD40_SNP7_CT	24.8849
PtoeIF-2B_SNP116_CC	PtoRGP_SNP28_AA	PtoWD40_SNP7_CT	31.8048
PtoeIF-2B_SNP116_CC	PtoRGP_SNP28_AA	PtoWD40_SNP7_CT	51.4092
PtoeIF-2B_SNP116_CC	PtoRGP_SNP28_AA	PtoWD40_SNP7_CT	52.3802
PtoeIF-2B_SNP116_CC	PtoRGP_SNP28_AA	PtoWD40_SNP7_CT	35.9782
PtoeIF-2B_SNP116_CC	PtoRGP_SNP28_AA	PtoWD40_SNP7_CT	30.0324
PtoeIF-2B_SNP116_CC	PtoRGP_SNP28_AA	PtoWD40_SNP7_CT	34.0887
PtoeIF-2B_SNP116_CC	PtoRGP_SNP28_AA	PtoWD40_SNP7_CT	27.6657
PtoeIF-2B_SNP116_CC	PtoRGP_SNP28_AA	PtoWD40_SNP7_CT	38.0663
PtoeIF-2B_SNP116_CC	PtoRGP_SNP28_AA	PtoWD40_SNP7_CT	40.8581
PtoeIF-2B_SNP116_CC	PtoRGP_SNP28_AA	PtoWD40_SNP7_CT	32.4178
PtoeIF-2B_SNP116_CC	PtoRGP_SNP28_AA	PtoWD40_SNP7_CT	36.9135
PtoeIF-2B_SNP116_CC	PtoRGP_SNP28_AA	PtoWD40_SNP7_CT	35.3291
PtoeIF-2B_SNP116_CC	PtoRGP_SNP28_AA	PtoWD40_SNP7_CT	42.9885
PtoeIF-2B_SNP116_CC	PtoRGP_SNP28_AA	PtoWD40_SNP7_CT	40.3349
PtoeIF-2B_SNP116_CC	PtoRGP_SNP28_AA	PtoWD40_SNP7_CT	44.4066
PtoeIF-2B_SNP116_CC	PtoRGP_SNP28_AA	PtoWD40_SNP7_CT	35.5052
PtoeIF-2B_SNP116_CC	PtoRGP_SNP28_AA	PtoWD40_SNP7_CT	41.9337
PtoeIF-2B_SNP116_CC	PtoRGP_SNP28_AA	PtoWD40_SNP7_CT	43.5445
PtoeIF-2B_SNP116_CC	PtoRGP_SNP28_AA	PtoWD40_SNP7_CT	43.0479
PtoeIF-2B_SNP116_CC	PtoRGP_SNP28_AA	PtoWD40_SNP7_CT	33.6116
PtoeIF-2B_SNP116_CC	PtoRGP_SNP28_AA	PtoWD40_SNP7_CT	44.0966
PtoeIF-2B_SNP116_CC	PtoRGP_SNP28_AA	PtoWD40_SNP7_CT	45.1898
PtoeIF-2B_SNP116_CC	PtoRGP_SNP28_AA	PtoWD40_SNP7_CT	42.8428
PtoeIF-2B_SNP116_CC	PtoRGP_SNP28_AA	PtoWD40_SNP7_CT	37.8709
PtoeIF-2B_SNP116_CC	PtoRGP_SNP28_AA	PtoWD40_SNP7_CT	42.7626
PtoeIF-2B_SNP116_CC	PtoRGP_SNP28_AA	PtoWD40_SNP7_CT	38.1803
PtoeIF-2B_SNP116_CC	PtoRGP_SNP28_AA	PtoWD40_SNP7_CT	50.2843
PtoeIF-2B_SNP116_CC	PtoRGP_SNP28_AA	PtoWD40_SNP7_CT	32.8001
PtoeIF-2B_SNP116_CC	PtoRGP_SNP28_AA	PtoWD40_SNP7_CT	37.7957
PtoeIF-2B_SNP116_CC	PtoRGP_SNP28_AA	PtoWD40_SNP7_CT	40.0419
PtoeIF-2B_SNP116_CC	PtoRGP_SNP28_AA	PtoWD40_SNP7_CT	43.5445
PtoeIF-2B_SNP116_CC	PtoRGP_SNP28_AA	PtoWD40_SNP7_CT	36.0265
PtoeIF-2B_SNP116_CC	PtoRGP_SNP28_AA	PtoWD40_SNP7_CT	44.2108
PtoeIF-2B_SNP116_CC	PtoRGP_SNP28_AA	PtoWD40_SNP7_CT	46.4715
PtoeIF-2B_SNP116_CC	PtoRGP_SNP28_AA	PtoWD40_SNP7_CT	42.0209
PtoeIF-2B_SNP116_CC	PtoRGP_SNP28_AA	PtoWD40_SNP7_CT	39.1436
PtoeIF-2B_SNP116_CC	PtoRGP_SNP28_AA	PtoWD40_SNP7_CT	38.1516
PtoeIF-2B_SNP116_CC	PtoRGP_SNP28_AA	PtoWD40_SNP7_CT	30.413
PtoeIF-2B_SNP116_CC	PtoRGP_SNP28_AA	PtoWD40_SNP7_CT	32.4079
PtoeIF-2B_SNP116_CC	PtoRGP_SNP28_AA	PtoWD40_SNP7_CT	50.716
PtoeIF-2B_SNP116_CC	PtoRGP_SNP28_AA	PtoWD40_SNP7_CT	34.3923
PtoeIF-2B_SNP116_CC	PtoRGP_SNP28_AA	PtoWD40_SNP7_CT	30.5847
PtoeIF-2B_SNP116_CT	PtoRGP_SNP28_AA	PtoWD40_SNP7_CT	44.6071
PtoeIF-2B_SNP116_CT	PtoRGP_SNP28_AA	PtoWD40_SNP7_CT	33.9615
PtoeIF-2B_SNP116_CT	PtoRGP_SNP28_AA	PtoWD40_SNP7_CT	44.4066
PtoeIF-2B_SNP116_CT	PtoRGP_SNP28_AA	PtoWD40_SNP7_CT	34.8305
PtoeIF-2B_SNP116_CT	PtoRGP_SNP28_AG	PtoWD40_SNP7_CT	28.1476
PtoeIF-2B_SNP116_CT	PtoRGP_SNP28_AG	PtoWD40_SNP7_CT	40.0753
PtoeIF-2B_SNP116_CT	PtoRGP_SNP28_AG	PtoWD40_SNP7_CT	33.2182
PtoeIF-2B_SNP116_CT	PtoRGP_SNP28_AG	PtoWD40_SNP7_CT	38.5283
PtoeIF-2B_SNP116_CT	PtoRGP_SNP28_AG	PtoWD40_SNP7_CT	37.8732
PtoeIF-2B_SNP116_CT	PtoRGP_SNP28_AG	PtoWD40_SNP7_CT	40.7356
PtoeIF-2B_SNP116_CT	PtoRGP_SNP28_AG	PtoWD40_SNP7_CT	40.3658
PtoeIF-2B_SNP116_CT	PtoRGP_SNP28_AG	PtoWD40_SNP7_CT	40.4571
PtoeIF-2B_SNP116_CT	PtoRGP_SNP28_AG	PtoWD40_SNP7_CT	37.4699
PtoeIF-2B_SNP116_CT	PtoRGP_SNP28_AG	PtoWD40_SNP7_CT	26.3017
PtoeIF-2B_SNP116_CT	PtoRGP_SNP28_AG	PtoWD40_SNP7_CT	33.4991
PtoeIF-2B_SNP116_CT	PtoRGP_SNP28_AG	PtoWD40_SNP7_CT	36.0265
PtoeIF-2B_SNP116_CT	PtoRGP_SNP28_AG	PtoWD40_SNP7_CT	41.004
PtoeIF-2B_SNP116_CT	PtoRGP_SNP28_AG	PtoWD40_SNP7_CT	43.5445
PtoeIF-2B_SNP116_CT	PtoRGP_SNP28_AG	PtoWD40_SNP7_CT	44.1459
PtoeIF-2B_SNP116_CT	PtoRGP_SNP28_AG	PtoWD40_SNP7_CT	37.4699
PtoeIF-2B_SNP116_CT	PtoRGP_SNP28_AG	PtoWD40_SNP7_CT	42.8428
PtoeIF-2B_SNP116_CT	PtoRGP_SNP28_AG	PtoWD40_SNP7_CT	42.7626
PtoeIF-2B_SNP116_CT	PtoRGP_SNP28_AG	PtoWD40_SNP7_CT	44.6071
PtoeIF-2B_SNP116_TT	PtoRGP_SNP28_AG	PtoWD40_SNP7_CT	47.5396
PtoeIF-2B_SNP116_TT	PtoRGP_SNP28_AG	PtoWD40_SNP7_CT	44.1314
PtoeIF-2B_SNP116_TT	PtoRGP_SNP28_AG	PtoWD40_SNP7_CT	44.7898
PtoeIF-2B_SNP116_TT	PtoRGP_SNP28_AG	PtoWD40_SNP7_CT	48.6568
PtoeIF-2B_SNP116_TT	PtoRGP_SNP28_AG	PtoWD40_SNP7_CT	45.4525
PtoeIF-2B_SNP116_TT	PtoRGP_SNP28_AG	PtoWD40_SNP7_CT	36.9843
PtoeIF-2B_SNP116_TT	PtoRGP_SNP28_AG	PtoWD40_SNP7_CT	39.3709
PtoeIF-2B_SNP116_TT	PtoRGP_SNP28_AG	PtoWD40_SNP7_CT	41.3221
PtoeIF-2B_SNP116_TT	PtoRGP_SNP28_AG	PtoWD40_SNP7_TT	53.3821
PtoeIF-2B_SNP116_TT	PtoRGP_SNP28_AG	PtoWD40_SNP7_TT	51.2685
PtoeIF-2B_SNP116_TT	PtoRGP_SNP28_AG	PtoWD40_SNP7_TT	57.3736
PtoeIF-2B_SNP116_TT	PtoRGP_SNP28_AG	PtoWD40_SNP7_TT	39.6351
PtoeIF-2B_SNP116_TT	PtoRGP_SNP28_AG	PtoWD40_SNP7_TT	36.0589
PtoeIF-2B_SNP116_TT	PtoRGP_SNP28_AG	PtoWD40_SNP7_TT	41.022
PtoeIF-2B_SNP116_TT	PtoRGP_SNP28_AG	PtoWD40_SNP7_TT	67.0599
PtoeIF-2B_SNP116_TT	PtoRGP_SNP28_AG	PtoWD40_SNP7_TT	27.7993
PtoeIF-2B_SNP116_TT	PtoRGP_SNP28_AG	PtoWD40_SNP7_TT	37.4355
PtoeIF-2B_SNP116_TT	PtoRGP_SNP28_AG	PtoWD40_SNP7_TT	29.337
PtoeIF-2B_SNP116_TT	PtoRGP_SNP28_AG	PtoWD40_SNP7_TT	60.1084
PtoeIF-2B_SNP116_TT	PtoRGP_SNP28_AG	PtoWD40_SNP7_TT	39.2173
PtoeIF-2B_SNP116_TT	PtoRGP_SNP28_AG	PtoWD40_SNP7_TT	43.2557
PtoeIF-2B_SNP116_TT	PtoRGP_SNP28_AG	PtoWD40_SNP7_TT	52.1684
PtoeIF-2B_SNP116_TT	PtoRGP_SNP28_AG	PtoWD40_SNP7_TT	35.6354
PtoeIF-2B_SNP116_TT	PtoRGP_SNP28_AG	PtoWD40_SNP7_TT	40.633
PtoeIF-2B_SNP116_TT	PtoRGP_SNP28_AG	PtoWD40_SNP7_TT	32.7098
PtoeIF-2B_SNP116_TT	PtoRGP_SNP28_AG	PtoWD40_SNP7_TT	36.9744
PtoeIF-2B_SNP116_TT	PtoRGP_SNP28_AG	PtoWD40_SNP7_TT	29.0378
PtoeIF-2B_SNP116_TT	PtoRGP_SNP28_AG	PtoWD40_SNP7_TT	41.1236
PtoeIF-2B_SNP116_TT	PtoRGP_SNP28_AG	PtoWD40_SNP7_TT	42.3324
PtoeIF-2B_SNP116_TT	PtoRGP_SNP28_AG	PtoWD40_SNP7_TT	38.0256
PtoeIF-2B_SNP116_TT	PtoRGP_SNP28_AG	PtoWD40_SNP7_TT	45.4525
PtoeIF-2B_SNP116_TT	PtoRGP_SNP28_AG	PtoWD40_SNP7_TT	34.8236
PtoeIF-2B_SNP116_TT	PtoRGP_SNP28_AG	PtoWD40_SNP7_TT	63.197
PtoeIF-2B_SNP116_TT	PtoRGP_SNP28_AG	PtoWD40_SNP7_TT	40.3747

## Sheet: Figure3A
Significant epistatic SNP-SNP pairs for each trait in the association population of P. tomentosa.
Locus1	Locus2	Trait	Test	Effect	P_value
PtoVPS15_SNP101	PtoNPQ1_SNP8	Cond	AA	-0.566	0.000528
PtoLHCA4_SNP3	PtoeIF-2B_SNP4	Chl	DA	-0.233	0.000509
PtoT4M8_SNP51	PtoEMB1401_SNP241	Chl	DD	0.288	0.000283
PtoT4M8_SNP56	PtoEMB1401_SNP258	Chl	AD	14.1	0.000967
PtoT4M8_SNP56	PtoEMB1401_SNP261	Chl	AD	-15.7	0.000648
PtoT4M8_SNP56	PtoEMB1401_SNP263	Chl	AD	-0.519	0.000575
PtoAP4E_SNP12	PtoNHL_SNP28	Chl	DD	-0.407	0.000282
PtoAP4E_SNP12	PtoRPN5A_SNP73	Chl	DA	-0.213	0.000147
PtoAP4E_SNP13	PtoRPN5A_SNP73	Chl	DA	-30.7	0.000269
PtoLHCA4_SNP3	PtoABF3_SNP19	Chl	DA	-16.5	0.000626
PtoAP4E_SNP23	PtoRPN5A_SNP73	Chl	DA	-0.521	0.000932
PtoeIF-2B_SNP78	PtoPSB33_SNP20	CAT	AA	-0.944	0.000952
PtoAP4E_SNP25	PtoRPN5A_SNP79	Pn	AA	0.225	0.000543
PtoAP4E_SNP25	PtoRPN5A_SNP79	Cond	AA	0.983	0.000883
PtoAP4E_SNP25	PtoATPC1_SNP29	Pn	AA	0.606	0.000732
PtoAP4E_SNP25	PtoATPC1_SNP29	Cond	AA	43.3	0.000894
PtoAP4E_SNP189	PtoRPN5A_SNP79	Cond	DA	1.02	0.000197
PtoAP4E_SNP190	PtoRPN5A_SNP79	Cond	DA	0.527	0.000197
PtoAP4E_SNP192	PtoRPN5A_SNP79	Cond	DA	15.6	0.000197
PtoAP4E_SNP196	PtoRPN5A_SNP79	Cond	DA	-0.673	0.000197
PtoAP4E_SNP197	PtoRPN5A_SNP79	Cond	DA	-1.58	0.000197
PtoAP4E_SNP206	PtoRPN5A_SNP74	Pn	DA	-1.06	0.000783
PtoAP4E_SNP206	PtoRPN5A_SNP74	Cond	DA	-0.423	0.000356
PtoAP4E_SNP206	PtoRPN5A_SNP79	Pn	DA	0.43	0.000996
PtoAP4E_SNP206	PtoRPN5A_SNP79	Cond	DA	0.397	0.000192
PtoSEC_SNP118	PtoeIF-2B_SNP116	Cond	DA	-0.172	0.000492
PtoAP4E_SNP209	PtoRPN5A_SNP74	Pn	DA	-0.154	0.000783
PtoAP4E_SNP209	PtoRPN5A_SNP74	Cond	DA	-0.155	0.000356
PtoAP4E_SNP211	PtoRPN5A_SNP74	Pn	DA	-17.3	0.000783
PtoAP4E_SNP211	PtoRPN5A_SNP74	Cond	DA	-0.326	0.000356
PtoPSB33_SNP1	PtoeIF-2B_SNP2	Pn	DA	0.677	0.000996
PtoPSB33_SNP1	PtoeIF-2B_SNP2	Cond	DA	-14.2	0.000192
PtoPSB33_SNP35	PtoeIF-2B_SNP78	Cond	DA	22	0.000492
PtoAP4E_SNP212	PtoRPN5A_SNP79	Cond	DA	1.71	0.000197
PtoAP4E_SNP221	PtoRPN5A_SNP79	Cond	DA	-0.489	0.000197
PtoAP4E_SNP222	PtoRPN5A_SNP79	Cond	DA	23.2	0.000221
PtoAP4E_SNP224	PtoRPN5A_SNP74	Cond	DA	7.31	0.000588
PtoPSB33_SNP4	PtoABF3_SNP1	Pn	DA	-0.498	0.000991
PtoAP4E_SNP224	PtoRPN5A_SNP79	Cond	DA	7.18	0.000191
PtoAP4E_SNP224	PtoeIF-2B_SNP116	CAT	DA	0.818	0.000484
PtoAP4E_SNP228	PtoRPN5A_SNP79	Cond	DA	0.663	0.000183
PtoPSB33_SNP4	PtoABF3_SNP2	Pn	DA	-0.192	0.000715
PtoAP4E_SNP232	PtoRPN5A_SNP79	Cond	DA	0.943	0.00074
PtoPSB33_SNP4	PtoABF3_SNP3	Pn	DA	-17	0.00076
PtoAP4E_SNP234	PtoRPN5A_SNP79	Cond	DA	11.8	0.000774
PtoAP4E_SNP239	PtoEMB1401_SNP264	Trmmol	AA	0.268	0.000883
PtoAP4E_SNP239	PtoRPN5A_SNP79	Cond	DD	0.168	0.000947
PtoAP4E_SNP241	PtoEMB1401_SNP264	Trmmol	AA	-10.4	0.001
PtoeIF-2B_SNP78	PtoPSB33_SNP19	Cond	DA	-0.416	0.000826
PtoSEC_SNP119	PtoLHCA4_SNP34	CAT	AA	0.438	0.000897
PtoABF3_SNP3	PtoeIF-2B_SNP78	Cond	DA	-18.9	0.000338
PtoAP4E_SNP269	PtoEMB1401_SNP232	Pn	AA	0.374	0.000397
PtoABF3_SNP6	PtoLHCA4_SNP3	Pn	AA	-14.4	0.000397
PtoAP4E_SNP272	PtoS1_SNP48	PRO	DA	0.224	0.000498
PtoAP4E_SNP280	PtoEMB1401_SNP232	Chl	DD	-0.807	0.000972
PtoSEC_SNP75	PtoeIF-2B_SNP116	Cond	DA	0.133	0.000174
PtoAP4E_SNP313	PtoRPN5A_SNP74	Pn	DA	0.208	0.000783
PtoAP4E_SNP313	PtoRPN5A_SNP74	Cond	DA	-0.276	0.000356
PtoS1_SNP48	PtoEMB1401_SNP82	PRO	AD	19.6	0.000486
PtoS1_SNP48	PtoDGL1_SNP41	PRO	AD	0.563	0.000717
PtoEMB1401_SNP131	PtoRPN5A_SNP74	Cond	DA	0.51	0.000277
PtoEMB1401_SNP131	PtoRPN5A_SNP79	Cond	DA	0.202	0.000801
PtoEMB1401_SNP136	PtoRPN5A_SNP79	Cond	DA	0.203	0.00053
PtoEMB1401_SNP147	PtoGAPA2_SNP42	Chl	AD	-0.706	0.000145
PtoEMB1401_SNP162	PtoURC1_SNP45	Chl	AA	-0.335	0.00097
PtoEMB1401_SNP162	PtoGAPA2_SNP36	Chl	DA	0.255	0.000667
PtoEMB1401_SNP162	PtoGAPA2_SNP110	Chl	AA	-0.713	0.000666
PtoEMB1401_SNP164	PtoBSR440_SNP100	Chl	AD	0.483	0.000146
PtoEMB1401_SNP174	PtoEMB1401_SNP232	Chl	AD	-0.572	0.000696
PtoEMB1401_SNP190	PtoHook5_SNP15	Trmmol	AD	0.123	0.000296
PtoEMB1401_SNP190	PtoHook5_SNP15	Cond	AD	-0.13	0.000383
PtoEMB1401_SNP207	PtoEMB1401_SNP232	Trmmol	AD	-147	0.000712
PtoSEC_SNP62	PtoeIF-2B_SNP116	CAT	DA	0.208	0.000728
PtoEMB1401_SNP221	PtoBSR430_SNP16	Cond	DD	13.6	0.000698
PtoEMB1401_SNP221	PtoRPN5A_SNP70	Chl	AA	0.14	0.000492
PtoEMB1401_SNP221	PtoRPN5A_SNP72	Chl	AA	23.6	9.6e-05
PtoEMB1401_SNP221	PtoRPN5A_SNP73	Chl	AA	-31.2	0.000283
PtoEMB1401_SNP221	PtoATPC1_SNP29	Chl	DA	17.7	0.000754
PtoEMB1401_SNP221	PtoGAPA2_SNP110	Chl	DA	-2.13	0.001
PtoEMB1401_SNP227	PtoGAPA2_SNP42	Chl	DA	0.741	2.86e-05
PtoEMB1401_SNP227	PtoGAPA2_SNP70	Chl	DA	14.9	9.91e-06
PtoEMB1401_SNP232	PtoHook5_SNP15	Chl	DA	0.41	7.41e-06
PtoEMB1401_SNP232	PtoRPN5A_SNP74	Chl	DA	-7.21	0.000172
PtoEMB1401_SNP233	PtoRPN5A_SNP73	Cond	DA	8.18	0.000994
PtoEMB1401_SNP233	PtoRPN5A_SNP75	Cond	DA	1.1	0.000407
PtoPSB33_SNP4	PtoABF3_SNP4	Pn	DA	-0.091	0.000746
PtoEMB1401_SNP233	PtoRPN5A_SNP79	Cond	DA	22.3	4.9e-05
PtoEMB1401_SNP240	PtoF16D14.8_SNP162	Chl	DD	-0.185	0.000892
PtoEMB1401_SNP240	PtoGAPA2_SNP20	Chl	AD	22.3	0.00072
PtoEMB1401_SNP241	PtoGAPA2_SNP20	Chl	AD	-1.57	9.85e-05
PtoEMB1401_SNP241	PtoGAPA2_SNP42	Chl	DA	-0.0945	0.00033
PtoEMB1401_SNP258	PtoGAPA2_SNP20	Chl	AA	0.304	0.000966
PtoEMB1401_SNP258	PtoGAPA2_SNP62	Chl	AD	-0.105	6.46e-05
PtoEMB1401_SNP259	PtoGAPA2_SNP62	Chl	AD	-4.93	0.000655
PtoEMB1401_SNP261	PtoGAPA2_SNP62	Chl	AD	-2.38	0.000169
PtoEMB1401_SNP262	PtoGAPA2_SNP62	Chl	AD	0.528	0.000398
PtoEMB1401_SNP263	PtoGAPA2_SNP62	Chl	AD	0.309	0.000289
PtoURC1_SNP45	PtoeIF-2B_SNP116	Cond	AA	0.213	0.000648
PtoHook5_SNP15	PtoDGL1_SNP21	Pn	DD	-0.887	4.01e-05
PtoHook5_SNP15	PtoDGL1_SNP21	Trmmol	DD	1.13	2.84e-05
PtoHook5_SNP15	PtoDGL1_SNP22	Pn	DD	-0.592	4.01e-05
PtoHook5_SNP15	PtoDGL1_SNP22	Trmmol	DD	-7.66	2.84e-05
PtoF16D14.8_SNP144	PtoGAPA2_SNP20	Trmmol	AA	-0.834	0.000532
PtoF16D14.8_SNP162	PtoRPN5A_SNP70	Chl	DA	0.252	0.000836

## Sheet: Figure3C
SNP ID	SNP ID	SNP ID	Chl
PtoLHCA4_SNP3_AA	PtoABF3_SNP19_AA	PtoeIF-2B_SNP4_CC	0.36044
PtoLHCA4_SNP3_AA	PtoABF3_SNP19_AA	PtoeIF-2B_SNP4_CC	0.59418
PtoLHCA4_SNP3_AA	PtoABF3_SNP19_AA	PtoeIF-2B_SNP4_CC	-0.52732
PtoLHCA4_SNP3_AA	PtoABF3_SNP19_AA	PtoeIF-2B_SNP4_CC	-0.17952
PtoLHCA4_SNP3_AA	PtoABF3_SNP19_AA	PtoeIF-2B_SNP4_CC	-0.81838
PtoLHCA4_SNP3_AA	PtoABF3_SNP19_AA	PtoeIF-2B_SNP4_CC	-0.52602
PtoLHCA4_SNP3_AA	PtoABF3_SNP19_AA	PtoeIF-2B_SNP4_CC	-2.23542
PtoLHCA4_SNP3_AA	PtoABF3_SNP19_AA	PtoeIF-2B_SNP4_CC	1.87975
PtoLHCA4_SNP3_AA	PtoABF3_SNP19_AA	PtoeIF-2B_SNP4_CC	1.71568
PtoLHCA4_SNP3_AA	PtoABF3_SNP19_AA	PtoeIF-2B_SNP4_CC	-0.1369
PtoLHCA4_SNP3_AA	PtoABF3_SNP19_AA	PtoeIF-2B_SNP4_CC	-0.55205
PtoLHCA4_SNP3_AA	PtoABF3_SNP19_AA	PtoeIF-2B_SNP4_CC	0.60092
PtoLHCA4_SNP3_AA	PtoABF3_SNP19_AA	PtoeIF-2B_SNP4_CC	0.55147
PtoLHCA4_SNP3_AA	PtoABF3_SNP19_AA	PtoeIF-2B_SNP4_CC	0.1649
PtoLHCA4_SNP3_AA	PtoABF3_SNP19_AA	PtoeIF-2B_SNP4_CC	1.41227
PtoLHCA4_SNP3_AA	PtoABF3_SNP19_AA	PtoeIF-2B_SNP4_CC	-1.21056
PtoLHCA4_SNP3_AA	PtoABF3_SNP19_AA	PtoeIF-2B_SNP4_CC	0.11995
PtoLHCA4_SNP3_AA	PtoABF3_SNP19_AA	PtoeIF-2B_SNP4_CC	0.48967
PtoLHCA4_SNP3_AA	PtoABF3_SNP19_AA	PtoeIF-2B_SNP4_CC	1.05042
PtoLHCA4_SNP3_AA	PtoABF3_SNP19_AA	PtoeIF-2B_SNP4_CC	-0.61563
PtoLHCA4_SNP3_AA	PtoABF3_SNP19_AA	PtoeIF-2B_SNP4_CC	-0.7105
PtoLHCA4_SNP3_AA	PtoABF3_SNP19_AA	PtoeIF-2B_SNP4_CC	-0.98132
PtoLHCA4_SNP3_AA	PtoABF3_SNP19_AA	PtoeIF-2B_SNP4_CC	-1.7421
PtoLHCA4_SNP3_AA	PtoABF3_SNP19_AA	PtoeIF-2B_SNP4_CC	1.44824
PtoLHCA4_SNP3_AA	PtoABF3_SNP19_AA	PtoeIF-2B_SNP4_CC	-0.38977
PtoLHCA4_SNP3_AA	PtoABF3_SNP19_AA	PtoeIF-2B_SNP4_CC	-0.01714
PtoLHCA4_SNP3_AA	PtoABF3_SNP19_AA	PtoeIF-2B_SNP4_CC	0.07281
PtoLHCA4_SNP3_AA	PtoABF3_SNP19_AA	PtoeIF-2B_SNP4_CC	-0.08682
PtoLHCA4_SNP3_AA	PtoABF3_SNP19_AA	PtoeIF-2B_SNP4_CC	-1.07965
PtoLHCA4_SNP3_AA	PtoABF3_SNP19_AA	PtoeIF-2B_SNP4_CC	0.82567
PtoLHCA4_SNP3_AA	PtoABF3_SNP19_AA	PtoeIF-2B_SNP4_CC	1.18414
PtoLHCA4_SNP3_AA	PtoABF3_SNP19_AA	PtoeIF-2B_SNP4_CC	-0.51833
PtoLHCA4_SNP3_AA	PtoABF3_SNP19_AA	PtoeIF-2B_SNP4_CT	-1.71176
PtoLHCA4_SNP3_AA	PtoABF3_SNP19_AA	PtoeIF-2B_SNP4_CT	0.09748
PtoLHCA4_SNP3_AA	PtoABF3_SNP19_AA	PtoeIF-2B_SNP4_CT	0.40763
PtoLHCA4_SNP3_AA	PtoABF3_SNP19_AA	PtoeIF-2B_SNP4_CT	1.18414
PtoLHCA4_SNP3_AA	PtoABF3_SNP19_AA	PtoeIF-2B_SNP4_CT	0.15816
PtoLHCA4_SNP3_AA	PtoABF3_SNP19_AA	PtoeIF-2B_SNP4_CT	-0.18345
PtoLHCA4_SNP3_AA	PtoABF3_SNP19_AA	PtoeIF-2B_SNP4_CT	0.36044
PtoLHCA4_SNP3_AA	PtoABF3_SNP19_AA	PtoeIF-2B_SNP4_CT	-0.07172
PtoLHCA4_SNP3_AA	PtoABF3_SNP19_AA	PtoeIF-2B_SNP4_CT	0.51327
PtoLHCA4_SNP3_TT	PtoABF3_SNP19_AG	PtoeIF-2B_SNP4_CT	-0.70038
PtoLHCA4_SNP3_TT	PtoABF3_SNP19_AG	PtoeIF-2B_SNP4_CT	-1.15272
PtoLHCA4_SNP3_TT	PtoABF3_SNP19_AG	PtoeIF-2B_SNP4_CT	0.11771
PtoLHCA4_SNP3_TT	PtoABF3_SNP19_AG	PtoeIF-2B_SNP4_CT	-0.23065
PtoLHCA4_SNP3_TT	PtoABF3_SNP19_AG	PtoeIF-2B_SNP4_CT	0.60429
PtoLHCA4_SNP3_TT	PtoABF3_SNP19_AG	PtoeIF-2B_SNP4_CT	0.69756
PtoLHCA4_SNP3_TT	PtoABF3_SNP19_AG	PtoeIF-2B_SNP4_CT	0.49641
PtoLHCA4_SNP3_TT	PtoABF3_SNP19_AG	PtoeIF-2B_SNP4_CT	0.6144
PtoLHCA4_SNP3_TT	PtoABF3_SNP19_AG	PtoeIF-2B_SNP4_CT	0.98075
PtoLHCA4_SNP3_TT	PtoABF3_SNP19_AG	PtoeIF-2B_SNP4_CT	-0.3905
PtoLHCA4_SNP3_TT	PtoABF3_SNP19_AG	PtoeIF-2B_SNP4_CT	-0.03595
PtoLHCA4_SNP3_TT	PtoABF3_SNP19_AG	PtoeIF-2B_SNP4_CT	0.06152
PtoLHCA4_SNP3_TT	PtoABF3_SNP19_AG	PtoeIF-2B_SNP4_CT	0.15816
PtoLHCA4_SNP3_TT	PtoABF3_SNP19_AG	PtoeIF-2B_SNP4_CT	-2.6647
PtoLHCA4_SNP3_TT	PtoABF3_SNP19_AG	PtoeIF-2B_SNP4_CT	0.80769
PtoLHCA4_SNP3_TT	PtoABF3_SNP19_AG	PtoeIF-2B_SNP4_CT	0.04129
PtoLHCA4_SNP3_TT	PtoABF3_SNP19_AG	PtoeIF-2B_SNP4_CT	0.62339
PtoLHCA4_SNP3_TT	PtoABF3_SNP19_AG	PtoeIF-2B_SNP4_CT	0.48545
PtoLHCA4_SNP3_TT	PtoABF3_SNP19_AG	PtoeIF-2B_SNP4_CT	0.96726
PtoLHCA4_SNP3_TT	PtoABF3_SNP19_AG	PtoeIF-2B_SNP4_CT	-2.51185
PtoLHCA4_SNP3_TT	PtoABF3_SNP19_AG	PtoeIF-2B_SNP4_CT	-0.07783
PtoLHCA4_SNP3_TT	PtoABF3_SNP19_AG	PtoeIF-2B_SNP4_CT	0.32223
PtoLHCA4_SNP3_TT	PtoABF3_SNP19_AG	PtoeIF-2B_SNP4_CT	-0.4554
PtoLHCA4_SNP3_TT	PtoABF3_SNP19_AG	PtoeIF-2B_SNP4_CT	0.31324
PtoLHCA4_SNP3_TT	PtoABF3_SNP19_AG	PtoeIF-2B_SNP4_CT	-0.07333
PtoLHCA4_SNP3_TT	PtoABF3_SNP19_AG	PtoeIF-2B_SNP4_CT	0.2121
PtoLHCA4_SNP3_TT	PtoABF3_SNP19_AG	PtoeIF-2B_SNP4_CT	0.52001
PtoLHCA4_SNP3_TT	PtoABF3_SNP19_AG	PtoeIF-2B_SNP4_TT	-1.83023
PtoLHCA4_SNP3_TT	PtoABF3_SNP19_AG	PtoeIF-2B_SNP4_TT	0.04354
PtoLHCA4_SNP3_TT	PtoABF3_SNP19_AG	PtoeIF-2B_SNP4_TT	0.47281
PtoLHCA4_SNP3_TT	PtoABF3_SNP19_GG	PtoeIF-2B_SNP4_TT	0.59642
PtoLHCA4_SNP3_TT	PtoABF3_SNP19_GG	PtoeIF-2B_SNP4_TT	0.80994
PtoLHCA4_SNP3_TT	PtoABF3_SNP19_GG	PtoeIF-2B_SNP4_TT	1.11431
PtoLHCA4_SNP3_TT	PtoABF3_SNP19_GG	PtoeIF-2B_SNP4_TT	0.54248
PtoLHCA4_SNP3_AT	PtoABF3_SNP19_GG	PtoeIF-2B_SNP4_TT	0.89085
PtoLHCA4_SNP3_AT	PtoABF3_SNP19_GG	PtoeIF-2B_SNP4_TT	-2.05562
PtoLHCA4_SNP3_AT	PtoABF3_SNP19_GG	PtoeIF-2B_SNP4_TT	-1.00829
PtoLHCA4_SNP3_AT	PtoABF3_SNP19_GG	PtoeIF-2B_SNP4_TT	0.00084
PtoLHCA4_SNP3_AT	PtoABF3_SNP19_GG	PtoeIF-2B_SNP4_TT	-0.51159
PtoLHCA4_SNP3_AT	PtoABF3_SNP19_GG	PtoeIF-2B_SNP4_TT	0.0323
PtoLHCA4_SNP3_AT	PtoABF3_SNP19_GG	PtoeIF-2B_SNP4_TT	1.68646
PtoLHCA4_SNP3_AT	PtoABF3_SNP19_GG	PtoeIF-2B_SNP4_TT	-0.16323
PtoLHCA4_SNP3_AT	PtoABF3_SNP19_GG	PtoeIF-2B_SNP4_TT	-1.02065
PtoLHCA4_SNP3_AT	PtoABF3_SNP19_GG	PtoeIF-2B_SNP4_TT	-0.93412
PtoLHCA4_SNP3_AT	PtoABF3_SNP19_GG	PtoeIF-2B_SNP4_TT	0
PtoLHCA4_SNP3_AT	PtoABF3_SNP19_GG	PtoeIF-2B_SNP4_TT	-2.01854
PtoLHCA4_SNP3_AT	PtoABF3_SNP19_GG	PtoeIF-2B_SNP4_TT	0.27728
PtoLHCA4_SNP3_AT	PtoABF3_SNP19_GG	PtoeIF-2B_SNP4_TT	0.48697
PtoLHCA4_SNP3_AT	PtoABF3_SNP19_GG	PtoeIF-2B_SNP4_TT	0.98974
PtoLHCA4_SNP3_AT	PtoABF3_SNP19_GG	PtoeIF-2B_SNP4_TT	2.45511
PtoLHCA4_SNP3_AT	PtoABF3_SNP19_GG	PtoeIF-2B_SNP4_TT	-1.01915
PtoLHCA4_SNP3_AT	PtoABF3_SNP19_GG	PtoeIF-2B_SNP4_TT	0.69531
PtoLHCA4_SNP3_AT	PtoABF3_SNP19_GG	PtoeIF-2B_SNP4_TT	0.02106
PtoLHCA4_SNP3_AT	PtoABF3_SNP19_GG	PtoeIF-2B_SNP4_TT	-0.01714
PtoLHCA4_SNP3_AT	PtoABF3_SNP19_GG	PtoeIF-2B_SNP4_TT	-1.82638
PtoLHCA4_SNP3_AT	PtoABF3_SNP19_GG	PtoeIF-2B_SNP4_TT	0.74476
PtoLHCA4_SNP3_AT	PtoABF3_SNP19_GG	PtoeIF-2B_SNP4_TT	0.56046
PtoLHCA4_SNP3_AT	PtoABF3_SNP19_GG	PtoeIF-2B_SNP4_TT	0.17277
PtoLHCA4_SNP3_AT	PtoABF3_SNP19_GG	PtoeIF-2B_SNP4_TT	0.94703

## Sheet: Figure3D-E
Epistatic effects for chlorophyll content between PtoLHCA4_SNP3 with PtoABF3_SNP19 and PtoeIF-2B_SNP4
		PtoLCHA4_SNP3
		AA	AT	TT
PtoABF3_SNP19	AA	29.116	19.85	40.2
	AG	29.664	30.333	18.834
	GG	40.737	19.527	38.376
PtoeIF2B_SNP4	CC	51.273	19.062	28.837
	CT	40.734	20.254	19.363
	TT	19.8	19.806	20.476

## Sheet: Figure5C
Genotype	Transcript expression level	Genotype	Transcript expression level
PtoPSB33_SNP1	PtoHDA15_FPKM	PtoeIF-2B_SNP2	PtoHDA15_FPKM
TT	0.406283	AA	0.60059
TG	0.708482	AG	0.524396
GG	0.605697	GG	0.765144

## Sheet: Figure5D
SNP ID	Chl
PtoLHCA4_SNP1_AA	-0.70038
PtoLHCA4_SNP1_AA	-1.15272
PtoLHCA4_SNP1_AA	0.11771
PtoLHCA4_SNP1_AA	-0.23065
PtoLHCA4_SNP1_AA	0.60429
PtoLHCA4_SNP1_AA	0.69756
PtoLHCA4_SNP1_AA	0.49641
PtoLHCA4_SNP1_AA	0.6144
PtoLHCA4_SNP1_AA	0.98075
PtoLHCA4_SNP1_AA	-0.3905
PtoLHCA4_SNP1_AA	-0.03595
PtoLHCA4_SNP1_AA	0.06152
PtoLHCA4_SNP1_AA	0.15816
PtoLHCA4_SNP1_AA	-2.6647
PtoLHCA4_SNP1_AA	0.80769
PtoLHCA4_SNP1_AA	0.04129
PtoLHCA4_SNP1_AA	0.62339
PtoLHCA4_SNP1_AA	0.48545
PtoLHCA4_SNP1_AA	0.96726
PtoLHCA4_SNP1_AA	-2.51185
PtoLHCA4_SNP1_AA	-0.07783
PtoLHCA4_SNP1_AA	0.32223
PtoLHCA4_SNP1_AA	-0.4554
PtoLHCA4_SNP1_AA	0.31324
PtoLHCA4_SNP1_AA	-0.07333
PtoLHCA4_SNP1_AA	0.2121
PtoLHCA4_SNP1_AA	0.52001
PtoLHCA4_SNP1_AA	-1.83023
PtoLHCA4_SNP1_AA	0.04354
PtoLHCA4_SNP1_AA	0.47281
PtoLHCA4_SNP1_AA	0.59642
PtoLHCA4_SNP1_AA	0.80994
PtoLHCA4_SNP1_AA	1.11431
PtoLHCA4_SNP1_AA	0.54248
PtoLHCA4_SNP1_AG	0.36044
PtoLHCA4_SNP1_AG	0.59418
PtoLHCA4_SNP1_AG	-0.52732
PtoLHCA4_SNP1_AG	-0.17952
PtoLHCA4_SNP1_AG	-0.81838
PtoLHCA4_SNP1_AG	-0.52602
PtoLHCA4_SNP1_AG	-2.23542
PtoLHCA4_SNP1_AG	1.87975
PtoLHCA4_SNP1_AG	1.71568
PtoLHCA4_SNP1_AG	-0.1369
PtoLHCA4_SNP1_AG	-0.55205
PtoLHCA4_SNP1_AG	0.60092
PtoLHCA4_SNP1_AG	0.55147
PtoLHCA4_SNP1_AG	0.1649
PtoLHCA4_SNP1_AG	1.41227
PtoLHCA4_SNP1_AG	-1.21056
PtoLHCA4_SNP1_AG	0.11995
PtoLHCA4_SNP1_AG	0.48967
PtoLHCA4_SNP1_AG	1.05042
PtoLHCA4_SNP1_AG	-0.61563
PtoLHCA4_SNP1_AG	-0.7105
PtoLHCA4_SNP1_AG	-0.98132
PtoLHCA4_SNP1_AG	-1.7421
PtoLHCA4_SNP1_AG	1.44824
PtoLHCA4_SNP1_AG	-0.38977
PtoLHCA4_SNP1_AG	-0.01714
PtoLHCA4_SNP1_AG	0.07281
PtoLHCA4_SNP1_AG	-0.08682
PtoLHCA4_SNP1_AG	-1.07965
PtoLHCA4_SNP1_AG	0.82567
PtoLHCA4_SNP1_AG	1.18414
PtoLHCA4_SNP1_AG	-0.51833
PtoLHCA4_SNP1_AG	-1.71176
PtoLHCA4_SNP1_AG	0.09748
PtoLHCA4_SNP1_AG	0.40763
PtoLHCA4_SNP1_AG	1.18414
PtoLHCA4_SNP1_AG	0.15816
PtoLHCA4_SNP1_AG	-0.18345
PtoLHCA4_SNP1_AG	0.36044
PtoLHCA4_SNP1_AG	-0.07172
PtoLHCA4_SNP1_AG	0.51327
PtoLHCA4_SNP1_GG	0.89085
PtoLHCA4_SNP1_GG	-2.05562
PtoLHCA4_SNP1_GG	-1.00829
PtoLHCA4_SNP1_GG	0.00084
PtoLHCA4_SNP1_GG	-0.51159
PtoLHCA4_SNP1_GG	0.0323
PtoLHCA4_SNP1_GG	1.68646
PtoLHCA4_SNP1_GG	-0.16323
PtoLHCA4_SNP1_GG	-1.02065
PtoLHCA4_SNP1_GG	-0.93412
PtoLHCA4_SNP1_GG	0
PtoLHCA4_SNP1_GG	-2.01854
PtoLHCA4_SNP1_GG	0.27728
PtoLHCA4_SNP1_GG	0.48697
PtoLHCA4_SNP1_GG	0.98974
PtoLHCA4_SNP1_GG	2.45511
PtoLHCA4_SNP1_GG	-1.01915
PtoLHCA4_SNP1_GG	0.69531
PtoLHCA4_SNP1_GG	0.02106
PtoLHCA4_SNP1_GG	-0.01714
PtoLHCA4_SNP1_GG	-1.82638
PtoLHCA4_SNP1_GG	0.74476
PtoLHCA4_SNP1_GG	0.56046
PtoLHCA4_SNP1_GG	0.17277
PtoLHCA4_SNP1_GG	0.94703

## Sheet: Figure5E
eQTNs identified for each gene in the co-expression network.
Gene ID	Associated eQTN locus	P_value	q_value
PtoURC1	PtoEMB1401_SNP116	3.77672e-13	4.01591e-11
PtoURC1	PtoEMB1401_SNP120	3.77672e-13	3.01193e-11
PtoURC1	PtoRPN5A_SNP114	3.77672e-13	2.40955e-11
PtoURC1	PtoRPN5A_SNP115	3.77672e-13	2.00796e-11
PtoURC1	PtoRPN5A_SNP125	3.77672e-13	1.7211e-11
PtoURC1	PtoKUP7_SNP1	1.22749e-06	6.63674e-06
PtoURC1	PtoKUP7_SNP1	1.22749e-06	6.52613e-06
PtoURC1	PtoRPN5A_SNP124	3.0485e-06	1.06865e-05
PtoTH15	PtoRPN5A_SNP124	0.000127513	0.000137887
PtoMJD	PtoRPN5A_SNP124	2.67156e-06	9.90963e-06
PtoMJD	PtoF20L16.140_SNP38	7.2646e-05	0.000124592
PtoMJD	PtoF20L16.140_SNP39	7.2646e-05	0.000123925
PtoMJD	PtoEMB1401_SNP116	7.2646e-05	0.000123266
PtoMJD	PtoEMB1401_SNP120	7.2646e-05	0.000122614
PtoMJD	PtoRPN5A_SNP114	7.2646e-05	0.000121969
PtoMJD	PtoRPN5A_SNP115	7.2646e-05	0.00012133
PtoMJD	PtoRPN5A_SNP125	7.2646e-05	0.000120698
PtoMJD	PtoNPQ1_SNP17	8.4679e-05	0.000135742
PtoMJD	PtoKANADI_SNP8	8.4679e-05	0.000135063
PtoPAT23	PtoPSB33_SNP4	7.13079e-06	2.18723e-05
PtoPAT23	PtoEMB1401_SNP147	3.99235e-05	7.86147e-05
PtoPAT23	PtoURC1_SNP45	3.99235e-05	7.81324e-05
PtoPAT23	PtoF16D14.8_SNP144	3.99235e-05	7.7656e-05
PtoPAT23	PtoRPN5A_SNP72	3.99235e-05	7.71853e-05
PtoPAT23	PtoRPN5A_SNP73	3.99235e-05	7.67204e-05
PtoPAT23	PtoRPN5A_SNP74	3.99235e-05	7.6261e-05
PtoPAT23	PtoRPN5A_SNP75	3.99235e-05	7.5807e-05
PtoPAT23	PtoRPN5A_SNP83	3.99235e-05	7.53585e-05
PtoPAT23	PtoNPQ1_SNP16	0.000118171	0.000128657
PtoCCTP	PtoGAPA2_SNP122	0.000169404	0.000174322
PtoCCTP	PtoGAPA2_SNP124	0.000169404	0.000173762
PtoLon8	PtoGTE4_SNP71	8.75182e-07	6.0692e-06
PtoLon8	PtoGTE4_SNP98	8.75182e-07	5.94007e-06
PtoLon8	PtoSEC_SNP130	8.75182e-07	5.81632e-06
PtoLon8	PtoAP4E_SNP262	5.3021e-06	1.67462e-05
PtoLon8	PtoSEC_SNP118	8.29604e-05	0.000135022
PtoLon8	PtoNPQ1_SNP8	0.000146957	0.000154717
PtoLon8	PtoTOM1_SNP24	0.000146957	0.000154208
PtoAVA-P2	PtoNPQ1_SNP17	2.76913e-17	8.83352e-15
PtoAVA-P2	PtoKANADI_SNP8	2.76913e-17	4.41676e-15
PtoAVA-P2	PtoGTE4_SNP9	3.77672e-13	1.50597e-11
PtoAVA-P2	PtoSAL1_SNP24	7.24529e-10	1.28403e-08
PtoAVA-P2	PtoRING_Ubox_SNP158	2.44206e-05	5.90164e-05
PtoAVA-P2	PtoAP4E_SNP252	7.02474e-05	0.000122453
PtoAVA-P2	Pto3βHSD/D2_SNP57	0.000128988	0.00013901
PtoSABRE	PtoeIF-2B_SNP136	3.05501e-05	7.06195e-05
PtoSABRE	PtoEMB1401_SNP12	9.42623e-05	0.000148126
PtoSABRE	PtoSEC_SNP37	0.000143698	0.000152291
PtoSABRE	PtoRGTA1_SNP3	0.000171507	0.000175355
PtoSABRE	PtoRGTA1_SNP5	0.000171507	0.000174238
PtoSABRE	PtoRGTA1_SNP6	0.000171507	0.000173685
PtoSABRE	PtoF20L16.140_SNP38	0.000171507	0.000173135
PtoSABRE	PtoBSR430_SNP12	0.000171507	0.000172589
PtoSABRE	PtoBSR430_SNP13	0.000171507	0.000172047
PtoC3H24	PtoSAL1_SNP85	0.000115737	0.000129092
PtoC3H24	PtoSAL1_SNP86	0.000115737	0.000128642
PtoC3H24	PtoSAL1_SNP87	0.000115737	0.000128195
PtoC3H24	PtoSAL1_SNP88	0.000115737	0.000127752
PtoC3H24	PtoSAL1_SNP93	0.000115737	0.000127311
PtoC3H24	PtoSAL1_SNP94	0.000115737	0.000126874
PtoC3H24	PtoSAL1_SNP95	0.000115737	0.000126439
PtoKUP4	PtoT4M8_SNP57	6.85585e-05	0.000120166
PtoKUP7	PtoT4M8_SNP44	0.000173283	0.000173283
PtoSC35	PtoNPQ1_SNP17	9.07167e-08	1.31539e-06
PtoSC35	PtoKANADI_SNP8	9.07167e-08	1.2582e-06
PtoEMB2107	PtoAP4E_SNP19	1.55621e-05	4.13692e-05
PtoHook5	PtoTPI_SNP16	1.80824e-05	4.72811e-05
PtoHook5	PtoGAPA2_SNP164	8.87729e-05	0.000140191
PtoPTBP3	PtoNPQ1_SNP16	3.30523e-06	1.14605e-05
PtoPTBP3	PtoEMB1401_SNP148	5.25582e-06	1.67661e-05
PtoPTBP3	PtoPSB33_SNP4	9.65307e-06	2.90503e-05
PtoPTBP3	PtoRGTA1_SNP27	9.70572e-05	0.000151771
PtoPTBP3	PtoRGTA1_SNP31	9.70572e-05	0.00015103
PtoPTBP3	PtoEMB1401_SNP147	0.000113006	0.00013014
PtoPTBP3	PtoURC1_SNP45	0.000113006	0.000129672
PtoPTBP3	PtoF16D14.8_SNP144	0.000113006	0.000129207
PtoPTBP3	PtoRPN5A_SNP72	0.000113006	0.000128746
PtoPTBP3	PtoRPN5A_SNP73	0.000113006	0.000128288
PtoPTBP3	PtoRPN5A_SNP74	0.000113006	0.000127833
PtoPTBP3	PtoRPN5A_SNP75	0.000113006	0.000127381
PtoPTBP3	PtoRPN5A_SNP76	0.000113006	0.000126932
PtoPTBP3	PtoRPN5A_SNP83	0.000113006	0.000126487
PtoPTBP3	PtoRGTA1_SNP4	0.000171507	0.000174795
PtoPrp18	PtoRPN5A_SNP114	5.20192e-07	3.95098e-06
PtoPrp18	PtoRPN5A_SNP115	5.20192e-07	3.8591e-06
PtoPrp18	PtoRPN5A_SNP125	5.20192e-07	3.77139e-06
PtoINO80	PtoCURT1B_SNP46	0.000136871	0.000146516
PtoINO80	PtoCURT1B_SNP47	0.000136871	0.000146026
PtoINO80	PtoCURT1B_SNP45	0.000152223	0.000159211
PtoVHA-c	PtoNPQ1_SNP17	3.83452e-12	1.35912e-10
PtoVHA-c	PtoKANADI_SNP8	3.83452e-12	1.22321e-10
PtoVHA-c	PtoF20L16.140_SNP38	6.34423e-11	1.83983e-09
PtoVHA-c	PtoF20L16.140_SNP39	6.34423e-11	1.68651e-09
PtoVHA-c	PtoSEC_SNP119	6.34423e-11	1.55678e-09
PtoVHA-c	PtoEMB1401_SNP120	6.34423e-11	1.44558e-09
PtoVHA-c	PtoRPN5A_SNP114	6.34423e-11	1.34921e-09
PtoVHA-c	PtoRPN5A_SNP115	6.34423e-11	1.26488e-09
PtoVHA-c	PtoSEC_SNP118	6.34423e-11	1.19048e-09
PtoVHA-c	PtoPSB33_SNP37	7.49696e-06	2.27765e-05
PtoVHA-c	PtoSAL1_SNP24	1.25378e-05	3.38946e-05
PtoVHA-c	PtoeIF-2B_SNP4	1.25378e-05	3.36098e-05
PtoVHA-c	PtoSEC_SNP62	1.89071e-05	4.90356e-05
PtoVHA-c	PtoAP4E_SNP252	2.81318e-05	6.59856e-05
PtoVHA-c	PtoKUP7_SNP1	3.02961e-05	7.05435e-05
PtoVHA-c	PtoPSB33_SNP4	3.42229e-05	7.85403e-05
PtoVHA-c	PtoSEC_SNP75	3.42229e-05	7.79793e-05
PtoVHA-c	PtoDUF106_SNP24	3.42229e-05	7.74262e-05
PtoVHA-c	PtoNPQ1_SNP9	3.42229e-05	7.6881e-05
PtoVHA-c	PtoNPQ1_SNP16	3.42229e-05	7.63433e-05
PtoVHA-c	PtoNPQ1_SNP24	3.42229e-05	7.58132e-05
PtoVHA-c	PtoNPQ1_SNP27	3.42229e-05	7.52903e-05
PtoVHA-c	PtoTOM1_SNP25	3.42229e-05	7.47746e-05
PtoVHA-c	PtoKANADI_SNP7	3.42229e-05	7.4266e-05
PtoVHA-c	PtoKANADI_SNP15	3.42229e-05	7.37642e-05
PtoVHA-c	PtoLHCA4_SNP1	3.42229e-05	7.32691e-05
PtoVHA-c	PtoLHCA4_SNP3	3.42229e-05	7.27806e-05
PtoVHA-c	PtoSEC_SNP31	3.42229e-05	7.22987e-05
PtoVHA-c	PtoSEC_SNP38	3.42229e-05	7.1823e-05
PtoVHA-c	PtoSEC_SNP40	3.42229e-05	7.13536e-05
PtoVHA-c	PtoSEC_SNP41	3.42229e-05	7.08902e-05
PtoVHA-c	PtoWD40_SNP10	3.42229e-05	7.04329e-05
PtoVHA-c	PtoRGP_SNP31	3.42229e-05	6.99814e-05
PtoVHA-c	PtoSAL1_SNP62	3.42229e-05	6.95356e-05
PtoVHA-c	PtoBPC4_SNP24	3.42229e-05	6.90955e-05
PtoVHA-c	PtopHCF101_SNP34	3.42229e-05	6.8661e-05
PtoVHA-c	PtoDGL1_SNP23	3.42229e-05	6.82319e-05
PtoVHA-c	PtoSEC_SNP37	4.97386e-05	9.33331e-05
PtoVHA-c	PtoRGTA1_SNP10	5.07595e-05	9.46918e-05
PtoVHA-c	PtoRGTA1_SNP11	5.07595e-05	9.41412e-05
PtoVHA-c	PtoT4M8_SNP52	5.07595e-05	9.35971e-05
PtoVHA-c	PtoT4M8_SNP64	5.07595e-05	9.30592e-05
PtoVHA-c	PtoF20L16.140_SNP47	5.87501e-05	0.000107093
PtoVHA-c	Pto3βHSD/D2_SNP4	6.58952e-05	0.000116136
PtoVHA-c	PtoGTE4_SNP9	7.2646e-05	0.000120073
PtoVHA-c	PtoRING_Ubox_SNP158	7.50215e-05	0.000122727
PtoVHA-c	PtoF20L16.140_SNP37	8.53674e-05	0.000135484
PtoVHA-c	PtoGAPA1_SNP19	9.70572e-05	0.000150297
PtoVHA-c	PtoAP4E_SNP254	0.000104411	0.000157109
PtoVHA-c	PtoEMB1401_SNP147	0.000104411	0.000156372
PtoVHA-c	PtoEMB1401_SNP148	0.000104411	0.000155641
PtoVHA-c	PtoURC1_SNP42	0.000104411	0.000154917
PtoVHA-c	PtoURC1_SNP43	0.000104411	0.0001542
PtoVHA-c	PtoURC1_SNP45	0.000104411	0.000153489
PtoVHA-c	PtoURC1_SNP48	0.000104411	0.000152785
PtoVHA-c	PtoF16D14.8_SNP142	0.000104411	0.000152088
PtoVHA-c	PtoF16D14.8_SNP143	0.000104411	0.000151396
PtoVHA-c	PtoF16D14.8_SNP144	0.000104411	0.000150711
PtoVHA-c	PtoF16D14.8_SNP145	0.000104411	0.000150032
PtoVHA-c	PtoF16D14.8_SNP146	0.000104411	0.00014936
PtoVHA-c	PtoRPN5A_SNP68	0.000104411	0.000148693
PtoVHA-c	PtoRPN5A_SNP72	0.000104411	0.000148032
PtoVHA-c	PtoRPN5A_SNP73	0.000104411	0.000147377
PtoVHA-c	PtoRPN5A_SNP74	0.000104411	0.000146728
PtoVHA-c	PtoABF3_SNP75	0.000104411	0.000146084
PtoVHA-c	PtoABF3_SNP76	0.000104411	0.000145446
PtoVHA-c	PtoABF3_SNP83	0.000104411	0.000144814
PtoVHA-c	PtoABF3_SNP85	0.000104411	0.000144187
PtoVHA-c	PtoRPN5A_SNP86	0.000104411	0.000143566
PtoVHA-c	PtoTRH1_SNP14	0.000104411	0.000142949
PtoVHA-c	PtoT4M8_SNP58	0.000162004	0.000168337
PtoTim17-2	PtoGTE4_SNP40	9.80338e-05	0.000151076
PtoTim17-2	PtoF16D14.8_SNP113	9.80338e-05	0.00015035
PtoTim17-2	PtoEH2_SNP41	9.80338e-05	0.00014963
PtoTim17-2	PtoGAPA2_SNP166	9.80338e-05	0.000148918
PtoTim17-2	PtoKUP7_SNP19	9.80338e-05	0.000148212
PtoTim17-2	PtoRPN5A_SNP124	0.000133542	0.000143434
PtoBPC4	PtoAP4E_SNP230	0.00014113	0.000150069
PtoTPI	PtoURC1_SNP38	6.38776e-05	0.000115778
PtoTPI	PtoeIF-2B_SNP98	6.38776e-05	0.000115124
PtoTPI	PtoeIF-2B_SNP99	6.38776e-05	0.000114477
PtoTPI	PtoFNR1_SNP11	6.38776e-05	0.000113838
PtoTPI	PtoFNR1_SNP13	6.38776e-05	0.000113205
PtoTPI	PtoDGL1_SNP33	0.000110022	0.000149348
PtoSBT5.3	PtoEMB1401_SNP149	1.11283e-07	1.36536e-06
PtoSBT5.3	PtoF26P21.80_SNP9	4.80983e-06	1.56565e-05
PtoSBT5.3	PtoPAT23_SNP8	4.80983e-06	1.54983e-05
PtoSBT5.3	PtoHUB2_SNP5	2.72053e-05	6.42852e-05
PtoSBT5.3	PtoFNR1_SNP5	7.26273e-05	0.000125914
PtoSBT5.3	PtoTRH1_SNP2	7.26273e-05	0.000125233
PtoHDA15	PtoBSR430_SNP12	9.99817e-08	1.32892e-06
PtoHDA15	PtoBSR430_SNP13	9.99817e-08	1.27577e-06
PtoHDA15	PtoPSB33 _SNP4	1.44678e-07	1.70934e-06
PtoHDA15	PtoPSB33_SNP19	2.69364e-07	2.45506e-06
PtoHDA15	PtoBSR440_SNP64	2.69364e-07	2.38686e-06
PtoHDA15	PtoBSR430_SNP9	2.69364e-07	2.32235e-06
PtoHDA15	PtoeIF-2B_SNP78	2.69364e-07	2.26124e-06
PtoHDA15	PtoWD40_SNP25	2.69364e-07	2.20326e-06
PtoHDA15	PtoBSR430_SNP33	2.69364e-07	2.14818e-06
PtoHDA15	PtoRGTA1_SNP1	2.90301e-07	2.25868e-06
PtoHDA15	PtoBSR430_SNP18	6.48244e-07	4.59533e-06
PtoHDA15	PtoEMB1401_SNP147	1.68561e-06	8.81493e-06
PtoHDA15	PtoEMB1401_SNP148	1.68561e-06	8.67275e-06
PtoHDA15	PtoeIF-2B_SNP2	1.68561e-06	8.53509e-06
PtoHDA15	PtoSEC_SNP118	1.68561e-06	8.40173e-06
PtoHDA15	PtoURC1_SNP42	1.68561e-06	8.27247e-06
PtoHDA15	PtoURC1_SNP43	1.68561e-06	8.14713e-06
PtoHDA15	PtoURC1_SNP45	1.68561e-06	8.02553e-06
PtoHDA15	PtoF16D14.8_SNP90	1.68561e-06	7.90751e-06
PtoHDA15	PtoLHCA4_SNP3	1.68561e-06	7.79291e-06
PtoHDA15	PtoSEC_SNP62	1.68561e-06	7.68158e-06
PtoHDA15	PtoF16D14.8_SNP97	1.68561e-06	7.57339e-06
PtoHDA15	PtoSEC_SNP75	1.68561e-06	7.4682e-06
PtoHDA15	PtoF16D14.8_SNP144	1.68561e-06	7.3659e-06
PtoHDA15	PtoF16D14.8_SNP145	1.68561e-06	7.26636e-06
PtoHDA15	PtoPSB33 _SNP1	1.68561e-06	7.16947e-06
PtoHDA15	PtoRPN5A_SNP67	1.68561e-06	7.07514e-06
PtoHDA15	PtoRPN5A_SNP68	1.68561e-06	6.98325e-06
PtoHDA15	PtoRPN5A_SNP72	1.68561e-06	6.89372e-06
PtoHDA15	PtoRPN5A_SNP73	1.68561e-06	6.80646e-06
PtoHDA15	PtoRPN5A_SNP74	1.68561e-06	6.72138e-06
PtoHDA15	PtoRPN5A_SNP75	1.68561e-06	6.6384e-06
PtoHDA15	PtoRPN5A_SNP76	1.68561e-06	6.55745e-06
PtoHDA15	PtoRPN5A_SNP83	1.68561e-06	6.47844e-06
PtoHDA15	PtoRPN5A_SNP85	1.68561e-06	6.40132e-06
PtoHDA15	PtoeIF-2B_SNP4	1.68561e-06	6.32601e-06
PtoHDA15	PtoRGTA1_SNP30	2.45705e-05	5.89321e-05
PtoHDA15	PtoGTE4_SNP71	0.00011286	0.000152552
PtoHDA15	PtoGTE4_SNP98	0.00011286	0.000151908
PtoHDA15	PtoT4M8_SNP51	0.00011286	0.00015127
PtoHDA15	PtoT4M8_SNP61	0.00011286	0.000150637
PtoHDA15	PtoAP4E_SNP21	0.00011286	0.00015001
PtoHDA15	PtoAP4E_SNP22	0.00011286	0.000149387
PtoHDA15	PtoAP4E_SNP23	0.00011286	0.00014877
PtoHDA15	PtoAP4E_SNP25	0.00011286	0.000148158
PtoHDA15	PtoAP4E_SNP188	0.00011286	0.00014755
PtoHDA15	PtoAP4E_SNP191	0.00011286	0.000146948
PtoHDA15	PtoAP4E_SNP195	0.00011286	0.000146351
PtoHDA15	PtoPSB33_SNP4	0.00011286	0.000145758
PtoHDA15	PtoAP4E_SNP203	0.00011286	0.000145171
PtoHDA15	PtoAP4E_SNP211	0.00011286	0.000144588
PtoHDA15	PtoAP4E_SNP225	0.00011286	0.000144009
PtoHDA15	PtoAP4E_SNP233	0.00011286	0.000143435
PtoHDA15	PtoEMB1401_SNP135	0.00011286	0.000142866
PtoHDA15	PtoEMB1401_SNP141	0.00011286	0.000142302
PtoHDA15	PtoEMB1401_SNP143	0.00011286	0.000141741
PtoHDA15	PtoBSR430_SNP15	0.00011286	0.000141186
PtoHDA15	PtoBSR430_SNP16	0.00011286	0.000140634
PtoHDA15	PtoURC1_SNP44	0.00011286	0.000140087
PtoHDA15	PtoURC1_SNP46	0.00011286	0.000139544
PtoHDA15	PtoF16D14.8_SNP91	0.00011286	0.000139005
PtoHDA15	PtoKANADI_SNP24	0.00011286	0.00013847
PtoHDA15	PtoF16D14.8_SNP95	0.00011286	0.00013794
PtoHDA15	PtoRPN5A_SNP70	0.00011286	0.000137413
PtoHDA15	PtoRPN5A_SNP71	0.00011286	0.000136891
PtoHDA15	PtoRPN5A_SNP79	0.00011286	0.000136372
PtoHDA15	PtoRPN5A_SNP80	0.00011286	0.000135858
PtoHDA15	PtoRPN5A_SNP81	0.00011286	0.000135347
PtoHDA15	PtoGAPA2_SNP48	0.00011286	0.00013484
PtoHDA15	PtoGAPA2_SNP60	0.00011286	0.000134337
PtoHDA15	PtoGAPA2_SNP62	0.00011286	0.000133838
PtoHDA15	PtoGAPA2_SNP66	0.00011286	0.000133342
PtoHDA15	PtoGAPA2_SNP68	0.00011286	0.00013285
PtoHDA15	PtoGAPA2_SNP70	0.00011286	0.000132361
PtoHDA15	PtoGAPA2_SNP72	0.00011286	0.000131877
PtoHDA15	PtoGAPA2_SNP84	0.00011286	0.000131395
PtoHDA15	PtoGAPA2_SNP110	0.00011286	0.000130917
PtoHDA15	PtoABF3_SNP11	0.00011286	0.000130443
PtoHDA15	PtoT4M8_SNP58	0.000156144	0.000162778
PtoTOM1	PtoNPQ1_SNP17	5.93273e-08	9.96073e-07
PtoTOM1	PtoKANADI_SNP8	5.93273e-08	9.4627e-07
PtoTOM1	PtoF20L16.140_SNP38	1.53017e-07	1.7433e-06
PtoTOM1	PtoSEC_SNP119	1.53017e-07	1.68318e-06
PtoTOM1	PtoEMB1401_SNP116	1.53017e-07	1.62708e-06
PtoTOM1	PtoSEC_SNP62	1.53017e-07	1.57459e-06
PtoTOM1	PtoRPN5A_SNP114	1.53017e-07	1.52538e-06
PtoTOM1	PtoRPN5A_SNP115	1.53017e-07	1.47916e-06
PtoTOM1	PtoSEC_SNP118	1.53017e-07	1.43566e-06
PtoTOM1	Pto3βHSD/D2_SNP57	2.62863e-05	6.25772e-05
PtoTOM1	PtoSEC_SNP119	3.85452e-05	7.63722e-05
PtoTOM1	PtoCURT1A_SNP102	0.000126366	0.000137112
PtoTOM1	PtoT4M8_SNP56	0.000167348	0.000173325
PtoTOM1	PtoSEC_SNP75	0.000168468	0.00017392
PtoNPQ1	PtoTRH1_SNP22	1.0395e-06	6.76736e-06
PtoNPQ1	PtoTRH1_SNP21	6.39043e-06	1.99858e-05
PtoNPQ1	PtoDGL1_SNP41	2.30024e-05	5.82364e-05
PtoPIP5K	PtoTPI_SNP16	2.68348e-06	9.83941e-06
PtoPIP5K	PtoSAL1_SNP23	1.96049e-05	5.04353e-05
PtoPIP5K	PtoSAL1_SNP24	8.36213e-05	0.000135407
PtoPIP5K	PtoEMB1401_SNP76	8.36213e-05	0.000134723
PtoRPB37	PtoPTBP3_SNP25	0.000105382	0.000143661
PtoC3H71	PtoRPN5A_SNP114	1.09829e-05	3.27433e-05
PtoC3H71	PtoRPN5A_SNP114	1.09829e-05	3.24401e-05
PtoC3H71	PtoRPN5A_SNP114	1.09829e-05	3.21425e-05
PtoC3H71	PtoRPN5A_SNP115	1.09829e-05	3.18503e-05
PtoC3H71	PtoRPN5A_SNP115	1.09829e-05	3.15633e-05
PtoC3H71	PtoRPN5A_SNP115	1.09829e-05	3.12815e-05
PtoC3H71	PtoRPN5A_SNP115	1.09829e-05	3.10047e-05
PtoC3H71	PtoRPN5A_SNP125	1.09829e-05	3.07327e-05
PtoC3H71	PtoRPN5A_SNP125	1.09829e-05	3.04655e-05
PtoC3H71	PtoRPN5A_SNP125	1.09829e-05	3.02028e-05
PtoC3H71	PtoRPN5A_SNP125	1.09829e-05	2.99447e-05
PtoF15M7_19	PtoSAL1_SNP113	7.38189e-05	0.000121383
PtoF20L16.140	PtoT4M8_SNP59	0.000146595	0.000154847
PtoYKT61	PtoPSB33_SNP4	8.82461e-08	1.3405e-06
PtoYKT61	PtoEMB1401_SNP147	1.12056e-06	7.14916e-06
PtoYKT61	PtoURC1_SNP45	1.12056e-06	7.00898e-06
PtoYKT61	PtoF16D14.8_SNP144	1.12056e-06	6.8742e-06
PtoYKT61	PtoRPN5A_SNP72	1.12056e-06	6.74449e-06
PtoYKT61	PtoRPN5A_SNP73	1.12056e-06	6.6196e-06
PtoYKT61	PtoRPN5A_SNP74	1.12056e-06	6.49924e-06
PtoYKT61	PtoRPN5A_SNP75	1.12056e-06	6.38318e-06
PtoYKT61	PtoRPN5A_SNP76	1.12056e-06	6.2712e-06
PtoYKT61	PtoRPN5A_SNP83	1.12056e-06	6.16307e-06
PtopHCF101	PtoT4M8_SNP62	1.64347e-05	4.33278e-05
PtoGTE4	PtoURC1_SNP38	2.32204e-05	5.83252e-05
PtoGTE4	PtoeIF-2B_SNP98	2.32204e-05	5.78695e-05
PtoGTE4	PtoeIF-2B_SNP99	2.32204e-05	5.74209e-05
PtoGTE4	PtoFNR1_SNP11	2.32204e-05	5.69792e-05
PtoGTE4	PtoFNR1_SNP13	2.32204e-05	5.65443e-05
PtoP5CS1	PtoEMB1401_SNP116	3.87462e-06	1.32903e-05
PtoP5CS1	PtoEMB1401_SNP120	3.87462e-06	1.3149e-05
PtoP5CS1	PtoRPN5A_SNP114	3.87462e-06	1.30106e-05
PtoP5CS1	PtoRPN5A_SNP115	3.87462e-06	1.2875e-05
PtoP5CS1	PtoRPN5A_SNP125	3.87462e-06	1.27423e-05
PtoP5CS1	PtoRPN5A_SNP124	2.19407e-05	5.59925e-05
PtoFPWD	PtoRPN5A_SNP114	2.74585e-06	9.95372e-06
PtoFPWD	PtoRPN5A_SNP115	2.74585e-06	9.84188e-06
PtoFPWD	PtoRPN5A_SNP125	2.74585e-06	9.73252e-06
PtoFPWD	PtoPTBP3_SNP25	6.88436e-06	2.13215e-05

## Sheet: Figure4B
Summary of potential selective signals within genes among pairwise climatic regions of P. tomentosa.
climatic regions	SNP ID	Fst	π ratio
Northeastern (NE) vs Northwestern (NW)	PtoeIF-2B_SNP1	0.4225	0.1017
Northeastern (NE) vs Northwestern (NW)	PtoeIF-2B_SNP2	0.4662	0.1214
Northeastern (NE) vs Northwestern (NW)	PtoeIF-2B_SNP3	0.3215	0.1481
Northeastern (NE) vs Northwestern (NW)	PtoeIF-2B_SNP4	0.4188	0.0949
Northeastern (NE) vs Northwestern (NW)	PtoeIF-2B_SNP5	0.3476	0.2507
Northeastern (NE) vs Northwestern (NW)	PtoeIF-2B_SNP6	0.4298	0.1305
Northeastern (NE) vs Northwestern (NW)	PtoeIF-2B_SNP7	0.4163	0.1147
Northeastern (NE) vs Northwestern (NW)	PtoeIF-2B_SNP8	0.4301	0.2003
Northeastern (NE) vs Northwestern (NW)	PtoeIF-2B_SNP9	0.4312	0.1771
Northeastern (NE) vs Northwestern (NW)	PtoeIF-2B_SNP10	0.4478	0.1632
Northeastern (NE) vs Northwestern (NW)	PtoeIF-2B_SNP11	0.4399	0.1729
Northeastern (NE) vs Northwestern (NW)	PtoeIF-2B_SNP12	0.4363	0.1349
Northeastern (NE) vs Northwestern (NW)	PtoeIF-2B_SNP13	0.4208	0.1548
Northeastern (NE) vs Northwestern (NW)	PtoeIF-2B_SNP14	0.4172	0.1614
Northeastern (NE) vs Northwestern (NW)	PtoeIF-2B_SNP15	0.4369	0.0805
Northeastern (NE) vs Northwestern (NW)	PtoeIF-2B_SNP16	0.43	0.1525
Northeastern (NE) vs Northwestern (NW)	PtoeIF-2B_SNP17	0.4227	0.1122
Northeastern (NE) vs Northwestern (NW)	PtoeIF-2B_SNP18	0.452	0.0901
Northeastern (NE) vs Northwestern (NW)	PtoeIF-2B_SNP19	0.4325	0.1031
Northeastern (NE) vs Northwestern (NW)	PtoeIF-2B_SNP20	0.4228	0.0988
Northeastern (NE) vs Northwestern (NW)	PtoeIF-2B_SNP21	0.4214	0.1096
Northeastern (NE) vs Northwestern (NW)	PtoeIF-2B_SNP22	0.4139	0.1093
Northeastern (NE) vs Northwestern (NW)	PtoeIF-2B_SNP23	0.4086	0.1289
Northeastern (NE) vs Northwestern (NW)	PtoeIF-2B_SNP24	0.4086	0.1118
Northeastern (NE) vs Northwestern (NW)	PtoeIF-2B_SNP25	0.4056	0.1269
Northeastern (NE) vs Northwestern (NW)	PtoeIF-2B_SNP26	0.4009	0.13
Northeastern (NE) vs Northwestern (NW)	PtoeIF-2B_SNP27	0.3918	0.1034
Northeastern (NE) vs Northwestern (NW)	PtoeIF-2B_SNP28	0.384	0.1383
Northeastern (NE) vs Northwestern (NW)	PtoeIF-2B_SNP29	0.4103	0.1181
Northeastern (NE) vs Northwestern (NW)	PtoeIF-2B_SNP30	0.3788	0.1727
Northeastern (NE) vs Northwestern (NW)	PtoeIF-2B_SNP31	0.3864	0.1605
Northeastern (NE) vs Northwestern (NW)	PtoeIF-2B_SNP32	0.3963	0.1765
Northeastern (NE) vs Northwestern (NW)	PtoeIF-2B_SNP33	0.3683	0.1711
Northeastern (NE) vs Northwestern (NW)	PtoeIF-2B_SNP34	0.384	0.189
Northeastern (NE) vs Northwestern (NW)	PtoeIF-2B_SNP35	0.4542	0.1654
Northeastern (NE) vs Northwestern (NW)	PtoeIF-2B_SNP36	0.4785	0.1561
Northeastern (NE) vs Northwestern (NW)	PtoeIF-2B_SNP37	0.4453	0.1521
Northeastern (NE) vs Northwestern (NW)	PtoeIF-2B_SNP38	0.3358	0.1154
Northeastern (NE) vs Northwestern (NW)	PtoeIF-2B_SNP39	0.3455	0.1354
Northeastern (NE) vs Northwestern (NW)	PtoeIF-2B_SNP40	0.4542	0.1325
Northeastern (NE) vs Northwestern (NW)	PtoeIF-2B_SNP41	0.3922	0.1555
Northeastern (NE) vs Northwestern (NW)	PtoeIF-2B_SNP42	0.3355	0.1045
Northeastern (NE) vs Northwestern (NW)	PtoeIF-2B_SNP43	0.4548	0.1455
Northeastern (NE) vs Northwestern (NW)	PtoeIF-2B_SNP44	0.3546	0.1056
Northeastern (NE) vs Northwestern (NW)	PtoeIF-2B_SNP45	0.4155	0.1548
Northeastern (NE) vs Northwestern (NW)	PtoeIF-2B_SNP46	0.3455	0.1155
Northeastern (NE) vs Northwestern (NW)	PtoeIF-2B_SNP47	0.3955	0.1555
Northeastern (NE) vs Northwestern (NW)	PtoeIF-2B_SNP48	0.4549	0.1416
Northeastern (NE) vs Northwestern (NW)	PtoeIF-2B_SNP49	0.3615	0.1255
Northeastern (NE) vs Northwestern (NW)	PtoeIF-2B_SNP50	0.4548	0.2155
Northeastern (NE) vs Northwestern (NW)	PtoeIF-2B_SNP51	0.3435	0.1065
Northeastern (NE) vs Northwestern (NW)	PtoeIF-2B_SNP52	0.3684	0.1155
Northeastern (NE) vs Northwestern (NW)	PtoeIF-2B_SNP53	0.3859	0.1455
Northeastern (NE) vs Northwestern (NW)	PtoeIF-2B_SNP54	0.3778	0.1216
Northeastern (NE) vs Northwestern (NW)	PtoeIF-2B_SNP55	0.3756	0.1846
Northeastern (NE) vs Northwestern (NW)	PtoeIF-2B_SNP56	0.4548	0.1749
Northeastern (NE) vs Northwestern (NW)	PtoeIF-2B_SNP57	0.3956	0.1458
Northeastern (NE) vs Northwestern (NW)	PtoeIF-2B_SNP58	0.3835	0.1579
Northeastern (NE) vs Northwestern (NW)	PtoeIF-2B_SNP59	0.3954	0.1279
Northeastern (NE) vs Northwestern (NW)	PtoeIF-2B_SNP60	0.4541	0.1459
Northeastern (NE) vs Northwestern (NW)	PtoeIF-2B_SNP61	0.4245	0.1655
Northeastern (NE) vs Northwestern (NW)	PtoeIF-2B_SNP62	0.4446	0.1374
Northeastern (NE) vs Northwestern (NW)	PtoeIF-2B_SNP63	0.4246	0.1786
Northeastern (NE) vs Northwestern (NW)	PtoeIF-2B_SNP64	0.4112	0.1354
Northeastern (NE) vs Northwestern (NW)	PtoeIF-2B_SNP65	0.4355	0.1456
Northeastern (NE) vs Northwestern (NW)	PtoeIF-2B_SNP66	0.3655	0.1285
Northeastern (NE) vs Northwestern (NW)	PtoeIF-2B_SNP67	0.4355	0.6286
Northeastern (NE) vs Northwestern (NW)	PtoeIF-2B_SNP68	0.3785	0.1354
Northeastern (NE) vs Northwestern (NW)	PtoeIF-2B_SNP69	0.4151	0.1311
Northeastern (NE) vs Northwestern (NW)	PtoeIF-2B_SNP70	0.4451	0.1785
Northeastern (NE) vs Northwestern (NW)	PtoeIF-2B_SNP71	0.4546	0.1195
Northeastern (NE) vs Northwestern (NW)	PtoeIF-2B_SNP72	0.3805	0.1354
Northeastern (NE) vs Northwestern (NW)	PtoeIF-2B_SNP73	0.4452	0.1801
Northeastern (NE) vs Northwestern (NW)	PtoeIF-2B_SNP74	0.335	0.1105
Northeastern (NE) vs Northwestern (NW)	PtoeIF-2B_SNP75	0.3755	0.1255
Northeastern (NE) vs Northwestern (NW)	PtoeIF-2B_SNP76	0.3555	0.1176
Northeastern (NE) vs Northwestern (NW)	PtoeIF-2B_SNP77	0.4802	0.1655
Northeastern (NE) vs Northwestern (NW)	PtoeIF-2B_SNP78	0.4001	0.138
Northeastern (NE) vs Northwestern (NW)	PtoeIF-2B_SNP79	0.4652	0.1754
Northeastern (NE) vs Northwestern (NW)	PtoeIF-2B_SNP80	0.3905	0.1646
Northeastern (NE) vs Northwestern (NW)	PtoeIF-2B_SNP81	0.3646	0.1117
Northeastern (NE) vs Northwestern (NW)	PtoeIF-2B_SNP82	0.3583	0.1155
Northeastern (NE) vs Northwestern (NW)	PtoeIF-2B_SNP83	0.3844	0.1855
Northeastern (NE) vs Northwestern (NW)	PtoeIF-2B_SNP84	0.3416	0.1349
Northeastern (NE) vs Northwestern (NW)	PtoeIF-2B_SNP85	0.4485	0.1431
Northeastern (NE) vs Northwestern (NW)	PtoeIF-2B_SNP86	0.3459	0.1048
Northeastern (NE) vs Northwestern (NW)	PtoeIF-2B_SNP87	0.3188	0.1055
Northeastern (NE) vs Northwestern (NW)	PtoeIF-2B_SNP88	0.4387	0.1543
Northeastern (NE) vs Northwestern (NW)	PtoeIF-2B_SNP89	0.3755	0.1555
Northeastern (NE) vs Northwestern (NW)	PtoeIF-2B_SNP90	0.3855	0.1652
Northeastern (NE) vs Northwestern (NW)	PtoeIF-2B_SNP91	0.3945	0.0905
Northeastern (NE) vs Northwestern (NW)	PtoeIF-2B_SNP92	0.4456	0.0646
Northeastern (NE) vs Northwestern (NW)	PtoeIF-2B_SNP93	0.3545	0.0583
Northeastern (NE) vs Northwestern (NW)	PtoeIF-2B_SNP94	0.4045	0.0844
Northeastern (NE) vs Northwestern (NW)	PtoeIF-2B_SNP95	0.4548	0.0416
Northeastern (NE) vs Northwestern (NW)	PtoeIF-2B_SNP96	0.4245	0.1485
Northeastern (NE) vs Northwestern (NW)	PtoeIF-2B_SNP97	0.4457	0.0459
Northeastern (NE) vs Northwestern (NW)	PtoeIF-2B_SNP98	0.3568	0.0188
Northeastern (NE) vs Northwestern (NW)	PtoeIF-2B_SNP99	0.2568	0.1387
Northeastern (NE) vs Northwestern (NW)	PtoeIF-2B_SNP100	0.4457	0.0755
Northeastern (NE) vs Northwestern (NW)	PtoeIF-2B_SNP101	0.4457	0.0855
Northeastern (NE) vs Northwestern (NW)	PtoeIF-2B_SNP102	0.4354	0.0945
Northeastern (NE) vs Northwestern (NW)	PtoeIF-2B_SNP103	0.3805	0.1456
Northeastern (NE) vs Northwestern (NW)	PtoeIF-2B_SNP104	0.4479	0.0545
Northeastern (NE) vs Northwestern (NW)	PtoeIF-2B_SNP105	0.4388	0.1045
Northeastern (NE) vs Northwestern (NW)	PtoeIF-2B_SNP106	0.4386	0.1548
Northeastern (NE) vs Northwestern (NW)	PtoeIF-2B_SNP107	0.3869	0.1245
Northeastern (NE) vs Northwestern (NW)	PtoeIF-2B_SNP108	0.3876	0.1457
Northeastern (NE) vs Northwestern (NW)	PtoeIF-2B_SNP109	0.3389	0.0568
Northeastern (NE) vs Northwestern (NW)	PtoeIF-2B_SNP110	0.4659	0.1568
Northeastern (NE) vs Northwestern (NW)	PtoeIF-2B_SNP111	0.3869	0.1457
Northeastern (NE) vs Northwestern (NW)	PtoeIF-2B_SNP112	0.3569	0.1457
Northeastern (NE) vs Northwestern (NW)	PtoeIF-2B_SNP113	0.3569	0.1354
Northeastern (NE) vs Northwestern (NW)	PtoeIF-2B_SNP114	0.4985	0.0805
Northeastern (NE) vs Northwestern (NW)	PtoeIF-2B_SNP115	0.4036	0.1479
Northeastern (NE) vs Northwestern (NW)	PtoeIF-2B_SNP116	0.4255	0.1388
Northeastern (NE) vs Northwestern (NW)	PtoeIF-2B_SNP117	0.3165	0.1386
Northeastern (NE) vs Northwestern (NW)	PtoeIF-2B_SNP118	0.3255	0.0869
Northeastern (NE) vs Northwestern (NW)	PtoeIF-2B_SNP119	0.3555	0.0876
Northeastern (NE) vs Northwestern (NW)	PtoeIF-2B_SNP120	0.3316	0.0389
Northeastern (NE) vs Northwestern (NW)	PtoeIF-2B_SNP121	0.3946	0.1659
Northeastern (NE) vs Northwestern (NW)	PtoeIF-2B_SNP122	0.3849	0.0869
Northeastern (NE) vs Northwestern (NW)	PtoeIF-2B_SNP123	0.3558	0.0569
Northeastern (NE) vs Northwestern (NW)	PtoeIF-2B_SNP124	0.3679	0.0569
Northeastern (NE) vs Northwestern (NW)	PtoeIF-2B_SNP125	0.3379	0.1355
Northeastern (NE) vs Northwestern (NW)	PtoeIF-2B_SNP126	0.3559	0.0655
Northeastern (NE) vs Northwestern (NW)	PtoeIF-2B_SNP127	0.3755	0.1355
Northeastern (NE) vs Northwestern (NW)	PtoeIF-2B_SNP128	0.3474	0.0785
Northeastern (NE) vs Northwestern (NW)	PtoeIF-2B_SNP129	0.3886	0.1151
Northeastern (NE) vs Northwestern (NW)	PtoeIF-2B_SNP130	0.3454	0.1451
Northeastern (NE) vs Northwestern (NW)	PtoeIF-2B_SNP131	0.3556	0.1546
Northeastern (NE) vs Northwestern (NW)	PtoeIF-2B_SNP132	0.3385	0.0805
Northeastern (NE) vs Northwestern (NW)	PtoeIF-2B_SNP133	0.4886	0.1452
Northeastern (NE) vs Northwestern (NW)	PtoeIF-2B_SNP134	0.3454	0.035
Northeastern (NE) vs Northwestern (NW)	PtoeIF-2B_SNP135	0.3411	0.0755
Northeastern (NE) vs Northwestern (NW)	PtoeIF-2B_SNP136	0.3885	0.0555
Northeastern (NE) vs Northwestern (NW)	PtoeIF-2B_SNP137	0.3295	0.0802
Northeastern (NE) vs Northwestern (NW)	PtoeIF-2B_SNP138	0.3454	0.1001

## Sheet: Figure4D
The allelic distributions of five significant loci in PtoeIF-2B among the three climatic regions.
Loci	Mutation	Minor allele	NE-MAF	NW-MAF	S-MAF
PtoeIF-2B_SNP4	C/T	T	0.43	0.47	0.58
PtoeIF-2B_SNP78	C/G	G	0	0	0.48
PtoeIF-2B_SNP92	C/A	A	0	0	0.49
PtoeIF-2B_SNP98	A/T	T	0	0	0.46
PtoeIF-2B_SNP116	C/T	T	0	0	0.46

[truncated: 6 more sheets: Figure4E, Figure4H, Figure S2, Figure S3, Figure S5, Figure S6]
